# Supplementary material for: iTRAQ Proteomic Analysis of Interactions Between 20E and Phospholipase C in Apolygus lucorum (Meyer-Dür)
Source: Front Physiol. 2022 Feb 18;13:845087. doi: 10.3389/fphys.2022.845087 (PMC8894726; doi:10.3389/fphys.2022.845087)
Supplement: Supplementary file 1 [file Data_Sheet_1.xlsx]

## Sheet: 20E vs Control
Accession	GI Number	Refseq ID	Protein name	Sequence Length	Blast Similarity Mean	Species	Peptides(95%)	20E-1:Control-1	20E-2:Control-2	P-Value	Ratio(average)	N	Unused	Total	%Cov	%Cov(50)	%Cov(95)
Unigene4218_All	91081319	XP_969902.1	electron transfer flavoprotein-ubiquinone oxidoreductase, mitochondrial	601	0.9007	Tribolium castaneum	2	3.7325	3.37287	0.00246267	3.55269	1021	4	4	16.32	16.32	16.32
Unigene11235_All	57791230	AAW56445.1	pathogenesis-related protein 5-like	248	0.7205	Lysiphlebus testaceipes	12	2.63027	3.87258	0.0342	3.25142	289	14.77	14.86	82.25	82.25	63.91
CL5145.Contig2_All	91094573	XP_976225.1	PREDICTED: uncharacterized protein LOC656988 isoform X3	107	1	Tribolium castaneum	22	3.59749	2.70396	0.0202725	3.15073	259	15.93	16.02	85.71	85.71	75.51
Unigene660_All	328718266	XP_001946070.2	homeobox protein 2	763	0.7575	Acyrthosiphon pisum	4	2.39883	3.59749	0.0396988	2.99816	638	7.07	7.12	11.16	7.989	7.3
Unigene13497_All	149898803	ABR27863.1	protein transport protein Sec61 subunit beta	96	0.8985	Triatoma infestans	3	2.46604	3.34195	0.0245244	2.90399	1213	2.32	2.43	35.79	30.53	29.47
CL1466.Contig2_All	189234381	XP_967474.2	larval cuticle protein A2B-like	363	0.9512	Tribolium castaneum	293	2.39883	3.16228	0.0215083	2.78056	13	76.86	102.65	99.5	99.5	99.01
CL31.Contig4_All	91079224	XP_970301.1	pupal cuticle protein C1B-like	196	0.9402	Tribolium castaneum	365	2.18776	3.13329	0.0361844	2.66052	3	141.79	141.83	89.33	89.33	89.33
CL3227.Contig1_All	322795548	EFZ18244.1	allantoinase, mitochondrial-like isoform X1	100	0.9578	Solenopsis invicta	2	2.85759	2.33346	0.0129667	2.59552	1076	3.44	3.55	36.17	36.17	30.85
Unigene23228_All	194752836	XP_001958725.1	glycine-rich cell wall structural protein	613	0.9937	Drosophila ananassae	8	2.55859	2.39883	0.0014526	2.47871	681	6.48	8.83	84.96	82.3	75.66
Unigene22020_All	357611250	EHJ67389.1	pro-resilin-like isoform X1	428	0.7929	Danaus plexippus	15	2.12814	2.75423	0.0220426	2.44118	216	17.81	17.82	72.39	72.39	72.39
CL1977.Contig2_All	194440585	BAG65665.1	ATP-dependent RNA helicase vasa	650	0.8465	Gryllus bimaculatus	3	2.35505	2.48886	0.00110323	2.42195	1229	2.23	3.17	17.23	12.43	6.039
Unigene1006_All						All	7	2.80543	2.03236	0.0334285	2.4189	438	10.48	10.55	37.41	35.03	35.03
Unigene5816_All	328718614	XP_001948081.2	collagen alpha-1(XV) chain isoform X3	2172	0.8675	Acyrthosiphon pisum	10	1.90546	2.77971	0.0458318	2.34259	316	14.09	14.15	28.12	28.12	25.88
Unigene44049_All	328698158	XP_003240563.1	cuticle protein 19.8	315	0.8979	Acyrthosiphon pisum	55	1.97697	2.33346	0.0114946	2.15521	54	38.66	38.72	94.6	93.53	84.17
Unigene13633_All	288558735	NP_001165731.1	endocuticle structural glycoprotein SgAbd-9-like	192	0.7296	Acyrthosiphon pisum	54	2.12814	2.1677	0.000148428	2.14792	283	14.95	15.05	89.29	89.29	89.29
Unigene16285_All	242010244	XP_002425880.1	titin, putative [Pediculus humanus corporis]	8829		Pediculus humanus corporis	3	2.24905	1.99526	0.00627372	2.12216	768	5.69	5.78	66.67	44.87	37.18
CL4340.Contig3_All	156548076	XP_001606259.1	cuticle protein 19-like	752	0.7781	Nasonia vitripennis	6	2.26987	1.92309	0.0120524	2.09648	821	4.92	5.11	13.54	13.54	13.54
Unigene21019_All	270004992	EFA01440.1	hypothetical protein TcasGA2_TC030701, partial [Tribolium castaneum]	18024		Tribolium castaneum	6	2.18776	1.97697	0.00467464	2.08237	872	4.29	4.32	49.45	49.45	42.86
Unigene288_All	71413651	XP_808957.1	trans-sialidase	1446	0.8744	Trypanosoma cruzi strain CL Brener	2	2.18776	1.94089	0.00659271	2.06432	909	4.09	4.1	35.52	19.67	15.85
Unigene7707_All	307188535	EFN73271.1	proline-rich protein 4-like	404	0.9696	Camponotus floridanus	119	1.83654	2.26986	0.0199051	2.0532	19	59.54	60.1	88.01	85.56	81.47
CL470.Contig1_All	91083957	XP_975021.1	myosin-9 isoform X1	352	0.8656	Tribolium castaneum	5	0.636796	0.363078	0.033708	0.499937	613	7.59	7.89	34.28	24.38	15.55
Unigene9216_All	194757764	XP_001961132.1	probable trans-2-enoyl-CoA reductase, mitochondrial	339	0.944	Drosophila ananassae	2	0.483059	0.505825	0.000253283	0.494442	878	4.27	4.3	16.82	12.23	8.257
Unigene22681_All	242013551	XP_002427468.1	4-aminobutyrate aminotransferase, mitochondrial	479	0.8344	Pediculus humanus corporis	9	0.648634	0.334195	0.0418671	0.491415	322	13.92	14.01	28.57	23.59	17.53
CL5690.Contig2_All	21217441	AAM33784.1	40S ribosomal protein S12	139	0.8853	Periplaneta americana	8	0.515229	0.465586	0.00118203	0.490407	727	6.03	6.04	57.81	57.81	57.81
CL1489.Contig2_All	196007278	XP_002113505.1	6-phosphogluconate dehydrogenase, decarboxylating-like	486	0.8973	Trichoplax adhaerens	7	0.337287	0.642688	0.0395735	0.489988	602	7.75	9.93	23.43	22.07	22.07
CL2032.Contig2_All	242007443	XP_002424549.1	nucleoprotein TPR isoform X1	2452	0.5991	Pediculus humanus corporis	7	0.363078	0.613762	0.0275569	0.48842	535	8.55	9.36	14.5	6.342	3.969
CL6501.Contig2_All	357605510	EHJ64652.1	probable transaldolase	321	0.9483	Danaus plexippus	10	0.591562	0.383707	0.0193833	0.487634	286	14.87	15.04	51.09	43.93	27.73
CL6445.Contig2_All	242008589	XP_002425085.1	kinectin isoform X1	968	0.6458	Pediculus humanus corporis	6	0.597035	0.376704	0.0215665	0.48687	408	11.04	11.12	14.93	10	8.533
Unigene3456_All	307167494	EFN61067.1	60S acidic ribosomal protein P0	318	0.9753	Camponotus floridanus	7	0.549541	0.409261	0.00883615	0.479401	418	10.79	10.83	43.17	28.25	22.86
Unigene2207_All	149689074	ABR27864.1	protein dj-1beta	194	0.7712	Triatoma infestans	4	0.47863	0.47863	3.59775e-20	0.47863	970	4	6.03	36.07	28.96	28.96
Unigene21898_All	332372528	AEE61406.1	succinate--CoA ligase [ADP-forming] subunit beta, mitochondrial	450	0.918	Dendroctonus ponderosae	9	0.346737	0.608135	0.0286188	0.477436	419	10.74	10.84	27.72	19.29	19.29
CL885.Contig2_All	189235323	XP_975184.2	protein disulfide-isomerase	814	0.8471	Tribolium castaneum	29	0.60256	0.349945	0.0267656	0.476252	60	36.25	36.28	61.14	53.06	50.1
Unigene13037_All	157121051	XP_001653750.1	enolase	433	0.9298	Aedes aegypti	23	0.559758	0.390841	0.0124721	0.475299	74	33.17	33.2	69.44	59.03	51.39
Unigene17175_All	332372484	AEE61384.1	aspartate aminotransferase, mitochondrial	424	0.8919	Dendroctonus ponderosae	19	0.496592	0.448745	0.00102592	0.472669	92	29.53	29.58	69.48	61.79	48.39
CL12.Contig1_All	242016117	XP_002428682.1	vinculin isoform X4	955	0.8455	Pediculus humanus corporis	7	0.337287	0.60256	0.0286417	0.469923	518	8.86	9.12	21.5	14.5	8.875
CL1501.Contig2_All	91076408	XP_969456.1	aldose reductase-like	317	0.8581	Tribolium castaneum	10	0.394457	0.539511	0.0090079	0.466984	243	16.66	17.13	50	42.53	36.04
Unigene23557_All	156545295	XP_001607477.1	ribulose-phosphate 3-epimerase	224	0.9263	Nasonia vitripennis	2	0.349945	0.580764	0.0217867	0.465355	911	4.09	4.1	24.65	24.65	13.02
Unigene17198_All	332023054	EGI63319.1	probable aspartate aminotransferase, cytoplasmic isoform X2	414	0.953	Acromyrmex echinatior	13	0.359749	0.570164	0.0182788	0.464957	154	21.84	22.06	46.29	44.31	41.83
CL5102.Contig4_All	345489251	XP_001601132.2	RISC-loading complex subunit tarbp2 isoform X2	392	0.918	Nasonia vitripennis	3	0.283139	0.642688	0.0480757	0.462913	784	5.54	5.66	12.4	8.971	8.971
CL4731.Contig3_All	40994853	CAF18234.1	troponin I isoform X2	484	0.9426	Lethocerus indicus	4	0.405508	0.505825	0.00419212	0.455667	673	6.63	6.83	23.04	17.89	10.84
CL1291.Contig5_All	195451756	XP_002073062.1	glutamyl aminopeptidase	970	0.8458	Drosophila willistoni	33	0.534564	0.366438	0.0113063	0.450501	57	37.57	37.62	45.22	40.98	36.89
Unigene21387_All	91094331	XP_966352.1	ubiquitin-like modifier-activating enzyme 1	1041	0.9041	Tribolium castaneum	9	0.37325	0.524807	0.00919796	0.449029	258	16.08	16.18	21.61	16.73	13.48
Unigene10938_All	47059366	AAT09370.1	esterase FE4-like	570	0.5907	Lygus lineolaris	25	0.465586	0.42462	0.000679919	0.445103	117	25.38	25.47	47.02	43.16	32.98
CL4047.Contig2_All	193709215	XP_001943317.1	maltase 2-like	621	0.8333	Acyrthosiphon pisum	13	0.30761	0.580764	0.027705	0.444187	171	20.66	20.7	36.01	30.22	24.63
CL2906.Contig3_All	149898819	ABR27875.1	myosin light chain alkali isoform X2	151	0.8669	Triatoma infestans	17	0.366438	0.515229	0.00862248	0.440833	191	19.58	19.86	85.14	85.14	75.68
Unigene11986_All	156544736	XP_001605883.1	lamin Dm0 isoform X1	603	0.9429	Nasonia vitripennis	23	0.539511	0.316228	0.0180157	0.427869	79	31.96	32.13	46.01	37.69	30.56
Unigene14447_All	193702420	XP_001946227.1	V-type proton ATPase subunit C	387	0.9546	Acyrthosiphon pisum	5	0.416869	0.436516	0.000146727	0.426693	515	8.91	8.95	23.85	17.44	14.36
Unigene23097_All	263173507	ACY69957.1	40S ribosomal protein S16	153	0.9602	Cimex lectularius	3	0.369828	0.47863	0.00440469	0.424229	1144	2.71	2.82	28.76	23.53	13.73
Unigene10565_All	357609697	EHJ66584.1	protein l(2)37Cc	274	0.9872	Danaus plexippus	9	0.263027	0.580764	0.0339585	0.421896	330	13.56	13.68	49.45	45.42	37
CL961.Contig2_All	146285356	ABQ18255.1	protein takeout	256	0.4797	Lygus lineolaris	14	0.519996	0.319154	0.0143266	0.419575	288	14.82	14.85	52.04	43.44	43.44
Unigene1903_All	91093256	XP_970626.1	60S ribosomal protein L30	116	0.9751	Tribolium castaneum	7	0.296483	0.539511	0.0204667	0.417997	379	12.11	14.01	47.79	47.79	47.79
CL1517.Contig1_All	242009369	XP_002425460.1	60S ribosomal protein L12	165	0.9467	Pediculus humanus corporis	7	0.570164	0.260615	0.0317447	0.41539	677	6.56	6.61	49.09	43.03	35.76
Unigene19001_All	380018270	XP_003693055.1	non-specific lipid-transfer protein	548	0.9464	Apis florea	8	0.390841	0.432514	0.000625995	0.411677	338	13.19	13.38	29.78	20.59	17.83
Unigene11322_All	321472274	EFX83244.1	prefoldin subunit 1	124	0.7962	Daphnia pulex	3	0.444631	0.37325	0.00181321	0.408941	775	5.62	5.78	48.72	30.77	30.77
Unigene5331_All	91091270	XP_969358.1	putative aminopeptidase W07G4.4	515	0.7827	Tribolium castaneum	34	0.288403	0.524807	0.0187318	0.406605	44	43.52	43.88	63.18	61.97	53.92
Unigene16124_All	70909551	CAJ17197.1	40S ribosomal protein S3	241	0.9495	Scarabaeus laticollis	16	0.416869	0.394457	0.000177655	0.405663	130	23.82	24.01	66.11	65.69	55.65
CL2152.Contig2_All	263173438	ACY69942.1	14-3-3 protein zeta isoform X1	247	0.9725	Cimex lectularius	8	0.42462	0.380189	0.000689529	0.402404	254	16.23	16.32	57.09	46.96	37.25
Unigene5845_All	357617387	EHJ70763.1	isocitrate dehydrogenase [NADP] cytoplasmic	408	0.9764	Danaus plexippus	13	0.296483	0.501187	0.0138924	0.398835	177	20.36	20.42	43.73	38.08	28.5
CL5865.Contig3_All	156548256	XP_001607280.1	myophilin	169	0.9621	Nasonia vitripennis	3	0.356451	0.428549	0.00175134	0.3925	696	6.32	6.35	31.95	28.99	21.3
Unigene15735_All	195038389	XP_001990642.1	GH19468	146	0.8916	Drosophila grimshawi	6	0.428549	0.340408	0.0025436	0.384478	865	4.35	4.38	72.73	72.73	72.73
Unigene12858_All	187111150	NP_001119676.1	phosphoglycerate mutase 1	254	0.9241	Acyrthosiphon pisum	12	0.505825	0.260615	0.0186582	0.38322	183	20.08	20.18	64.43	55.73	48.22
Unigene10433_All	170063379	XP_001867078.1	farnesol dehydrogenase-like	247	0.8671	Culex quinquefasciatus	30	0.457088	0.30761	0.00716421	0.382349	78	32.11	32.17	94.96	92.86	88.66
CL331.Contig3_All	170052865	XP_001862416.1	serine hydroxymethyltransferase, cytosolic	467	0.9146	Culex quinquefasciatus	8	0.337287	0.416869	0.0020278	0.377078	616	7.52	7.72	37.31	23.86	19.09
Unigene18924_All	328705811	XP_001947916.2	ATP-binding cassette sub-family A member 3-like	1747	0.9062	Acyrthosiphon pisum	7	0.564937	0.175388	0.0418943	0.370163	464	10.02	10.02	46.31	35.96	33
CL2120.Contig2_All	282165794	NP_001164136.1	profilin	126	0.9925	Tribolium castaneum	15	0.363078	0.369828	1.41891e-05	0.366453	290	14.72	14.85	76.19	75.4	75.4
Unigene22487_All	195572499	XP_002104233.1	transketolase-like protein 2	626	0.9837	Drosophila simulans	22	0.413047	0.319154	0.00272011	0.366101	68	34.88	37.18	52.36	46.83	36.91
Unigene14144_All	157132204	XP_001662512.1	nucleoside diphosphate kinase	168	0.9467	Aedes aegypti	9	0.409261	0.310456	0.00295158	0.359858	398	11.45	11.82	67.07	59.28	46.71
Unigene17561_All	332375248	AEE62765.1	aldose reductase-like	332	0.8549	Dendroctonus ponderosae	10	0.505825	0.203236	0.0253957	0.35453	411	10.99	13.54	41.23	37.54	27.69
Unigene19667_All	357613322	EHJ68433.1	26S proteasome regulatory subunit 6A-B	428	0.9964	Danaus plexippus	10	0.222843	0.47863	0.0183402	0.350737	315	14.1	14.19	30.28	27	22.77
Unigene1322_All	153792659	NP_001093278.1	cofilin/actin-depolymerizing factor homolog	148	0.9902	Bombyx mori	12	0.299226	0.401791	0.00308829	0.350509	266	15.74	15.77	79.05	77.03	73.65
CL5411.Contig2_All	160947858	ABX54738.1	60S ribosomal protein L10	219	0.9883	Spodoptera exigua	4	0.229087	0.461318	0.0150182	0.345202	710	6.16	6.28	20.83	20.83	15.28
Unigene9063_All	90819982	ABD98749.1	ATP synthase subunit O, mitochondrial	209	0.8243	Graphocephala atropunctata	12	0.322107	0.363078	0.000484803	0.342592	180	20.26	20.35	68.75	58.65	52.4
CL1574.Contig2_All	332019713	EGI60183.1	heat shock protein 60A	594	0.9857	Acromyrmex echinatior	50	0.346737	0.328095	9.89148e-05	0.337416	27	51.14	51.2	73.81	69.42	63.44
CL4133.Contig2_All	355428292	AER92462.1	15-hydroxyprostaglandin dehydrogenase [NAD(+)]-like	261	0.5981	Triatoma rubida	10	0.195884	0.47863	0.0213078	0.337257	344	12.85	12.88	52.55	45.49	45.49
Unigene4534_All	355428300	AER92466.1	40S ribosomal protein S9	193	0.9735	Triatoma rubida	8	0.155597	0.49204	0.0283406	0.323818	281	15.21	15.45	47.67	43.52	30.57
Unigene8702_All	54039367	Q962R6.3	40S ribosomal protein S13	151	0.9772	Spodoptera frugiperda	6	0.233346	0.413047	0.00858597	0.323197	371	12.16	12.33	45.03	38.41	33.11
Unigene17713_All	91083623	XP_970124.1	probable citrate synthase 2, mitochondrial	466	0.9494	Tribolium castaneum	6	0.283139	0.340408	0.000863297	0.311774	478	9.71	9.8	21.46	17.6	17.6
Unigene10518_All	242024561	XP_002432696.1	ferritin heavy polypeptide-like 17	220	0.6995	Pediculus humanus corporis	7	0.42462	0.195884	0.0132045	0.310252	397	11.46	11.61	35.32	35.32	31.75
Unigene18591_All	350410469	XP_003489050.1	carbonyl reductase [NADPH] 1-like	276	0.9077	NADPH	17	0.383707	0.233346	0.00580783	0.308527	199	18.82	23.05	74.17	64.94	56.46
CL6982.Contig1_All	270013012	EFA09460.1	ester hydrolase C11orf54 homolog isoform X2	338	0.8063	Tribolium castaneum	7	0.175388	0.440555	0.0174003	0.307971	430	10.55	10.6	39.94	33.03	25.83
CL718.Contig2_All	25527494	AAN73321.1	antichymotrypsin-2-like isoform X13	398	0.9146	Ctenocephalides felis	4	0.440555	0.17378	0.0175623	0.307167	676	6.58	6.64	20.51	17.97	9.114
CL1341.Contig2_All	357615523	EHJ69709.1	calcium-transporting ATPase sarcoplasmic/endoplasmic reticulum type isoform X1	1025	0.9867	Danaus plexippus	35	0.390841	0.222844	0.00718473	0.306842	28	50.08	50.06	42.06	36.47	33.14
Unigene1856_All	156541626	XP_001601035.1	probable small nuclear ribonucleoprotein G	76	0.9928	Nasonia vitripennis	3	0.148594	0.461318	0.0235329	0.304956	804	5.27	5.34	47.37	47.37	47.37
CL1913.Contig1_All	282158103	NP_001164095.1	ATP-dependent RNA helicase p62-like	549	0.9266	Tribolium castaneum	15	0.383707	0.2208	0.00667767	0.302254	312	14.22	16.76	34.46	27.31	24.48
Unigene21007_All	307177606	EFN66681.1	electron transfer flavoprotein subunit beta	253	0.9862	Camponotus floridanus	12	0.251189	0.340408	0.00199449	0.295798	205	18.47	18.57	59.13	49.21	42.46
Unigene13066_All	237681149	NP_001153721.1	ATP-dependent RNA helicase bel	699	0.8322	Tribolium castaneum	6	0.496592	0.0912011	0.0367211	0.293897	594	7.85	10.1	18.01	13.62	8.369
CL6725.Contig2_All	345482285	XP_003424562.1	V-type proton ATPase subunit E	226	0.9046	Nasonia vitripennis	9	0.325087	0.260615	0.00103581	0.292851	410	11	11.1	58.85	49.12	36.73
Unigene18253_All	194760061	XP_001962260.1	ribonuclease UK114	138	0.984	Drosophila ananassae	5	0.436516	0.12942	0.0214632	0.282968	816	5.03	5.21	45.52	35.82	35.82
CL360.Contig2_All	359843226	AEV89748.1	protein disulfide-isomerase A3	486	0.8433	Schistocerca gregaria	40	0.366438	0.190546	0.00726722	0.278492	34	46.38	46.37	75.31	67.28	63.79
Unigene19994_All	263173498	ACY69955.1	uncharacterized protein LOC106673921 isoform X4	245	0.6061	Cimex lectularius	13	0.301995	0.226986	0.00129499	0.264491	159	21.32	21.35	62.14	56.38	56.38
Unigene16414_All	339283878	AEJ38208.1	60S ribosomal protein L9	193	0.9656	Laodelphax striatellus	19	0.296483	0.229087	0.00104144	0.262785	134	23.5	24.6	69.79	67.19	61.98
CL2334.Contig2_All	220980846	CAQ19277.1	tropomyosin-1 isoform X2	284	0.935	Lethocerus indicus	24	0.313329	0.205116	0.00264624	0.259222	1198	2.39	29.33	61.27	55.28	47.54
CL301.Contig3_All	94421564	ABF18889.1	cathepsin L1	314	0.7151	Lygus lineolaris	5	0.288403	0.185353	0.00226392	0.236878	827	4.86	6.17	35.46	27.48	18.53
Unigene13006_All	91091140	XP_970339.1	elongation factor Tu, mitochondrial	464	0.9138	Tribolium castaneum	2	0.148594	0.313329	0.00563884	0.230961	1442	2	2.13	18.14	13.61	3.401
Unigene8888_All	70909845	CAJ17409.1	60S ribosomal protein L31	124	0.9734	Curculio glandium	3	0.10666	0.349945	0.011979	0.228302	841	4.61	4.65	31.2	25.6	19.2
Unigene20434_All	264667389	ACY71280.1	40S ribosomal protein S7	190	0.9639	Chrysomela tremula	7	0.125893	0.207014	0.00117973	0.166453	402	11.31	11.36	45.45	45.45	45.45
Unigene2223_All	121543651	ABM55528.1	thioredoxin-2	107	0.8095	Maconellicoccus hirsutus	2	0.0990832	0.207014	0.00201767	0.153049	856	4.4	4.43	29.7	29.7	18.81
CL2443.Contig1_All	328702403	XP_001952092.2	myosin heavy chain, muscle isoform X1	1969	0.9961	Acyrthosiphon pisum	153	0.157036	0.10666	0.000420368	0.131848	1	185.76	185.76	75.29	67.76	62.04

## Sheet: U73122 vs Control
Accession	GI Number	Refseq ID	Protein name	Sequence Length	Blast Similarity Mean	Species	Peptides(95%)	U73122-1:Control-1	U73122-2:Control-2	P-Value	Ratio(average)	N	Unused	Total	%Cov	%Cov(50)	%Cov(95)
CL5555.Contig4_All	242010242	XP_002425879.1	ras-like protein 3	184	0.984	Pediculus humanus corporis	2	7.44732	10.9648	0.0214965	9.20605	1039	3.85	3.96	19.57	16.3	11.41
Unigene20533_All	383864063	XP_003707499.1	60S ribosomal protein L18	218	0.9823	Megachile rotundata	2	8.01678	8.31764	0.000220111	8.16721	1104	3.13	3.32	22.71	15.94	11.11
Unigene4342_All	149689084	ABR27873.1	60S ribosomal protein L8	258	0.9886	Triatoma infestans	12	7.94328	6.91831	0.00314551	7.4308	261	15.89	17.26	44.96	37.21	34.5
Unigene4161_All	149898895	ABR27949.1	40S ribosomal protein S20	117	0.9366	Triatoma infestans	4	4.96592	7.65597	0.0292803	6.31094	835	4.74	4.81	45.76	45.76	30.51
Unigene18513_All	146285351	ABQ18253.1	40S ribosomal protein S4	263	0.9581	Lygus lineolaris	12	3.13329	4.96592	0.039823	4.0496	189	19.65	19.78	57.79	50.95	34.98
CL4869.Contig1_All	380021554	XP_003694628.1	nidogen-2 isoform X3	1318	0.9347	Apis florea	23	3.28095	4.74242	0.0270673	4.01169	43	43.61	43.69	29.98	28.3	25.26
Unigene278_All	270004992	EFA01440.1	hypothetical protein TcasGA2_TC030701, partial [Tribolium castaneum]	18024		Tribolium castaneum	9	4.48745	2.85759	0.0408716	3.67252	336	13.28	13.33	51.48	47.26	43.04
CL906.Contig3_All	220980844	CAQ19276.1	tropomyosin isoform X8	283	0.9749	Lethocerus indicus	19	3.04789	4.13048	0.020517	3.58918	107	26.93	27	65.02	56.54	51.24
Unigene18130_All	307176981	EFN66287.1	tubulin-folding cofactor B	244	0.9318	Camponotus floridanus	4	3.0761	3.76704	0.009876	3.42157	658	6.81	6.87	32.65	27.76	24.9
CL1776.Contig2_All	70909601	CAJ17226.1	60S ribosomal protein L3	410	0.9675	Scarabaeus laticollis	5	3.94457	2.80543	0.0264917	3.375	607	7.7	7.92	25.06	19.35	12.9
CL2436.Contig2_All	307167049	EFN60852.1	protein FAM151B isoform X1	344	0.7747	Camponotus floridanus	4	2.63027	3.83707	0.0329245	3.23367	541	8.44	8.47	29.63	20.74	16.67
Unigene3690_All	340726402	XP_003401548.1	high mobility group protein HMGI-C	117	0.9367	Bombus terrestris	4	3.19154	3.25087	8.9174e-05	3.22121	805	5.26	5.45	39.45	38.53	26.61
Unigene609_All	307095124	ADN29868.1	transmembrane emp24 domain-containing protein eca	217	0.8984	Triatoma matogrossensis	3	2.72898	3.63078	0.020111	3.17988	901	4.13	4.24	23.19	12.08	12.08
Unigene5845_All	357617387	EHJ70763.1	isocitrate dehydrogenase [NADP] cytoplasmic	408	0.9764	Danaus plexippus	13	2.65461	3.40408	0.0162243	3.02934	177	20.36	20.42	43.73	38.08	28.5
Unigene8055_All	307095114	ADN29863.1	proteasome subunit alpha type-6-like	246	0.9252	Triatoma matogrossensis	9	2.93765	3.04789	0.000382133	2.99277	279	15.3	15.61	48.78	45.93	33.74
Unigene8702_All	54039367	Q962R6.3	40S ribosomal protein S13	151	0.9772	Spodoptera frugiperda	6	3.40408	2.44343	0.0285287	2.92376	371	12.16	12.33	45.03	38.41	33.11
CL3716.Contig2_All	195354226	XP_002043600.1	ornithine aminotransferase, mitochondrial	431	0.9732	Drosophila sechellia	6	3.25087	2.48886	0.0195501	2.86987	632	7.14	7.22	28.1	15.93	14.99
Unigene8590_All	321476546	EFX87506.1	T-complex protein 1 subunit zeta	530	0.8971	Daphnia pulex	3	3.43558	2.26986	0.0431723	2.85272	870	4.3	4.34	11.99	9.779	5.904
Unigene8888_All	70909845	CAJ17409.1	60S ribosomal protein L31	124	0.9734	Curculio glandium	3	2.48886	2.99226	0.0101392	2.74056	841	4.61	4.65	31.2	25.6	19.2
CL956.Contig5_All	328724272	XP_001945130.2	prickle planar cell polarity protein 3 isoform X2	554	0.9893	Acyrthosiphon pisum	8	2.42103	3.01995	0.0144924	2.72049	340	13.02	13.13	45.13	37.17	37.17
Unigene1903_All	91093256	XP_970626.1	60S ribosomal protein L30	116	0.9751	Tribolium castaneum	7	2.208	3.16228	0.0358297	2.68514	379	12.11	14.01	47.79	47.79	47.79
CL3582.Contig2_All	340716833	XP_003396897.1	heat shock protein 83	725	0.9767	Bombus terrestris	12	3.04789	2.14783	0.0354912	2.59786	149	22.39	23.76	29.09	22.85	19.25
CL4105.Contig1_All	269859258	ACZ52196.1	heat shock protein 68-like	652	0.9555	Bemisia tabaci	23	2.37684	2.63027	0.00351386	2.50355	401	11.31	22.55	47.34	42.31	37.87
Unigene4218_All	91081319	XP_969902.1	electron transfer flavoprotein-ubiquinone oxidoreductase, mitochondrial	601	0.9004	Tribolium castaneum	2	2.39883	2.60615	0.0023631	2.50249	1021	4	4	16.32	16.32	16.32
CL6834.Contig1_All	383849519	XP_003700392.1	muscle M-line assembly protein unc-89	5668	0.9181	Megachile rotundata	7	1.94089	2.85759	0.0463175	2.39924	501	9.2	9.29	59.86	57.14	51.7
CL1865.Contig2_All	307195718	EFN77558.1	pyruvate dehydrogenase E1 component subunit beta, mitochondrial-like	359	0.9781	Harpegnathos saltator	6	2.65461	2.0893	0.0199607	2.37195	640	7.05	7.1	26.42	19.03	19.03
CL5498.Contig2_All	345489376	XP_001604021.2	multidrug resistance-associated protein 1 isoform X4	1534	0.9529	Nasonia vitripennis	2	2.83139	1.90546	0.0489672	2.36843	1056	3.64	3.78	12.93	6.414	2.734
Unigene18192_All	328710146	XP_003244179.1	PREDICTED: twitchin-like [Acyrthosiphon pisum]	8645		Acyrthosiphon pisum	5	2.35505	2.33346	3.2244e-05	2.34425	600	7.77	7.96	48.26	38.7	26.52
CL5411.Contig2_All	160947858	ABX54738.1	60S ribosomal protein L10	219	0.9883	Spodoptera exigua	4	2.53513	2.10863	0.0125258	2.32188	710	6.16	6.28	20.83	20.83	15.28
Unigene4061_All	149689098	ABR27889.1	40S ribosomal protein S29	56	0.9571	Triatoma infestans	2	1.99526	2.53513	0.021315	2.2652	1169	2.55	2.6	35.71	33.93	33.93
Unigene43434_All	242022723	XP_002431788.1	papilin isoform X1	2838	0.6897	Pediculus humanus corporis	7	1.87068	2.65461	0.0421762	2.26264	407	11.1	11.24	47.02	45.83	38.1
CL3338.Contig2_All	328786980	XP_393743.4	probable 28S rRNA (cytosine-C(5))-methyltransferase	607	0.839	Apis mellifera	2	1.85353	2.63027	0.0427233	2.2419	1291	2.06	2.09	14.03	7.993	5.506
Unigene15191_All	307179408	EFN67738.1	hydroxyacylglutathione hydrolase, mitochondrial isoform X1	302	0.9426	Camponotus floridanus	8	2.58226	1.85353	0.0395198	2.2179	374	12.13	12.22	47.92	39.93	36.11
CL1977.Contig2_All	194440585	BAG65665.1	ATP-dependent RNA helicase vasa	650	0.8465	Gryllus bimaculatus	3	2.35505	2.01372	0.0100689	2.18439	1229	2.23	3.17	17.23	12.43	6.039
Unigene4727_All	239791826	BAH72327.1	V-type proton ATPase subunit G	121	0.9514	Acyrthosiphon pisum	2	2.12814	2.1677	0.000148428	2.14792	1004	4	4	23.08	17.95	17.95
CL599.Contig7_All	269063714	CAS85142.1	RNA-binding protein squid isoform X1	318	0.9651	Blattella germanica	21	1.8197	2.39883	0.0309425	2.10927	241	16.86	17.35	56.97	47.41	45.02
CL3637.Contig1_All	242025351	XP_002433088.1	40S ribosomal protein S23	143	0.9974	Pediculus humanus corporis	4	2.12814	1.99526	0.00194653	2.0617	800	5.32	5.65	27.27	27.27	20.98
Unigene20434_All	264667389	ACY71280.1	40S ribosomal protein S7	190	0.965	Chrysomela tremula	7	2.01372	2.10863	0.000996789	2.06118	402	11.31	11.36	45.45	45.45	45.45
Unigene12607_All	383854896	XP_003702956.1	alkaline phosphatase-like	721	0.882	Megachile rotundata	5	1.80302	2.31206	0.0266664	2.05754	563	8.17	8.9	22.14	14.32	12.24
CL6582.Contig2_All	284813561	NP_001165386.1	isocitrate dehydrogenase [NAD] subunit gamma, mitochondrial-like	388	0.9532	Bombyx mori	5	1.8197	2.26986	0.021706	2.04478	455	10.09	10.1	25.78	17.45	17.45
CL6225.Contig2_All	46561738	AAT01074.1	arginine kinase isoform X2	356	0.9576	Homalodisca vitripennis	61	1.72187	2.35505	0.0408563	2.03846	37	45.5	45.58	83.43	74.44	69.1
Unigene21520_All	289724804	ADD18346.1	C-1-tetrahydrofolate synthase, cytoplasmic isoform X1	693	0.8982	Glossina morsitans morsitans	4	2.208	1.85353	0.0141579	2.03077	885	4.19	4.22	12.21	10.06	8.779
Unigene18543_All	315258620	BAJ46211.1	carboxypeptidase D	617	0.7789	Acyrthosiphon pisum	9	0.448745	0.544503	0.00446296	0.496624	396	11.48	11.52	55.14	52.43	52.43
Unigene7605_All	270000364	ACZ58029.1	general odorant-binding protein 19d-like	152	0.5169	Adelphocoris lineolatus	6	0.570164	0.420727	0.0106171	0.495445	620	7.48	7.6	82.56	82.56	45.35
CL165.Contig2_All	307183175	EFN70084.1	DEAD-box ATP-dependent RNA helicase 20-like	705	0.9123	Camponotus floridanus	9	0.444631	0.544503	0.00481019	0.494567	234	17.07	17.15	25.58	17.69	16.52
Unigene9119_All	340720454	XP_003398652.1	glucose-6-phosphate 1-epimerase	278	0.9899	Bombus terrestris	4	0.444631	0.544503	0.00481019	0.494567	705	6.23	6.26	25.18	23.38	20.86
Unigene17597_All	343978787	AEM76722.1	cathepsin L1	330	0.7656	Triatoma brasiliensis	2	0.487529	0.487529	1.64941e-21	0.487529	1212	2.33	2.38	13.51	10.51	6.907
Unigene44886_All	328705520	XP_001950735.2	leucine-rich repeat extensin-like protein 1	333	0.757	Acyrthosiphon pisum	54	0.524808	0.448745	0.00272317	0.486776	101	27.64	27.67	68.93	68.93	62.5
Unigene16445_All	83755202	ABC46449.1	glutathione S-transferase 1-like	216	0.7832	Lygus lineolaris	3	0.457088	0.510505	0.00133317	0.483797	1345	2.02	2.03	19.81	14.49	12.08
CL4657.Contig1_All	194747014	XP_001955949.1	cuticle protein 7	188	0.8301	Drosophila ananassae	46	0.549541	0.413047	0.00843702	0.481294	814	5.12	17.37	100	88.54	59.38
CL1624.Contig2_All	91079945	XP_968596.1	lysosomal alpha-mannosidase-like	996	0.7616	Tribolium castaneum	22	0.630957	0.325087	0.038083	0.478022	85	31.04	31.13	28.68	26.8	23.98
Unigene5925_All	332376793	AEE63536.1	FK506-binding protein 2	216	0.9002	Dendroctonus ponderosae	31	0.586138	0.369828	0.0201732	0.477983	72	33.68	33.69	80.47	80.47	78.6
CL3386.Contig2_All	345496503	XP_003427739.1	titin isoform X1	1430	0.8639	Nasonia vitripennis	6	0.608135	0.343558	0.0290968	0.475846	449	10.2	10.22	35.75	35.75	30.92
Unigene20508_All	193709254	XP_001949431.1	leucine-rich repeat extensin-like protein 3	220	0.9049	Acyrthosiphon pisum	4	0.47863	0.469894	3.45104e-05	0.474262	1077	3.4	7.94	48.37	39.07	25.12
CL5644.Contig2_All	347965777	XP_321764.5	serpin B13	577	0.6288	Anopheles gambiae str. PEST	8	0.474242	0.474242	4.07812e-16	0.474242	446	10.31	12.64	25.25	18.64	15.23
CL5211.Contig2_All	342905908	AEL79237.1	40S ribosomal protein S21	83	0.9124	Rhodnius prolixus	9	0.625173	0.322107	0.0369098	0.47364	466	10.01	10.01	81.93	75.9	75.9
Unigene13066_All	237681149	NP_001153721.1	ATP-dependent RNA helicase bel	699	0.8322	Tribolium castaneum	6	0.564937	0.37325	0.0155395	0.469094	594	7.85	10.1	18.01	13.62	8.369
Unigene13548_All	328709074	XP_003243865.1	tubulin alpha-1A chain	450	0.9939	Acyrthosiphon pisum	4	0.496592	0.440555	0.00138412	0.468574	1421	2	6.15	57.8	53.21	41.28
Unigene15565_All	90820008	ABD98761.1	probable elongation factor 1-delta isoform X2	269	0.7362	Graphocephala atropunctata	5	0.586138	0.349945	0.0229587	0.468042	787	5.5	5.67	35.29	20.07	16.61
CL3449.Contig3_All	195493676	XP_002094517.1	chondroitin proteoglycan-2	652	0.73	Drosophila yakuba	40	0.564937	0.369828	0.0159744	0.467383	67	35.13	35.52	56.46	49.89	42.63
Unigene19277_All	383864665	XP_003707798.1	PREDICTED: uncharacterized protein LOC100875431	533	0.985	Megachile rotundata	2	0.380189	0.549541	0.0120674	0.464865	1025	4	4	77.27	77.27	77.27
CL3174.Contig4_All	121543927	ABM55628.1	tumor protein D54 isoform X3	211	0.7835	Maconellicoccus hirsutus	9	0.47863	0.440555	0.000619363	0.459592	1084	3.35	17.49	73.3	64.4	49.21
CL2532.Contig2_All	307174679	EFN65062.1	zinc finger RNA-binding protein isoform X1	988	0.9686	Camponotus floridanus	3	0.420727	0.496592	0.00243711	0.458659	820	4.95	5.05	8.333	3.586	3.586
CL5858.Contig1_All	347969499	XP_312937.5	SAP domain-containing ribonucleoprotein	331	0.5309	Anopheles gambiae str. PEST	8	0.313329	0.597035	0.0307973	0.455182	264	15.81	15.87	48.36	45.45	43.27
Unigene18101_All	242025305	XP_002433066.1	RNA-binding protein Rsf1-like	216	0.8727	Pediculus humanus corporis	2	0.60256	0.299226	0.0342696	0.450893	1119	2.94	3.04	25	25	23.81
Unigene595_All	170054999	XP_001863384.1	endochitinase	583	0.8325	Culex quinquefasciatus	5	0.343558	0.554626	0.0173963	0.449092	551	8.33	8.47	15.08	12.65	8.839
Unigene1795_All						All	2	0.42462	0.461318	0.000541663	0.442969	1013	4	4	42.5	37.5	37.5
CL392.Contig6_All	328720419	XP_003247025.1	protein 4.1 homolog isoform X1	1052	0.9217	Acyrthosiphon pisum	19	0.474242	0.409261	0.00168512	0.441751	82	31.51	31.61	47.07	41.53	34.69
CL429.Contig2_All	328778804	XP_624305.2	SH3 domain-binding glutamic acid-rich protein homolog	192	0.9127	Apis mellifera	7	0.597035	0.285759	0.03481	0.441397	769	5.68	5.78	18.27	18.27	13.2
CL5205.Contig4_All	170028152	XP_001841960.1	27 kDa hemolymph protein-like	266	0.7294	Culex quinquefasciatus	18	0.554626	0.322107	0.0201394	0.438366	236	17.06	17.11	48.37	48.37	43.5
Unigene2286_All	156552708	XP_001600260.1	prefoldin subunit 2	149	0.8672	Nasonia vitripennis	2	0.534564	0.340408	0.0142579	0.437486	999	4	4	23.49	16.78	16.78
Unigene12255_All	91094107	XP_967469.1	epidermal growth factor receptor substrate 15-like 1 isoform X1	926	0.7958	Tribolium castaneum	2	0.580764	0.285759	0.0307753	0.433262	1098	3.19	3.35	9.514	4.44	4.44
Unigene44908_All	253735765	NP_001156673.1	cuticle protein 10.9-like	116	0.7766	Acyrthosiphon pisum	3	0.539511	0.316228	0.0180157	0.427869	1167	2.56	2.61	45.45	28.57	28.57
CL3072.Contig2_All	270010782	EFA07230.1	dihydrolipoyllysine-residue succinyltransferase component of 2-oxoglutarate dehydrogenase complex, mitochondrial	423	0.9346	Tribolium castaneum	15	0.49204	0.363078	0.00622583	0.427559	145	22.77	22.86	47.55	43.87	31.62
Unigene21221_All	357623615	EHJ74700.1	endocuticle structural glycoprotein ABD-4-like	143	0.8606	Danaus plexippus	13	0.452898	0.401791	0.000992626	0.427344	531	8.61	10.74	69.4	60.45	56.72
Unigene15354_All	209571429	BAG75121.1	apolipophorins	3360	0.5398	Nilaparvata lugens	56	0.57544	0.272898	0.0313005	0.424169	16	69.07	69.29	66.11	60.67	56.21
Unigene44727_All	270005243	EFA01691.1	glycine-rich cell wall structural protein 1	304	1	Tribolium castaneum	24	0.401791	0.440555	0.000559682	0.421173	660	6.79	6.86	47.83	47.83	41.11
Unigene2477_All	195124321	XP_002006642.1	uncharacterized protein Dmoj_GI18471	781	0.8984	Drosophila mojavensis	2	0.57544	0.265461	0.03233	0.42045	948	4.02	4.04	24.66	14.35	12.56
Unigene14803_All	307188434	EFN73191.1	E3 ubiquitin-protein ligase KCMF1-like	616	0.8763	Camponotus floridanus	2	0.510505	0.322107	0.0125348	0.416306	1002	4	4	14.2	6.25	6.25
Unigene7697_All	383857042	XP_003704015.1	dynactin subunit 2	402	0.887	Megachile rotundata	10	0.337287	0.483059	0.00746441	0.410173	193	19.41	19.49	49.12	40.81	32.75
Unigene11953_All	328724727	XP_001948545.2	mucin-5AC-like isoform X2	919	0.8426	Acyrthosiphon pisum	18	0.293765	0.524807	0.0180908	0.409286	155	21.8	21.88	23.06	19.05	16.04
CL677.Contig14_All	242247181	NP_001156347.1	PDZ and LIM domain protein 3 isoform X1	236	0.9025	Acyrthosiphon pisum	10	0.272898	0.539511	0.0234418	0.406204	1417	2	14.55	76.7	73.3	65.05
Unigene12071_All	307095040	ADN29826.1	cuticle protein 21-like	231	0.9729	Triatoma matogrossensis	569	0.401791	0.409261	1.97353e-05	0.405526	2	167.86	167.86	96.52	96.52	93.04
Unigene9758_All	307208111	EFN85615.1	uncharacterized protein LOC105182161	169	0.9548	Harpegnathos saltator	12	0.519996	0.285759	0.0181918	0.402878	392	11.62	11.8	54.6	54.6	54.6
Unigene21172_All	46561746	AAT01078.1	fructose-bisphosphate aldolase isoform X1	364	0.9	Homalodisca vitripennis	10	0.448745	0.356451	0.00295706	0.402598	645	6.98	14.56	42.7	40.57	36.65
CL2219.Contig9_All	380018457	XP_003693144.1	protein couch potato isoform X1	331	0.9929	Apis florea	3	0.420727	0.383707	0.000478692	0.402217	1069	3.5	3.7	20.65	13.77	11.34
CL248.Contig3_All	193688146	XP_001946062.1	KH domain-containing, RNA-binding, signal transduction-associated protein 2-like	341	0.8218	Acyrthosiphon pisum	8	0.570164	0.231206	0.0357492	0.400685	421	10.69	12.78	42.71	35.42	28.47
Unigene43697_All	328712197	XP_001944912.2	collagen alpha-2(IV) chain isoform X8	1650	0.9834	Acyrthosiphon pisum	7	0.559758	0.21677	0.0351964	0.388264	571	8.1	8.12	35.25	35.25	35.25
Unigene7433_All	307171865	EFN63520.1	mucin-19-like isoform X1	2281	0.792	Camponotus floridanus	52	0.539511	0.233346	0.0284895	0.386428	51	40.5	40.52	73.12	67.5	56.67
Unigene42873_All	312385073	EFR29656.1	signal transducer and activator of transcription A-like	542	0.6743	Anopheles darlingi	2	0.37325	0.398107	0.000204526	0.385679	962	4.01	4.01	38.98	26.27	26.27
Unigene4962_All	242023622	XP_002432231.1	UV excision repair protein RAD23 homolog B	344	0.7201	Pediculus humanus corporis	18	0.510505	0.255859	0.0200328	0.383182	148	22.62	22.64	64.18	64.18	60.9
Unigene3855_All	91092686	XP_971550.1	ATPase inhibitor mai-2, mitochondrial-like	108	0.9217	Tribolium castaneum	2	0.420727	0.343558	0.00193858	0.382142	1100	3.17	3.29	43.18	32.95	23.86
Unigene9642_All	322781559	EFZ10237.1	chitooligosaccharidolytic beta-N-acetylglucosaminidase	598	0.9182	Solenopsis invicta	3	0.515229	0.244343	0.0222645	0.379786	993	4	4	10.63	7.84	7.143
CL1876.Contig4_All	183181578	ACC44844.1	glycoside hydrolase family 28 protein	349	0.6574	Lygus hesperus	31	0.534564	0.224905	0.0285155	0.379735	875	4.27	28.39	76.5	67.05	61.6
Unigene6124_All	94469182	ABF18440.1	microtubule-associated protein RP/EB family member 1 isoform X1	285	0.9151	Aedes aegypti	2	0.559758	0.197697	0.0377127	0.378727	1089	3.32	3.43	11.79	7.143	7.143
Unigene279_All	332017463	EGI58186.1	kinesin heavy chain isoform X2	969	0.9969	Acromyrmex echinatior	3	0.501187	0.255859	0.0184095	0.378523	726	6.03	6.05	17.06	8.073	7.156
CL677.Contig7_All	91082237	XP_967133.1	PDZ and LIM domain protein 3 isoform X2	362	0.8536	Tribolium castaneum	22	0.310456	0.444631	0.00570887	0.377544	100	27.7	27.75	83.99	77.04	71.9
Unigene17180_All	357604946	EHJ64394.1	ubiquitin-conjugating enzyme E2-17 kDa	147	0.9841	Danaus plexippus	2	0.376704	0.376704	1.6887e-20	0.376704	1283	2.07	2.24	34.41	34.41	18.28
Unigene4068_All	357604796	EHJ64324.1	bolA-like protein DDB_G0274169	109	0.9288	Danaus plexippus	4	0.534564	0.218776	0.0292915	0.37667	720	6.07	6.09	39.42	39.42	31.73
Unigene4860_All	156553350	XP_001601426.1	protein transport protein Sec31A isoform X1	1278	0.7995	Nasonia vitripennis	3	0.452898	0.299226	0.00741425	0.376062	947	4.02	6.05	6.482	3.32	2.925
Unigene5474_All	193683329	XP_001949000.1	proteasomal ubiquitin receptor ADRM1 homolog	398	0.9303	Acyrthosiphon pisum	8	0.510505	0.235505	0.0224399	0.373005	595	7.85	7.99	32	31	29.5
Unigene7010_All	270297230	NP_001161908.1	protein obstructor-E	228	0.8806	Tribolium castaneum	33	0.501187	0.235505	0.0207477	0.368346	131	23.67	23.71	77.93	72.52	72.52
Unigene21932_All	170034700	XP_001845211.1	electron transfer flavoprotein subunit alpha, mitochondrial	329	0.9073	Culex quinquefasciatus	37	0.428549	0.293765	0.00547291	0.361157	70	34.14	34.23	81.39	68.77	66.56
Unigene11194_All	349592318	AEP95757.1	ejaculatory bulb-specific protein 3-like	130	0.8399	Apolygus lucorum	4	0.413047	0.30761	0.00336195	0.360329	656	6.84	6.88	33.08	33.08	33.08
Unigene288_All	71413651	XP_808957.1	trans-sialidase	1446	0.8744	Trypanosoma cruzi strain CL Brener	2	0.380189	0.337287	0.000558558	0.358738	909	4.09	4.1	35.52	19.67	15.85
CL1843.Contig2_All	350426562	XP_003494475.1	alpha-amylase 2-like	492	0.8656	Bombus impatiens	5	0.383707	0.322107	0.00112894	0.352907	514	8.95	8.99	49.16	36.87	29.61
Unigene19422_All	321473343	EFX84311.1	---NA---	367		Daphnia pulex	3	0.409261	0.293765	0.00391841	0.351513	1184	2.45	2.51	32.09	32.09	18.18
Unigene22393_All	193652401	XP_001951879.1	chitin deacetylase 4 precursor	479	0.9013	Acyrthosiphon pisum	4	0.510505	0.192309	0.0276164	0.351407	578	8.01	8.01	16.34	9.934	9.934
Unigene7125_All	355428304	AER92468.1	endothelial differentiation-related factor 1 homolog	145	0.8883	Triatoma rubida	2	0.49204	0.203236	0.0228333	0.347638	1138	2.73	2.86	38.19	22.22	17.36
Unigene4927_All	91076110	XP_969015.1	synapse-associated protein of 47 kDa isoform X3	432	0.8538	Tribolium castaneum	3	0.413047	0.280543	0.0050656	0.346795	1009	4	4	31.62	31.62	31.62
Unigene4421_All	328792166	XP_623555.2	nascent polypeptide-associated complex subunit alpha	241	0.9708	Apis mellifera	23	0.539511	0.148594	0.0392405	0.344052	303	14.41	14.43	52.55	50	44.39
CL758.Contig2_All	328702815	XP_001945177.2	protein piccolo isoform X1	1651	0.7693	Acyrthosiphon pisum	3	0.197697	0.487529	0.0226585	0.342613	863	4.35	4.38	17.48	13.29	8.392
CL66.Contig1_All	91091988	XP_967302.1	26S proteasome non-ATPase regulatory subunit 4 isoform X1	381	0.9185	Tribolium castaneum	5	0.337287	0.346737	2.57788e-05	0.342012	584	8	8.01	25.47	18.7	16.53
Unigene19937_All	226442061	ACO57620.1	alpha-crystallin A chain isoform X2	190	0.9518	Pteromalus puparum	35	0.496592	0.180302	0.0263357	0.338447	201	18.79	18.87	67.89	65.26	39.47
CL4872.Contig1_All	328705806	XP_003242912.1	putative mediator of RNA polymerase II transcription subunit 26	775	0.8728	Acyrthosiphon pisum	6	0.559758	0.11695	0.0480521	0.338354	481	9.63	9.75	13.87	11.54	9.203
Unigene13480_All	156549581	XP_001602983.1	methylosome subunit pICln	222	0.8231	Nasonia vitripennis	2	0.432514	0.237684	0.010399	0.335099	1034	3.89	4	17.2	17.2	13.44
Unigene4574_All	149689072	ABR27860.1	muscle-specific protein 20	184	0.9193	Triatoma infestans	12	0.534564	0.130617	0.0403281	0.332591	202	18.73	18.75	69.02	65.22	60.87
Unigene17722_All	170071155	XP_001869825.1	conserved hypothetical protein	373	0.6994	Culex quinquefasciatus	27	0.515229	0.143219	0.0345137	0.329224	178	20.33	20.4	59.25	51.72	43.57
Unigene13433_All	242004943	XP_002423335.1	MICOS complex subunit MIC13 homolog QIL1	132	0.6507	Pediculus humanus corporis	3	0.496592	0.161436	0.028543	0.329014	1292	2.06	2.09	59.77	43.68	43.68
Unigene19066_All	157131433	XP_001662246.1	PAX-interacting protein 1	564	0.6121	Aedes aegypti	30	0.501187	0.155597	0.0301366	0.328392	80	31.61	31.68	60.11	56.62	49.26
Unigene8873_All	263173427	ACY69939.1	ubiquitin-fold modifier 1	89	0.9572	Cimex lectularius	8	0.363078	0.291072	0.00142514	0.327075	548	8.37	8.48	72.09	67.44	67.44
Unigene6474_All	49036806	AAT48984.1	cathepsin B	331	0.7548	Triatoma sordida	16	0.322107	0.331131	2.24481e-05	0.326619	431	10.54	10.57	68.09	54.61	54.61
Unigene7913_All	380026487	XP_003696983.1	nuclear pore complex protein Nup50	514	0.8622	Apis florea	3	0.469894	0.177011	0.0218987	0.323453	899	4.14	4.29	27.86	19.9	10.7
CL4965.Contig2_All	321469736	EFX80715.1	legumain	474	0.7087	Daphnia pulex	3	0.405508	0.237684	0.0074785	0.321596	953	4.02	4.02	11.53	9.273	9.273
Unigene17606_All	321474829	EFX85793.1	PREDICTED: uncharacterized protein LOC108678415 isoform X2	401	0.5297	Daphnia pulex	10	0.359749	0.280543	0.00168807	0.320146	489	9.44	9.66	25.89	22.84	15.74
Unigene13997_All	121583754	NP_001073569.1	protein obstructor-E isoform X1	274	0.9325	Tribolium castaneum	101	0.346737	0.291072	0.000832862	0.318904	26	51.68	51.71	81.47	81.47	81.47
CL470.Contig1_All	91083957	XP_975021.1	myosin-9 isoform X1	352	0.8656	Tribolium castaneum	5	0.263027	0.369828	0.00302372	0.316427	613	7.59	7.89	34.28	24.38	15.55
Unigene21258_All	383853168	XP_003702095.1	protein lingerer isoform X1	1085	0.8899	Megachile rotundata	17	0.237684	0.390841	0.00612117	0.314262	144	22.8	23.02	26.9	25.5	21.5
Unigene11208_All	94469022	ABF18360.1	uncharacterized protein LOC5576103	103	0.8011	Aedes aegypti	2	0.515229	0.111686	0.0382917	0.313457	1027	4	4	23.58	23.58	23.58
CL896.Contig6_All	328724506	XP_001951692.2	furin-like protease 2	1235	0.9263	Acyrthosiphon pisum	8	0.265461	0.359749	0.00233542	0.312605	263	15.81	15.89	39.95	39.95	26.3
Unigene15724_All	195445622	XP_002070409.1	DNA translocase FtsK	239	0.9412	Drosophila willistoni	32	0.401791	0.2208	0.00841553	0.311296	99	27.78	27.81	75.57	75.57	75.11
Unigene14225_All	328710996	XP_001943701.2	calponin homology domain-containing protein DDB_G0272472-like isoform X1	2052	0.8572	Acyrthosiphon pisum	7	0.428549	0.190546	0.014222	0.309547	324	13.81	13.94	18.06	12.87	9.799
Unigene20912_All	170032206	XP_001843973.1	nucleobindin-2	578	0.8546	Culex quinquefasciatus	6	0.251189	0.356451	0.00283342	0.30382	368	12.22	12.32	35.79	33.16	28.95
CL7068.Contig2_All	345496803	XP_003427819.1	cleavage stimulation factor subunit 2 isoform X1	425	0.9305	Nasonia vitripennis	7	0.328095	0.275423	0.000709807	0.301759	372	12.15	12.17	23.39	21.48	16.95
CL6055.Contig1_All	145098373	ABD63920.1	glycoside hydrolase family 28 protein	356	0.6308	Lygus lineolaris	7	0.539511	0.0625173	0.0496848	0.301014	416	10.89	11.01	29.8	25.79	23.78
CL1741.Contig1_All	16304416	AAL15154.1	venom serine protease 34-like	293	0.5634	Creontiades dilutus	52	0.440555	0.155597	0.0194095	0.298076	66	35.19	35.47	77.4	76.71	73.29
Unigene41367_All	74778856	P82166.1	cuticle protein 21-like	200	0.9238	All	71	0.353183	0.242103	0.00309755	0.297643	253	16.25	18.53	75	65.18	65.18
Unigene4208_All	350413716	XP_003490086.1	Na(+)/H(+) exchange regulatory cofactor NHE-RF1	256	0.8374	Bombus impatiens	7	0.440555	0.151356	0.0198441	0.295956	331	13.5	13.6	53.55	43.6	33.18
CL1221.Contig1_All	327268872	XP_003219219.1	protein TFG isoform X1	400	0.9757	Anolis carolinensis	2	0.239883	0.346737	0.00283352	0.29331	867	4.33	4.45	22.99	16.12	7.463
CL6876.Contig1_All	383865675	XP_003708298.1	BAG domain-containing protein Samui isoform X1	749	0.76	Megachile rotundata	6	0.244343	0.340408	0.00228795	0.292376	348	12.75	12.79	28.57	21.8	17.29
CL1913.Contig1_All	282158103	NP_001164095.1	ATP-dependent RNA helicase p62-like	549	0.9266	Tribolium castaneum	15	0.293765	0.288403	7.15058e-06	0.291084	312	14.22	16.76	34.46	27.31	24.48
CL27.Contig1_All	170034090	XP_001844908.1	fibroin heavy chain	701	0.762	Culex quinquefasciatus	34	0.519996	0.0496592	0.0466249	0.284828	126	24.11	26.25	65.66	65.32	54.55
Unigene22042_All	48138800	XP_396933.1	plancitoxin-1	375	0.843	Apis mellifera	12	0.343558	0.224905	0.00339995	0.284232	347	12.75	12.87	51.14	44	31.14
CL6686.Contig1_All	145098425	ABD63922.1	glycoside hydrolase family 28 protein	351	0.6244	Lygus lineolaris	9	0.302	0.265461	0.00032498	0.28373	1203	2.37	10.59	46.45	39.35	29.29
Unigene18625_All	242018020	XP_002429481.1	protein obstructor-E-like	529	0.8554	Pediculus humanus corporis	14	0.325087	0.242103	0.00166881	0.283595	485	9.53	9.66	66.46	61.59	56.1
CL6290.Contig2_All	383865747	XP_003708334.1	mucin-5AC-like isoform X1	1401	0.8932	Megachile rotundata	5	0.337287	0.229087	0.00282401	0.283187	761	5.85	5.95	32.67	30.69	25.74
CL2895.Contig6_All	270005248	EFA01696.1	---NA---	213		Tribolium castaneum	20	0.444631	0.120226	0.0237429	0.282429	230	17.36	18.09	63.89	50	46.76
Unigene7276_All	157361587	ABV44751.1	protein psiA-like	313	0.4846	Phlebotomus papatasi	20	0.272898	0.291072	8.00635e-05	0.281985	308	14.32	14.48	56.18	52.99	51
CL3445.Contig2_All	328790639	XP_001120078.2	eukaryotic translation initiation factor 4E-binding protein 2	143	0.8971	Apis mellifera	4	0.172187	0.383707	0.0103936	0.277947	639	7.06	7.12	78.81	74.58	51.69
CL1831.Contig2_All	357623617	EHJ74702.1	endocuticle structural glycoprotein SgAbd-2-like	144	0.8181	Danaus plexippus	138	0.465586	0.0887156	0.0308653	0.277151	64	35.39	35.53	96.92	92.31	92.31
CL2759.Contig3_All	321470476	EFX81452.1	ubiquilin-1	562	0.7139	Daphnia pulex	9	0.436516	0.11695	0.0227499	0.276733	274	15.59	15.64	28.87	21.51	19.62
Unigene7707_All	307188535	EFN73271.1	proline-rich protein 4-like	404	0.9696	Camponotus floridanus	119	0.474242	0.0772681	0.0337919	0.275755	19	59.54	60.1	88.01	85.56	81.47
Unigene39278_All	332021481	EGI61846.1	protein split ends isoform X1	1335	0.8498	Acromyrmex echinatior	8	0.444631	0.102802	0.0255831	0.273716	373	12.14	12.18	35.16	33.85	30.73
Unigene11235_All	57791230	AAW56445.1	pathogenesis-related protein 5-like	248	0.7205	Lysiphlebus testaceipes	12	0.183654	0.363078	0.00745156	0.273366	289	14.77	14.86	82.25	82.25	63.91
CL224.Contig5_All	157119197	XP_001653296.1	TPPP family protein CG45057 isoform X2	236	0.832	Aedes aegypti	5	0.401791	0.144544	0.014959	0.273167	456	10.08	10.09	45.28	32.08	32.08
CL1002.Contig1_All	270001833	EEZ98280.1	larval cuticle protein A2B-like	185	0.9532	Tribolium castaneum	487	0.409261	0.136773	0.0166871	0.273017	53	39.12	81.47	89.47	85.53	85.53
Unigene44898_All	270001832	EEZ98279.1	larval cuticle protein A2B-like	149	0.9372	Tribolium castaneum	548	0.291072	0.253513	0.00033265	0.272292	304	14.39	84.2	90.78	90.78	82.27
Unigene15266_All	241997984	XP_002433635.1	NSFL1 cofactor p47	379	0.6697	Ixodes scapularis	12	0.170608	0.37325	0.00941074	0.271929	182	20.21	20.23	39.78	38.71	35.48
Unigene2955_All	6448469	BAA86911.1	digestive cysteine proteinase 1	552	0.8391	Periplaneta americana	12	0.322107	0.2208	0.00239958	0.271454	356	12.49	14.59	27.05	21.46	17.72
Unigene22518_All	189238225	XP_970862.2	nuclear autoantigenic sperm protein isoform X3	349	0.6454	Tribolium castaneum	8	0.353183	0.187068	0.00635176	0.270126	268	15.71	15.83	38.67	32.93	27.19
CL3778.Contig1_All	118387725	XP_001026965.1	hypothetical protein TTHERM_00688630	812	1	Tetrahymena thermophila	7	0.313329	0.222844	0.00189961	0.268086	1115	3.01	3.14	38.32	38.32	34.13
Unigene1971_All	149689042	ABR27836.1	uncharacterized protein LOC112211146	310	0.5123	Triatoma infestans	13	0.231207	0.30479	0.00125834	0.267998	260	15.9	15.95	56.93	53.18	39.33
Unigene2353_All	146285356	ABQ18255.1	protein takeout	256	0.4797	Lygus lineolaris	14	0.214783	0.316228	0.00236755	0.265505	206	18.47	18.48	58.12	54.27	48.72
CL4644.Contig2_All	195475132	XP_002089838.1	late embryogenesis abundant protein ECP63 isoform X2	230	0.9741	Drosophila yakuba	3	0.244343	0.283139	0.000346715	0.263741	757	5.92	6	21.35	17.71	17.71
CL2761.Contig2_All	242011784	XP_002426626.1	proteoglycan 4	1364	0.8171	Pediculus humanus corporis	2	0.0704693	0.452898	0.0305005	0.261683	997	4	4	4.56	2.798	2.798
Unigene15150_All	146285353	ABQ18254.1	---NA---	239		Lygus lineolaris	7	0.363078	0.159956	0.00919669	0.261517	469	10	10	34.58	31.67	30
CL861.Contig4_All	242009763	XP_002425652.1	protein PRRC2C-like isoform X1	2365	0.5629	Pediculus humanus corporis	12	0.18197	0.340408	0.00565133	0.261189	209	18.28	18.38	13.71	9.5	7.274
Unigene20649_All	357612388	EHJ67958.1	TRAF3-interacting protein 1	601	0.7723	Danaus plexippus	5	0.420727	0.0990832	0.0220587	0.259905	445	10.33	10.43	53.52	53.52	47.89
Unigene1480_All	260837471	XP_002613727.1	cathepsin D	392	0.735	Branchiostoma floridae	2	0.253513	0.265461	3.25363e-05	0.259487	1088	3.32	3.47	31.21	24.11	16.31
CL6592.Contig2_All	91087021	XP_974228.1	peptidyl-prolyl cis-trans isomerase NIMA-interacting 4	128	0.9807	Tribolium castaneum	2	0.349945	0.159956	0.00793529	0.25495	1038	3.86	3.97	46.83	33.33	33.33
Unigene14432_All	380023446	XP_003695534.1	LIM and SH3 domain protein Lasp isoform X1	320	0.9639	Apis florea	4	0.359749	0.148594	0.00972787	0.254171	708	6.18	6.2	13.01	11.85	9.249
CL2833.Contig2_All	380028007	XP_003697703.1	la-related protein 4 isoform X1	861	0.987	Apis florea	4	0.387258	0.11695	0.0155697	0.252104	654	6.84	6.91	19.06	12.66	9.687
Unigene14919_All	345485341	XP_003425247.1	gametocyte-specific factor 1 homolog	496	0.5743	Nasonia vitripennis	4	0.390841	0.109648	0.0167062	0.250244	650	6.93	6.98	25	20.31	20.31
Unigene11033_All	193657470	XP_001948000.1	repetitive proline-rich cell wall protein 2-like	351	0.8011	Acyrthosiphon pisum	9	0.42462	0.0636796	0.0262773	0.24415	409	11.02	12.02	42.97	36.87	19.1
Unigene22910_All	270004133	EFA00581.1	nuclear pore complex protein Nup153	1409	0.556	Tribolium castaneum	2	0.432514	0.0539511	0.0286203	0.243232	1111	3.09	3.19	10.36	10.36	10.36
CL431.Contig5_All	328724864	XP_001951157.2	heterogeneous nuclear ribonucleoprotein 27C-like isoform X1	442	0.8499	Acyrthosiphon pisum	25	0.390841	0.0937562	0.0181752	0.242299	164	21.1	21.14	49.41	43.09	43.09
Unigene14989_All	158300275	XP_320240.4	N(4)-(Beta-N-acetylglucosaminyl)-L-asparaginase-like	361	0.7455	Anopheles gambiae str. PEST	11	0.366438	0.118032	0.0129145	0.242235	567	8.11	8.13	43.04	34.81	31.65
CL7054.Contig2_All	171740877	ACB54933.1	chondroitin proteoglycan 2-like	1307	0.5771	Helicoverpa armigera	5	0.291072	0.192309	0.00210693	0.24169	770	5.66	5.96	37.76	37.76	37.76
Unigene11324_All	380013882	XP_003690974.1	titin homolog	3241	0.8473	Apis florea	2	0.416869	0.0642688	0.0249469	0.240569	1146	2.71	2.8	50.42	39.5	26.89
Unigene50_All	91083529	XP_973151.1	serine-rich adhesin for platelets-like	1531	0.7873	Tribolium castaneum	4	0.139316	0.337287	0.00823597	0.238302	795	5.36	5.65	10.61	8.182	6.061
CL1043.Contig2_All	356491463	CBZ40972.1	---NA---	1450		Leishmania mexicana MHOM/GT/2001/U1103	6	0.275423	0.199526	0.00123378	0.237475	580	8	8.47	16.1	14.31	9.66
Unigene18297_All	158289373	XP_311111.4	histidine-rich protein PFHRP-II	354	0.6352	Anopheles gambiae str. PEST	328	0.42462	0.047863	0.027896	0.236241	17	67.64	69.86	90.23	87.11	79.69
CL1834.Contig2_All	195458348	XP_002075747.1	---NA---	156		Drosophila willistoni	90	0.416869	0.0549541	0.0258853	0.235912	62	35.84	35.87	100	100	100
CL6298.Contig2_All	345490748	XP_003426447.1	proteoglycan 4-like isoform X2	1381	0.7784	Nasonia vitripennis	7	0.242103	0.229087	3.62393e-05	0.235595	369	12.21	12.36	34.99	30.29	28.72
Unigene24148_All	328700996	XP_001951906.2	pathogenesis-related protein 5-like	388	0.7801	Acyrthosiphon pisum	4	0.390841	0.0772681	0.0197193	0.234054	1306	2.05	2.06	13.58	13.58	13.58
Unigene9634_All	91084063	XP_967668.1	regucalcin isoform X2	309	0.7758	Tribolium castaneum	2	0.369828	0.0946237	0.0153257	0.232226	1120	2.92	3.08	15.75	12.33	9.247
Unigene44422_All	270007895	EFA04343.1	PREDICTED: uncharacterized protein LOC100142362 isoform X2	236	0.8442	Tribolium castaneum	6	0.363078	0.0963829	0.0143433	0.22973	887	4.18	4.2	21.26	21.26	17.87
Unigene18646_All	307095022	ADN29817.1	venom serine protease-like	303	0.6052	Triatoma matogrossensis	17	0.337287	0.121339	0.00953437	0.229313	136	23.36	23.39	59.39	56.31	51.19
Unigene13599_All	289597601	ADD12236.1	Theileria-specific sub-telomeric protein, SVSP family, putative	493	0.6045	Theileria annulata	5	0.207014	0.244343	0.000290256	0.225679	562	8.18	8.2	41.89	41.89	36.49
Unigene21727_All	270014579	EFA11027.1	synapse-associated protein of 47 kDa isoform X2	405	0.8684	Tribolium castaneum	7	0.258226	0.192309	0.000902448	0.225268	475	9.86	9.95	40.83	38.07	37.61
Unigene10138_All	2275132	CAA03880.1	cuticle protein 16.5-like	293	0.6854	Tenebrio molitor	374	0.369828	0.0787046	0.0167267	0.224266	4	133.33	133.31	98.59	95.07	95.07
Unigene4639_All	340718429	XP_003397670.1	putative peptidyl-prolyl cis-trans isomerase dodo	162	0.9839	Bombus terrestris	6	0.157036	0.283139	0.00323621	0.220088	554	8.3	8.43	58.75	46.25	36.88
Unigene19528_All	193636713	XP_001949730.1	src substrate protein p85	629	0.8768	Acyrthosiphon pisum	4	0.322107	0.115878	0.00849418	0.218992	557	8.23	8.6	17.22	13.89	6.667
CL6985.Contig2_All	345498199	XP_003428176.1	flocculation protein FLO11	816	0.8423	Nasonia vitripennis	7	0.275423	0.161436	0.00263777	0.218429	452	10.14	10.4	19.33	12.62	9.396
Unigene14210_All	125982379	XP_001355082.1	coiled-coil-helix-coiled-coil-helix domain-containing protein 2	161	0.9132	Drosophila pseudoobscura pseudoobscura	8	0.12942	0.30479	0.00615649	0.217105	1052	3.68	3.9	51.63	46.41	40.52
Unigene19243_All	270007273	EFA03721.1	cuticle protein 8-like	223	0.9016	Tribolium castaneum	57	0.328095	0.0981748	0.0103425	0.213135	125	24.25	27.31	97.04	94.81	67.41
Unigene8163_All	321457688	EFX68769.1	alkaline nuclease	392	0.5293	Daphnia pulex	6	0.253513	0.172187	0.00132898	0.21285	432	10.53	10.83	25.4	22.49	16.4
CL2290.Contig3_All	242012621	XP_002427028.1	serine protease inhibitor 3/4 isoform X1	696	0.6682	Pediculus humanus corporis	28	0.296483	0.128233	0.005608	0.212358	97	28	28	35.36	31.25	27.68
Unigene3603_All	1513063	BAA13324.1	allergen Cr-PI-like	691	0.5379	Riptortus clavatus	13	0.233346	0.188799	0.000398059	0.211072	133	23.61	23.85	39.44	31.46	20.97
CL996.Contig2_All	350414279	XP_003490265.1	protein Gawky isoform X1	1991	0.9841	Bombus impatiens	5	0.277971	0.143219	0.00360305	0.210595	623	7.43	7.49	11.82	8.203	7.324
CL6816.Contig2_All	242016703	XP_002428887.1	ras GTPase-activating protein-binding protein 2 isoform X1	506	0.6946	Pediculus humanus corporis	17	0.310456	0.110662	0.00781902	0.210559	146	22.74	22.86	45.45	37.76	35.9
Unigene7460_All	193589558	XP_001945816.1	myb-like protein Q	402	0.8967	Acyrthosiphon pisum	18	0.383707	0.0283139	0.0233066	0.206011	141	23.05	23.12	64.89	64.54	59.57
Unigene6401_All	307182516	EFN69723.1	death-associated protein 1	103	0.9722	Camponotus floridanus	12	0.242103	0.165959	0.00114	0.204031	400	11.41	11.47	60.64	55.32	55.32
Unigene44585_All	270001354	EEZ97801.1	PREDICTED: uncharacterized protein LOC657400 isoform X1	697	0.9461	Tribolium castaneum	3	0.272898	0.131826	0.00386476	0.202362	750	6	6	16.67	16.67	16.67
Unigene14855_All	198463339	XP_002135479.1	probable GPI-anchored adhesin-like protein PGA55 isoform X2	1997	0.8231	Drosophila pseudoobscura pseudoobscura	12	0.149969	0.251189	0.00199201	0.200579	169	20.79	20.97	48.79	45.87	41.99
Unigene19609_All	357625105	EHJ75654.1	myophilin	188	0.9524	Danaus plexippus	16	0.248886	0.147231	0.0019965	0.198058	175	20.42	20.44	72.87	70.21	69.68
CL1343.Contig2_All	149689076	ABR27867.1	thymosin beta isoform X2	169	0.8337	Triatoma infestans	6	0.229087	0.164437	0.000807793	0.196762	385	11.87	11.91	57.14	48.81	41.07
CL4924.Contig1_All	383860620	XP_003705787.1	digestive cysteine proteinase 1	549	0.9029	Megachile rotundata	19	0.258226	0.122462	0.00347801	0.190344	158	21.41	21.45	32.3	26.86	23.05
CL3448.Contig2_All	189238744	XP_972178.2	far upstream element-binding protein 3 isoform X1	727	0.7061	Tribolium castaneum	40	0.263027	0.114815	0.0041224	0.188921	55	38.16	38.22	67.03	58.24	55.13
Unigene4939_All	288869502	NP_001165858.1	protein obstructor-E-like	248	0.8564	Acyrthosiphon pisum	20	0.275423	0.101859	0.00562376	0.188641	153	22.11	22.17	59.21	57.89	57.89
Unigene13953_All	123398947	XP_001301377.1	GABA-A receptor epsilon	365	0.7658	Trichomonas vaginalis G3	2	0.343558	0.0334195	0.0173144	0.188489	1584	2	2	15.29	12.94	12.94
Unigene16805_All	170053583	XP_001862742.1	DNA translocase FtsK	251	0.8762	Culex quinquefasciatus	38	0.177011	0.199526	9.61429e-05	0.188269	132	23.66	23.68	93.53	93.53	87.05
Unigene13702_All	158562470	ABW74141.1	cuticle protein 3	203	0.8307	Leptinotarsa decemlineata	14	0.140605	0.229087	0.00146631	0.184846	215	17.87	18.07	68.12	68.12	58.94
Unigene44049_All	328698158	XP_003240563.1	cuticle protein 19.8	315	0.8979	Acyrthosiphon pisum	55	0.296483	0.0724436	0.00917464	0.184463	54	38.66	38.72	94.6	93.53	84.17
Unigene116_All	242009779	XP_002425660.1	ataxin-2 homolog isoform X1	908	0.7634	Pediculus humanus corporis	6	0.231207	0.131826	0.00183274	0.181516	573	8.06	8.25	11.8	10.54	9.278
Unigene15694_All	27882093	AAH44517.1	cathepsin B-like	330	0.9281	Danio rerio	5	0.301995	0.0580764	0.0107074	0.180036	706	6.21	6.23	34.12	27.65	24.12
Unigene11934_All	33328237	AAQ09569.1	antifreeze glycoprotein precursor	666		Arctogadus glacialis	7	0.17378	0.183654	1.80661e-05	0.178717	610	7.62	10.08	21.69	17.56	14.26
Unigene10457_All	281209094	EFA83269.1	perilipin-4-like isoform X4	456	0.4655	Polysphondylium pallidum PN500	10	0.0946237	0.258226	0.00486086	0.176425	301	14.47	14.65	56.46	51.67	35.41
CL6912.Contig2_All	193709152	XP_001946123.1	keratin, type I cytoskeletal 9-like	249	0.9489	Acyrthosiphon pisum	6	0.0981748	0.251189	0.00424203	0.174682	740	6.01	6.01	27.83	25.47	25.47
CL3602.Contig1_All	242006466	XP_002424071.1	vegetative cell wall protein gp1-like	409	0.6929	Pediculus humanus corporis	24	0.109648	0.235505	0.00286722	0.172576	87	30.72	30.75	54.47	53.95	48.42
CL2958.Contig2_All	328711583	XP_001947914.2	uncharacterized protein LOC100167481	319	0.6668	Acyrthosiphon pisum	2	0.102802	0.237684	0.0032707	0.170243	952	4.02	4.02	10.87	9.627	6.211
Unigene11660_All	380030684	XP_003698973.1	protein CDV3 homolog	216	0.8587	Apis florea	3	0.161436	0.178649	5.37568e-05	0.170042	717	6.09	6.1	35.35	35.35	32.32
Unigene20087_All	380014284	XP_003691169.1	cathepsin L	345	0.9111	Apis florea	14	0.15417	0.178649	0.000107755	0.166409	311	14.23	14.32	54.55	43.94	42.12
Unigene22088_All	156540958	XP_001601073.1	transcriptional regulator ATRX homolog isoform X1	247	0.8052	Nasonia vitripennis	9	0.152757	0.175388	9.15963e-05	0.164072	525	8.75	8.93	45.79	45.26	34.21
Unigene14176_All	157361539	ABV44727.1	peroxiredoxin-5, mitochondrial	182	0.8527	Phlebotomus papatasi	33	0.237684	0.083946	0.00414317	0.160815	170	20.72	22.03	81.92	80.79	80.79
CL301.Contig1_All	94421564	ABF18889.1	cathepsin L1	314	0.7151	Lygus lineolaris	30	0.0990832	0.212814	0.00225415	0.155949	242	16.83	18.4	71.15	62.18	54.17
CL2343.Contig3_All	189240451	XP_001812683.1	putative mediator of RNA polymerase II transcription subunit 26 isoform X1	2308	0.6986	Tribolium castaneum	11	0.205116	0.105682	0.00172358	0.155399	287	14.86	14.96	24.14	22.17	19.21
CL3761.Contig2_All	340728972	XP_003402785.1	digestive cysteine proteinase 1	549	0.9192	Bombus terrestris	9	0.21677	0.0831764	0.00305928	0.149973	683	6.46	10.45	17.77	14.93	11.72
CL1156.Contig1_All	350415565	XP_003490681.1	caprin homolog	659	0.9165	Bombus impatiens	13	0.134276	0.161436	0.000126928	0.147856	245	16.56	16.61	30.26	26.38	22.65
Unigene5243_All	189235187	XP_976257.2	cuticle protein 70, isoforms A and B	366	1	Tribolium castaneum	40	0.0334195	0.246604	0.00750873	0.140012	538	8.49	20.3	78.3	78.3	78.3
Unigene11892_All	193610873	XP_001946484.1	protein piccolo	1602	0.8095	Acyrthosiphon pisum	9	0.141906	0.123595	5.57155e-05	0.13275	442	10.4	10.54	28.13	26.29	22.06
Unigene14879_All	383849463	XP_003700364.1	transcription initiation factor IIA subunit 1 isoform X1	360	0.9003	Megachile rotundata	4	0.226986	0.0283139	0.00635999	0.12765	942	4.03	4.04	23.38	19.05	15.15
Unigene21602_All	242021421	XP_002431143.1	dihydropyrimidinase isoform X1	613	0.7508	Pediculus humanus corporis	2	0.207014	0.0469894	0.00414789	0.127002	1031	3.96	4	56.25	56.25	56.25
CL4677.Contig1_All	345497898	XP_001606911.2	protein piccolo isoform X4	2272	0.7134	Nasonia vitripennis	4	0.220801	0.0325087	0.00571097	0.126655	684	6.46	8.18	11.99	10.06	8.565
CL2296.Contig1_All	350419691	XP_003492270.1	microtubule-associated protein Jupiter isoform X3	209	0.9006	Bombus impatiens	8	0.0954993	0.15417	0.000560844	0.124835	526	8.74	8.82	53.33	48.33	48.33
Unigene12471_All	307095192	ADN29902.1	neurofilament medium polypeptide-like	118	0.744	Triatoma matogrossensis	5	0.105682	0.138038	0.000169625	0.12186	553	8.31	8.34	57.27	57.27	34.55
CL384.Contig1_All	345495717	XP_001606306.2	retinitis pigmentosa 1-like 1 protein isoform X2	853	0.9099	Nasonia vitripennis	4	0.175388	0.0613762	0.00207748	0.118382	665	6.7	6.74	27.1	23.99	23.99
Unigene19270_All	263173521	ACY69961.1	protein CDV3 homolog	171	0.6234	Cimex lectularius	2	0.17378	0.0619441	0.00199707	0.117862	1026	4	4	39.34	39.34	39.34
Unigene18924_All	328705811	XP_001947916.2	ATP-binding cassette sub-family A member 3-like	1747	0.9062	Acyrthosiphon pisum	7	0.0912011	0.131826	0.000261123	0.111513	464	10.02	10.02	46.31	35.96	33
Unigene8579_All	270002153	EEZ98600.1	skin secretory protein xP2-like	334	0.7386	Tribolium castaneum	29	0.11695	0.103753	2.75037e-05	0.110351	110	26.41	26.46	64.2	64.2	61.83
Unigene4187_All	357625742	EHJ76082.1	---NA---	209		Danaus plexippus	25	0.148594	0.0679204	0.0010199	0.108257	412	10.98	11.07	60.19	60.19	55.56
Unigene44433_All	270010491	EFA06939.1	titin homolog	198	0.8058	Tribolium castaneum	8	0.197697	0.0177011	0.0050101	0.107699	1131	2.79	2.93	37.59	37.59	34.59
CL2155.Contig3_All	239788988	BAH71144.1	outer dense fiber protein 3 isoform X1	251	0.8736	Acyrthosiphon pisum	20	0.170608	0.0432514	0.00252282	0.10693	187	19.74	19.83	80.88	75.3	70.92
Unigene4661_All	307094980	ADN29796.1	multiple coagulation factor deficiency protein 2 homolog isoform X1	257	0.8475	Triatoma matogrossensis	5	0.172187	0.0316228	0.00303422	0.101905	1040	3.84	4.71	26.57	26.57	26.57
Unigene44311_All	242004118	XP_002422980.1	keratin, type II cytoskeletal 1 isoform X1	272	0.718	Pediculus humanus corporis	3	0.140605	0.0554626	0.00111012	0.0980336	1149	2.68	2.9	25.31	15.35	10.37
Unigene44897_All	189234381	XP_967474.2	larval cuticle protein A2B-like	363	0.9489	Tribolium castaneum	608	0.141906	0.0461318	0.00139108	0.0940188	6	104.84	104.89	87.03	87.03	80.54
CL1725.Contig3_All	170036903	XP_001846300.1	probable chitinase 10	1182	0.5878	Culex quinquefasciatus	9	0.0847227	0.0855067	9.1776e-08	0.0851147	298	14.53	14.66	33.09	31.6	24.2
Unigene7795_All	194320502	ACF48469.1	cathepsin L1	330	0.7528	Triatoma brasiliensis	15	0.0519996	0.0608135	1.09059e-05	0.0564066	203	18.68	18.74	61.49	53.43	51.34
Unigene994_All	123445462	XP_001311491.1	involucrin isoform X2	2086	0.6004	Trichomonas vaginalis G3	19	0.0654636	0.0253513	0.000220568	0.0454075	282	15.11	16.72	64.64	52.5	42.5

## Sheet: (20E+U73122) vs Control
Accession	GI Number	Refseq ID	Protein name	Sequence Length	Blast Similarity Mean	Species	Peptides(95%)	(20E+U73122)-1:Control-1	(20E+U73122)-2:Control-2	P-Value	Ratio(average)	N	Unused	Total	%Cov	%Cov(50)	%Cov(95)
CL5555.Contig4_All	242010242	XP_002425879.1	ras-like protein 3	184	0.9791	Pediculus humanus corporis	2	9.46237	8.47227	0.00191927	8.96732	1039	3.85	3.96	19.57	16.3	11.41
Unigene4342_All	149689084	ABR27873.1	60S ribosomal protein L8	258	0.9815	Triatoma infestans	12	8.24138	6.98232	0.00447195	7.61185	261	15.89	17.26	44.96	37.21	34.5
CL24.Contig10_All	242010244	XP_002425880.1	twitchin isoform X3	8829	0.8298	Pediculus humanus corporis	5	5.86138	7.24436	0.00757781	6.55287	582	8	8.06	14.77	11.38	10.41
Unigene8250_All	193580190	XP_001943698.1	isocitrate dehydrogenase [NADP] cytoplasmic-like	448	0.9174	NADP	8	4.92039	7.37904	0.0262677	6.14972	318	14.01	14.15	34.14	26.15	20.58
Unigene5491_All	383858571	XP_003704774.1	60S ribosomal protein L4	448	0.9337	Megachile rotundata	15	5.01187	6.48634	0.0116305	5.74911	120	24.99	25.14	44.79	42.65	27.73
Unigene4161_All	149898895	ABR27949.1	40S ribosomal protein S20	117	0.9366	Triatoma infestans	4	5.91562	5.24807	0.00263237	5.58185	835	4.74	4.81	45.76	45.76	30.51
CL3125.Contig2_All	156540073	XP_001600219.1	pyruvate carboxylase, mitochondrial isoform X1	1196	0.9521	Nasonia vitripennis	18	5.7544	3.43558	0.0450825	4.59499	109	26.73	27.97	27.26	19.83	15.78
CL2054.Contig2_All	119888032	ABM05967.1	guanine nucleotide-binding protein G(I)/G(S)/G(T) subunit beta-1	340	0.9921	Microplitis mediator	10	4.01791	3.53183	0.00379203	3.77487	192	19.47	19.52	45	42.65	35.59
CL1403.Contig2_All	328698278	XP_001950238.2	adenylosuccinate synthetase	431	0.9178	Acyrthosiphon pisum	7	4.05509	3.40408	0.00696207	3.72958	436	10.49	10.53	27.14	20	14.76
Unigene8590_All	321476546	EFX87506.1	T-complex protein 1 subunit zeta	530	0.8967	Daphnia pulex	3	3.0761	4.01791	0.0162622	3.547	870	4.3	4.34	11.99	9.779	5.904
CL4869.Contig1_All	380021554	XP_003694628.1	nidogen-2 isoform X3	1318	0.9328	Apis florea	23	2.67917	4.40555	0.0492664	3.54236	43	43.61	43.69	29.98	28.3	25.26
CL1776.Contig2_All	70909601	CAJ17226.1	60S ribosomal protein L3	410	0.9665	Scarabaeus laticollis	5	4.09261	2.63027	0.0419855	3.36144	607	7.7	7.92	25.06	19.35	12.9
Unigene18192_All	328710146	XP_003244179.1	twitchin isoform X1	8645	0.9828	Acyrthosiphon pisum	5	4.13048	2.58226	0.0465489	3.35637	600	7.77	7.96	48.26	38.7	26.52
CL6225.Contig2_All	46561738	AAT01074.1	arginine kinase isoform X1	356	0.957	Homalodisca vitripennis	61	3.49945	3.10456	0.00363827	3.30201	37	45.5	45.58	83.43	74.44	69.1
Unigene16260_All	342356341	AEL28829.1	60S ribosomal protein L7	268	0.9455	Heliconius melpomene cythera	5	2.99226	3.59749	0.0084738	3.29488	790	5.46	5.72	38.78	27.76	20.53
CL1676.Contig1_All	290988789	XP_002677074.1	predicted protein	623	0.7132	Naegleria gruberi	4	3.80189	2.72898	0.0258799	3.26544	846	4.55	4.77	53.46	49.06	11.95
CL5862.Contig1_All	170030896	XP_001843323.1	laminin subunit gamma-1	1625	0.8192	Culex quinquefasciatus	2	3.80189	2.44343	0.0444724	3.12266	1007	4	4	20.26	10.46	10.46
Unigene12790_All	91078026	XP_970646.1	T-complex protein 1 subunit beta	534	0.9415	Tribolium castaneum	10	3.66438	2.53513	0.032652	3.09975	328	13.7	13.76	42.94	37.73	36.5
Unigene7769_All	332023950	EGI64168.1	thioredoxin domain-containing protein 5	395	0.9541	Acromyrmex echinatior	9	2.99226	3.16228	0.000835213	3.07727	339	13.15	13.51	41.38	35.01	30.5
Unigene22947_All	94421570	ABF18892.1	omega-amidase NIT2	225	0.7413	Lygus lineolaris	4	3.34195	2.77971	0.00905198	3.06083	1174	2.5	2.56	49.01	44.37	34.44
Unigene12520_All	91083819	XP_973530.1	trifunctional enzyme subunit alpha, mitochondrial	761	0.8555	Tribolium castaneum	6	2.67917	3.43558	0.0160857	3.05737	350	12.6	12.63	18	13.27	9.461
CL6744.Contig2_All	242019111	XP_002430009.1	spectrin alpha chain isoform X1	2414	0.9447	Pediculus humanus corporis	7	3.37287	2.70396	0.0129404	3.03842	327	13.71	13.79	18.72	10.19	7.202
Unigene10916_All	156554908	XP_001603368.1	ribosomal L1 domain-containing protein CG13096-like	584	0.7322	Nasonia vitripennis	11	2.46604	3.46737	0.0295589	2.9667	244	16.58	16.68	29.16	26.03	23.48
Unigene5939_All	383848028	XP_003699654.1	cytoplasmic aconitate hydratase	891	0.9529	Megachile rotundata	6	3.01995	2.85759	0.000874346	2.93877	703	6.25	6.29	18.54	10.56	7.978
Unigene23165_All	348584182	XP_003477851.1	ketimine reductase mu-crystallin	314	0.9712	Cavia porcellus	2	2.58226	3.13329	0.0106469	2.85777	1171	2.53	2.58	17.8	17.8	13.56
Unigene22492_All	350405161	XP_003487345.1	NADP-dependent malic enzyme isoform X2	606	0.9484	Bombus impatiens	7	2.77971	2.67917	0.000421956	2.72944	381	12.02	12.08	19.96	13.61	12.34
CL869.Contig2_All	242004174	XP_002423002.1	selection and upkeep of intraepithelial T-cells protein 1-like isoform X1	232	0.7297	Pediculus humanus corporis	2	2.75423	2.48886	0.00331457	2.62154	1016	4	4	14.09	12.27	12.27
Unigene16121_All	193638896	XP_001945383.1	proteasome subunit alpha type-5	262	0.9067	Acyrthosiphon pisum	5	3.13329	2.07014	0.0473741	2.60171	468	10	10	31.49	25.96	23.83
Unigene12014_All	270010741	EFA07189.1	papilin isoform X1	2771	0.6383	Tribolium castaneum	14	2.46604	2.70396	0.00279294	2.585	439	10.47	10.56	47.83	46.09	36.09
Unigene1219_All	118784349	XP_313680.3	4-hydroxybutyrate coenzyme A transferase	478	0.8678	Anopheles gambiae str. PEST	9	2.83139	2.33346	0.0119354	2.58242	353	12.54	12.68	33.47	27.12	19.7
Unigene14455_All	291866	AAA35578.1	V-type proton ATPase catalytic subunit A	615	0.9815	Homo sapiens	32	2.44343	2.67917	0.00282554	2.5613	29	49.9	49.91	60.98	55.28	53.01
CL1235.Contig1_All	383849519	XP_003700392.1	obscurin isoform X3	5668	0.9161	Megachile rotundata	5	2.24905	2.80543	0.0158071	2.52724	850	4.46	5.05	18.8	14.4	10.4
CL4137.Contig4_All	345479258	XP_003423914.1	fatty acid synthase	2398	0.8649	Nasonia vitripennis	23	2.1677	2.75423	0.0190053	2.46097	49	41.68	41.74	21.86	15.36	12.24
Unigene5843_All	307176240	EFN65875.1	mitochondrial-processing peptidase subunit beta	477	0.9551	Camponotus floridanus	18	2.31206	2.55859	0.00364708	2.43533	104	27.15	27.18	42.02	39.5	34.24
Unigene23097_All	263173507	ACY69957.1	40S ribosomal protein S16	153	0.9608	Cimex lectularius	3	2.42103	2.44343	3.05775e-05	2.43223	1144	2.71	2.82	28.76	23.53	13.73
Unigene22487_All	195572499	XP_002104233.1	transketolase-like protein 2	626	0.9837	Drosophila simulans	22	2.29087	2.55859	0.00435609	2.42473	68	34.88	37.18	52.36	46.83	36.91
CL5195.Contig3_All	242005391	XP_002423552.1	basement membrane-specific heparan sulfate proteoglycan core protein isoform X2	4375	0.5846	Pediculus humanus corporis	6	2.208	2.60615	0.00971755	2.40708	1418	2	9.92	45.85	42.44	34.15
CL3254.Contig2_All	301786861	XP_002928845.1	superoxide dismutase [Cu-Zn]	153	0.9699	Cu-Zn	2	2.07014	2.72898	0.0255921	2.39956	1045	3.75	3.88	11.84	11.84	6.579
Unigene23687_All	165935046	ABY74768.1	cytochrome c oxidase subunit II (mitochondrion)	226	0.9294	Lygus lineolaris	4	2.75423	1.99526	0.0342324	2.37475	742	6	6.18	19.03	14.16	11.95
CL4105.Contig1_All	269859258	ACZ52196.1	heat shock protein 68-like	652	0.9243	Bemisia tabaci	23	2.31206	2.39883	0.000511443	2.35545	401	11.31	22.55	47.34	42.31	37.87
Unigene6164_All	242019922	XP_002430407.1	neuroglian isoform X1	1253	0.851	Pediculus humanus corporis	8	2.03236	2.58226	0.0207499	2.30731	346	12.78	13.19	22.04	18.46	13.09
Unigene3690_All	340726402	XP_003401548.1	high mobility group protein HMGI-C	117	0.9061	Bombus terrestris	4	2.72898	1.87068	0.0469511	2.29983	805	5.26	5.45	39.45	38.53	26.61
Unigene22681_All	242013551	XP_002427468.1	4-aminobutyrate aminotransferase, mitochondrial	479	0.8328	Pediculus humanus corporis	9	2.63027	1.90546	0.0364418	2.26786	322	13.92	14.01	28.57	23.59	17.53
Unigene5331_All	91091270	XP_969358.1	putative aminopeptidase W07G4.4	515	0.7809	Tribolium castaneum	34	2.63027	1.90546	0.0364418	2.26786	44	43.52	43.88	63.18	61.97	53.92
Unigene5014_All	359843234	AEV89752.1	T-complex protein 1 subunit epsilon	545	0.9192	Schistocerca gregaria	4	2.42103	2.03236	0.0120954	2.22669	774	5.63	5.76	24.86	14.47	11.13
Unigene4974_All	340719616	XP_003398245.1	uncharacterized protein LOC100643051	152	0.8855	Bombus terrestris	2	2.51189	1.90546	0.0287767	2.20867	1463	2	2.03	22.58	15.32	15.32
CL125.Contig1_All	242017283	XP_002429121.1	tubulin alpha-1 chain	450	0.9964	Pediculus humanus corporis	41	1.99526	2.42103	0.0148369	2.20815	1411	2	40.96	62.67	61.56	55.33
Unigene20317_All	91079422	XP_975772.1	thioredoxin reductase 1, mitochondrial isoform X3	492	0.9428	Tribolium castaneum	11	2.208	2.18776	3.56945e-05	2.19788	307	14.32	14.56	21.26	20.24	19.23
CL5096.Contig1_All	156545557	XP_001606463.1	endoplasmic reticulum chaperone BiP	659	0.9765	Nasonia vitripennis	82	2.39883	1.97697	0.0150565	2.1879	9	83.88	83.87	69.98	63.52	52.9
CL4235.Contig3_All	154707830	AAU84716.2	triosephosphate isomerase	248	0.918	Helicoverpa armigera	18	1.78649	2.51189	0.0434169	2.14919	119	25.04	25.05	79.51	79.1	62.7
Unigene17340_All	242022532	XP_002431694.1	titin isoform X14	4792	0.853	Pediculus humanus corporis	9	1.92309	2.31206	0.0144874	2.11758	738	6.01	6.02	67.07	67.07	67.07
CL4254.Contig2_All	292606983	ADE34170.1	heat shock 70 kDa protein cognate 4	654	0.9794	Nilaparvata lugens	71	1.80302	2.42103	0.0346433	2.11202	21	56.06	70.73	66.62	59.91	53.51
Unigene693_All	241997148	ACS75351.1	endoplasmin	790	0.8646	Locusta migratoria	12	2.0893	2.0893	2.38889e-20	2.0893	127	24.05	26.37	34.21	27.31	16.14
Unigene3484_All	357610086	EHJ66818.1	phosphoglycerate kinase	415	0.9568	Danaus plexippus	21	2.42103	1.72187	0.0459987	2.07145	88	30.2	30.23	58.8	50.36	50.36
Unigene7889_All	156145614	ABU53620.1	sorbitol dehydrogenase-like	350	0.7966	Pyrrhocoris apterus	23	1.95885	2.0893	0.0020161	2.02407	89	29.92	31.08	81.09	71.92	53.01
Unigene7760_All	91084031	XP_966556.1	WD repeat-containing protein 82	316	0.9901	Tribolium castaneum	2	2.22844	1.8197	0.0187972	2.02407	1429	2	4	9.646	9.003	9.003
Unigene13037_All	157121051	XP_001653750.1	enolase	433	0.928	Aedes aegypti	23	2.31206	1.72187	0.037434	2.01697	74	33.17	33.2	69.44	59.03	51.39
Unigene13548_All	328709074	XP_003243865.1	tubulin alpha-1A chain	450	0.993	Acyrthosiphon pisum	4	0.559758	0.428549	0.00820366	0.494153	1421	2	6.15	57.8	53.21	41.28
CL3370.Contig2_All	242003070	XP_002422600.1	clathrin light chain isoform X2	207	0.7288	Pediculus humanus corporis	2	0.519996	0.465586	0.00143226	0.492791	1201	2.38	2.52	20.21	12.77	12.77
Unigene44585_All	270001354	EEZ97801.1	PREDICTED: uncharacterized protein LOC657400 isoform X1	697	0.9445	Tribolium castaneum	3	0.37325	0.60256	0.0233243	0.487905	750	6	6	16.67	16.67	16.67
Unigene10890_All	91090794	XP_976004.1	pollen-specific leucine-rich repeat extensin-like protein 1	473	0.6565	Tribolium castaneum	12	0.57544	0.398107	0.0142869	0.486774	252	16.27	16.39	52.29	44.47	37.74
Unigene2009_All	161956	AAB97873.1	trans-sialidase	391	0.7471	Trypanosoma cruzi	2	0.564937	0.405509	0.0115748	0.485223	1194	2.4	2.46	32.62	12.77	7.092
CL165.Contig2_All	307183175	EFN70084.1	DEAD-box ATP-dependent RNA helicase 20-like	705	0.915	Camponotus floridanus	9	0.448745	0.515229	0.00204635	0.481987	234	17.07	17.15	25.58	17.69	16.52
Unigene13997_All	121583754	NP_001073569.1	protein obstructor-E isoform X1	274	0.9369	Tribolium castaneum	101	0.580764	0.369828	0.0190542	0.475296	26	51.68	51.71	81.47	81.47	81.47
Unigene1795_All						All	2	0.529663	0.420727	0.00530047	0.475195	1013	4	4	42.5	37.5	37.5
Unigene13042_All	198455576	XP_001360055.2	THO complex subunit 4-A	284	0.8403	Drosophila pseudoobscura pseudoobscura	8	0.299226	0.648634	0.0474272	0.47393	435	10.5	10.68	43.66	39.93	35.07
Unigene8163_All	321457688	EFX68769.1	alkaline nuclease	392	0.5289	Daphnia pulex	6	0.496592	0.448745	0.00102592	0.472669	432	10.53	10.83	25.4	22.49	16.4
Unigene2357_All	149689126	ABR27910.1	cuticle protein 2-like	213	0.5899	Triatoma infestans	2	0.469894	0.474242	8.47802e-06	0.472068	874	4.29	4.32	14.42	14.42	10.23
CL3174.Contig4_All	121543927	ABM55628.1	tumor protein D54 isoform X3	211	0.7835	Maconellicoccus hirsutus	9	0.457088	0.483059	0.000299952	0.470074	1084	3.35	17.49	73.3	64.4	49.21
Unigene42873_All	312385073	EFR29656.1	signal transducer and activator of transcription A-like	542	0.6253	Anopheles darlingi	2	0.340408	0.591562	0.0255485	0.465985	962	4.01	4.01	38.98	26.27	26.27
CL2032.Contig2_All	242007443	XP_002424549.1	nucleoprotein TPR isoform X1	2452	0.6113	Pediculus humanus corporis	7	0.580764	0.349945	0.0217867	0.465355	535	8.55	9.36	14.5	6.342	3.969
CL4207.Contig2_All	328700379	XP_001944803.2	neurogenic locus notch homolog protein 1 isoform X1	417	0.805	Acyrthosiphon pisum	8	0.570164	0.359749	0.0182789	0.464957	433	10.52	10.61	39.05	39.05	32.38
Unigene15565_All	90820008	ABD98761.1	probable elongation factor 1-delta isoform X1	269	0.7481	Graphocephala atropunctata	5	0.432514	0.49204	0.0015248	0.462277	787	5.5	5.67	35.29	20.07	16.61
Unigene5355_All	118783335	XP_312921.3	adrenodoxin	178	0.8818	Anopheles gambiae str. PEST	2	0.413047	0.510505	0.00404869	0.461776	1003	4	4	36.88	34.04	29.08
CL2761.Contig2_All	242011784	XP_002426626.1	proteoglycan 4-like	1364	0.737	Pediculus humanus corporis	2	0.452898	0.457088	7.39005e-06	0.454993	997	4	4	4.56	2.798	2.798
CL5049.Contig1_All	217330652	NP_001136109.1	glycine-rich cell wall structural protein	332	0.8661	Apis mellifera	12	0.263027	0.636796	0.049319	0.449911	389	11.68	11.74	45.85	45.85	44.31
Unigene4273_All	328701281	XP_001952038.2	zinc finger Ran-binding domain-containing protein 2 isoform X1	237	0.831	Acyrthosiphon pisum	3	0.496592	0.401791	0.00366225	0.449192	831	4.8	4.86	20.72	19.82	11.26
CL66.Contig1_All	91091988	XP_967302.1	26S proteasome non-ATPase regulatory subunit 4	381	0.8989	Tribolium castaneum	5	0.258226	0.619441	0.0449213	0.438834	584	8	8.01	25.47	18.7	16.53
Unigene12255_All	91094107	XP_967469.1	epidermal growth factor receptor substrate 15-like 1 isoform X1	926	0.8125	Tribolium castaneum	2	0.529663	0.340408	0.013463	0.435036	1098	3.19	3.35	9.514	4.44	4.44
CL7068.Contig2_All	345496803	XP_003427819.1	cleavage stimulation factor subunit 2 isoform X1	425	0.8443	Nasonia vitripennis	7	0.325087	0.539511	0.016932	0.432299	372	12.15	12.17	23.39	21.48	16.95
Unigene10138_All	2275132	CAA03880.1	cuticle protein 16.5-like	293	0.6961	Tenebrio molitor	374	0.559758	0.30479	0.0234522	0.432274	4	133.33	133.31	98.59	95.07	95.07
Unigene13702_All	158562470	ABW74141.1	DNA translocase FtsK	203	0.653	Leptinotarsa decemlineata	14	0.597035	0.265461	0.0377373	0.431248	215	17.87	18.07	68.12	68.12	58.94
Unigene3730_All	328777526	XP_003249362.1	uncharacterized protein LOC100577680	383	0.8431	Apis mellifera	43	0.428549	0.432514	6.06064e-06	0.430531	142	23.01	25.17	84.31	80.88	79.41
CL1517.Contig1_All	242009369	XP_002425460.1	60S ribosomal protein L12	165	0.9467	Pediculus humanus corporis	7	0.293765	0.564937	0.0260413	0.429351	677	6.56	6.61	49.09	43.03	35.76
Unigene288_All	71413651	XP_808957.1	trans-sialidase	1446	0.8494	Trypanosoma cruzi strain CL Brener	2	0.436516	0.416869	0.000146727	0.426693	909	4.09	4.1	35.52	19.67	15.85
Unigene8873_All	263173427	ACY69939.1	ubiquitin-fold modifier 1	89	0.9572	Cimex lectularius	8	0.337287	0.515229	0.0116065	0.426258	548	8.37	8.48	72.09	67.44	67.44
Unigene22393_All	193652401	XP_001951879.1	chitin deacetylase 4 precursor	479	0.9013	Acyrthosiphon pisum	4	0.457088	0.394457	0.00148043	0.425773	578	8.01	8.01	16.34	9.934	9.934
Unigene22518_All	189238225	XP_970862.2	nuclear autoantigenic sperm protein	349	0.6292	Tribolium castaneum	8	0.544503	0.296483	0.0214347	0.420493	268	15.71	15.83	38.67	32.93	27.19
CL1002.Contig1_All	270001833	EEZ98280.1	larval cuticle protein A2B-like	185	0.7148	Tribolium castaneum	487	0.363078	0.474242	0.00450891	0.41866	53	39.12	81.47	89.47	85.53	85.53
Unigene19604_All	156536860	XP_001604071.1	PREDICTED: uncharacterized protein LOC100113619	158	0.8943	Nasonia vitripennis	32	0.529663	0.293765	0.0189633	0.411714	151	22.27	22.28	64.08	64.08	57.75
Unigene7433_All	307171865	EFN63520.1	mucin-19-like isoform X1	2281	0.6987	Camponotus floridanus	52	0.328095	0.487529	0.00882135	0.407812	51	40.5	40.52	73.12	67.5	56.67
Unigene21920_All	307184651	EFN70980.1	nuclear pore complex protein Nup153	1438	0.7991	Camponotus floridanus	4	0.356451	0.457088	0.00355896	0.40677	617	7.52	7.67	21.89	14.47	11.87
CL4905.Contig1_All	289743755	ADD20625.1	lipid storage droplets surface-binding protein 2 isoform X2	300	0.8926	Glossina morsitans morsitans	6	0.416869	0.394457	0.000177655	0.405663	701	6.27	6.72	30.09	28.32	26.11
CL1221.Contig1_All	327268872	XP_003219219.1	protein TFG isoform X1	400	0.9066	Anolis carolinensis	2	0.420727	0.387258	0.000393711	0.403992	867	4.33	4.45	22.99	16.12	7.463
Unigene45004_All	328711604	XP_001945470.2	mucin-19 isoform X3	1623	0.7688	Acyrthosiphon pisum	3	0.263027	0.544503	0.0257272	0.403765	937	4.04	4.05	46.27	46.27	46.27
Unigene17597_All	343978787	AEM76722.1	cathepsin L1	330	0.7576	Triatoma brasiliensis	2	0.363078	0.440555	0.00208383	0.401816	1212	2.33	2.38	13.51	10.51	6.907
CL5047.Contig6_All	328789842	XP_001120023.2	methionine-R-sulfoxide reductase B1 isoform X2	183	0.9346	Apis mellifera	4	0.42462	0.369828	0.00102963	0.397224	689	6.39	6.43	62.59	54.68	28.78
Unigene19937_All	226442061	ACO57620.1	alpha-crystallin A chain isoform X2	190	0.9447	Pteromalus puparum	35	0.30479	0.487529	0.0110692	0.396159	201	18.79	18.87	67.89	65.26	39.47
CL429.Contig2_All	328778804	XP_624305.2	SH3 domain-binding glutamic acid-rich protein homolog	192	0.9099	Apis mellifera	7	0.319154	0.469894	0.00757218	0.394524	769	5.68	5.78	18.27	18.27	13.2
Unigene4802_All	157110326	XP_001651055.1	microtubule-associated protein futsch isoform X1	3217	0.7868	Aedes aegypti	4	0.390841	0.398107	1.79989e-05	0.394474	859	4.37	4.39	10.68	6.63	4.972
Unigene3000_All	355428400	AER92516.1	60S ribosomal protein L22-like	273	0.8434	Triatoma rubida	2	0.195884	0.591562	0.0460106	0.393723	881	4.23	4.26	28.57	21.07	10
Unigene19422_All	321473343	EFX84311.1	---NA---	367		Daphnia pulex	3	0.239883	0.534564	0.02662	0.387224	1184	2.45	2.51	32.09	32.09	18.18
Unigene14989_All	158300275	XP_320240.4	N(4)-(Beta-N-acetylglucosaminyl)-L-asparaginase-like	361	0.7487	Anopheles gambiae str. PEST	11	0.319154	0.452898	0.0058279	0.386026	567	8.11	8.13	43.04	34.81	31.65
Unigene23777_All	59799331	P83993.1	cuticle protein 16.5	175	0.663	All	57	0.207014	0.564937	0.0377289	0.385976	143	22.92	29.13	97.92	97.92	97.92
Unigene18646_All	307095022	ADN29817.1	venom serine protease-like	303	0.6047	Triatoma matogrossensis	17	0.272898	0.496592	0.0157474	0.384745	136	23.36	23.39	59.39	56.31	51.19
Unigene13433_All	242004943	XP_002423335.1	MICOS complex subunit MIC13 homolog QIL1	132	0.652	Pediculus humanus corporis	3	0.483059	0.277971	0.0131617	0.380515	1292	2.06	2.09	59.77	43.68	43.68
Unigene44886_All	328705520	XP_001950735.2	leucine-rich repeat extensin-like protein 2	333	0.6807	Acyrthosiphon pisum	54	0.549541	0.201372	0.0348365	0.375457	101	27.64	27.67	68.93	68.93	62.5
Unigene20806_All	90820024	ABD98769.1	cytochrome c	108	0.919	Graphocephala atropunctata	17	0.165959	0.57544	0.0457736	0.370699	294	14.61	14.64	73.15	72.22	62.96
CL5211.Contig2_All	342905908	AEL79237.1	40S ribosomal protein S21	83	0.9107	Rhodnius prolixus	9	0.293765	0.444631	0.00700024	0.369198	466	10.01	10.01	81.93	75.9	75.9
CL207.Contig2_All	242022033	XP_002431446.1	protein held out wings isoform X3	338	0.9042	Pediculus humanus corporis	2	0.346737	0.383707	0.000423471	0.365222	1116	3.01	3.11	19.88	6.325	6.325
CL5644.Contig2_All	347965777	XP_321764.5	serine protease inhibitor	577	0.5734	Anopheles gambiae str. PEST	8	0.237684	0.483059	0.0174389	0.360371	446	10.31	12.64	25.25	18.64	15.23
Unigene21885_All	156549776	XP_001606274.1	alpha-taxilin isoform X1	611	0.7949	Nasonia vitripennis	2	0.272898	0.444631	0.00873155	0.358765	1226	2.24	2.28	14.66	5.689	2.845
CL2219.Contig9_All	380018457	XP_003693144.1	protein couch potato isoform X1	331	0.9929	Apis florea	3	0.319154	0.398107	0.00188354	0.35863	1069	3.5	3.7	20.65	13.77	11.34
Unigene9049_All	326787314	AEA07706.1	odorant-binding protein 5 precursor	159	0.5387	Apolygus lucorum	8	0.461318	0.255859	0.0123525	0.358588	295	14.6	14.69	57.23	55.97	52.83
Unigene4927_All	91076110	XP_969015.1	synapse-associated protein of 47 kDa isoform X2	432	0.8606	Tribolium castaneum	3	0.390841	0.316228	0.00165686	0.353534	1009	4	4	31.62	31.62	31.62
Unigene3123_All	158299632	XP_319711.4	larval cuticle protein A2B-like	188	0.7165	Anopheles gambiae str. PEST	80	0.322107	0.383707	0.00112894	0.352907	61	36.24	40.51	98.51	98.51	98.51
CL1002.Contig2_All	307095040	ADN29826.1	larval cuticle protein A3A-like	231	0.6708	Triatoma matogrossensis	380	0.510505	0.194089	0.0274022	0.352297	388	11.68	65.02	96.55	96.55	96.55
Unigene19994_All	263173498	ACY69955.1	ATP-dependent RNA helicase dbp4-like	245	0.6157	Cimex lectularius	13	0.139316	0.559758	0.0452476	0.349537	159	21.32	21.35	62.14	56.38	56.38
Unigene11322_All	321472274	EFX83244.1	prefoldin subunit 1	124	0.7956	Daphnia pulex	3	0.280543	0.413047	0.0050656	0.346795	775	5.62	5.78	48.72	30.77	30.77
CL3251.Contig6_All	301788666	XP_002929748.1	thiosulfate sulfurtransferase/rhodanese-like domain-containing protein 3	159	0.9389	Ailuropoda melanoleuca	5	0.387258	0.30479	0.00197596	0.346024	828	4.83	4.97	48.74	45.38	45.38
CL4081.Contig4_All	270012263	EFA08711.1	glutaredoxin-C4-like isoform X2	332	0.8659	Tribolium castaneum	7	0.258226	0.432514	0.00863161	0.34537	543	8.41	8.43	49.11	49.11	49.11
CL896.Contig6_All	328724506	XP_001951692.2	furin-1-like isoform X2	1235	0.9259	Acyrthosiphon pisum	8	0.356451	0.331131	0.000185999	0.343791	263	15.81	15.89	39.95	39.95	26.3
CL677.Contig7_All	91082237	XP_967133.1	PDZ and LIM domain protein 3 isoform X2	362	0.8503	Tribolium castaneum	22	0.432514	0.251189	0.00922627	0.341851	100	27.7	27.75	83.99	77.04	71.9
Unigene4691_All	153791739	NP_001093279.1	ATP synthase subunit d, mitochondrial	179	0.8795	Bombyx mori	9	0.390841	0.291072	0.00284028	0.340956	480	9.67	9.77	53.66	46.95	37.2
Unigene1713_All	307170578	EFN62772.1	60S ribosomal protein L23	140	0.9893	Camponotus floridanus	29	0.115878	0.564937	0.0494861	0.340407	222	17.65	17.7	71.43	65	64.29
CL6876.Contig1_All	383865675	XP_003708298.1	BAG domain-containing protein Samui isoform X1	749	0.7068	Megachile rotundata	6	0.469894	0.207014	0.0186413	0.338454	348	12.75	12.79	28.57	21.8	17.29
Unigene5925_All	332376793	AEE63536.1	FK506-binding protein 2	216	0.8974	Dendroctonus ponderosae	31	0.207014	0.457088	0.0166508	0.332051	72	33.68	33.69	80.47	80.47	78.6
CL27.Contig1_All	170034090	XP_001844908.1	fibroin heavy chain	701	0.5547	Culex quinquefasciatus	34	0.136773	0.524807	0.0373755	0.33079	126	24.11	26.25	65.66	65.32	54.55
Unigene11546_All	193659845	XP_001945501.1	protein giant-lens-like	239	0.7305	Acyrthosiphon pisum	5	0.444631	0.21677	0.0138873	0.330701	550	8.34	8.44	40.19	40.19	33.64
Unigene14225_All	328710996	XP_001943701.2	calponin homology domain-containing protein DDB_G0272472-like isoform X1	2052	0.8247	Acyrthosiphon pisum	7	0.296483	0.359749	0.00110465	0.328116	324	13.81	13.94	18.06	12.87	9.799
Unigene21932_All	170034700	XP_001845211.1	electron transfer flavoprotein subunit alpha, mitochondrial	329	0.9076	Culex quinquefasciatus	37	0.192309	0.461318	0.0188395	0.326813	70	34.14	34.23	81.39	68.77	66.56
Unigene20160_All	4105436	AAD02419.1	transferrin	652	0.6223	Riptortus clavatus	27	0.127057	0.524807	0.0385564	0.325932	58	37.29	37.36	55.31	49.29	39.14
Unigene10187_All	149689144	ABR27922.1	cytochrome c oxidase subunit 5B, mitochondrial-like	118	0.797	Triatoma infestans	19	0.140605	0.501187	0.0319049	0.320896	570	8.1	8.18	64.96	59.83	46.15
Unigene18101_All	242025305	XP_002433066.1	RNA-binding protein Rsf1	216	0.8027	Pediculus humanus corporis	2	0.469894	0.170608	0.0226014	0.320251	1119	2.94	3.04	25	25	23.81
Unigene11953_All	328724727	XP_001948545.2	mucin-5AC-like isoform X2	919	0.7902	Acyrthosiphon pisum	18	0.383707	0.248886	0.00479089	0.316297	155	21.8	21.88	23.06	19.05	16.04
CL6526.Contig2_All	149898790	ABR27857.1	Y-box factor homolog isoform X2	300	0.7284	Triatoma infestans	13	0.170608	0.461318	0.0211546	0.315963	310	14.24	14.25	41.8	36.48	31.15
CL224.Contig5_All	157119197	XP_001653296.1	TPPP family protein CG45057 isoform X1	236	0.8253	Aedes aegypti	5	0.340408	0.291072	0.000648573	0.31574	456	10.08	10.09	45.28	32.08	32.08
CL6055.Contig1_All	145098373	ABD63920.1	glycoside hydrolase family 28 protein	356	0.6269	Lygus lineolaris	7	0.199526	0.42462	0.0128685	0.312073	416	10.89	11.01	29.8	25.79	23.78
Unigene20649_All	357612388	EHJ67958.1	TRAF3-interacting protein 1	601	0.6412	Danaus plexippus	5	0.21677	0.405509	0.00912739	0.311139	445	10.33	10.43	53.52	53.52	47.89
CL2704.Contig3_All	161086926	NP_067375.3	proteoglycan 4	1221	0.745	Mus musculus	3	0.239883	0.37325	0.00456061	0.306567	1176	2.49	2.58	28.51	23.97	14.88
Unigene1414_All	345497614	XP_003428030.1	cuticle protein 16.5	144	0.6772	Nasonia vitripennis	13	0.325087	0.285759	0.000400274	0.305423	1061	3.59	3.83	72	72	61.33
Unigene2955_All	6448469	BAA86911.1	digestive cysteine proteinase 1	552	0.8371	Periplaneta americana	12	0.207014	0.401791	0.00952187	0.304402	356	12.49	14.59	27.05	21.46	17.72
CL996.Contig2_All	350414279	XP_003490265.1	protein Gawky isoform X1	1991	0.9733	Bombus impatiens	5	0.405508	0.203236	0.0102452	0.304372	623	7.43	7.49	11.82	8.203	7.324
Unigene11208_All	94469022	ABF18360.1	uncharacterized protein LOC5576103	103	0.7345	Aedes aegypti	2	0.16293	0.444631	0.0192879	0.30378	1027	4	4	23.58	23.58	23.58
Unigene4117_All	193688233	XP_001945136.1	NADH dehydrogenase [ubiquinone] iron-sulfur protein 6, mitochondrial	123	0.8629	All	4	0.0862978	0.519996	0.0423559	0.303147	936	4.04	4.05	52.94	46.08	46.08
Unigene832_All	149898906	ABR27954.1	eukaryotic translation initiation factor eIF1	110	0.9982	Triatoma infestans	7	0.133045	0.469894	0.0267558	0.30147	479	9.7	9.74	58.18	58.18	58.18
Unigene18625_All	242018020	XP_002429481.1	protein obstructor-E-like	529	0.7951	Pediculus humanus corporis	14	0.331131	0.270396	0.000940409	0.300763	485	9.53	9.66	66.46	61.59	56.1
Unigene44931_All	270008069	EFA04517.1	PREDICTED: uncharacterized protein LOC100142057 isoform X1	684	0.5585	Tribolium castaneum	8	0.47863	0.122462	0.0295661	0.300546	634	7.11	7.16	46.94	44.22	44.22
Unigene1851_All	342906212	AEL79389.1	histidine triad nucleotide-binding protein 1	127	0.8305	Rhodnius prolixus	6	0.11695	0.47863	0.0301887	0.29779	462	10.02	10.04	71.65	59.06	59.06
CL6985.Contig2_All	345498199	XP_003428176.1	flocculation protein FLO11-like	816	0.6305	Nasonia vitripennis	7	0.207014	0.387258	0.00802296	0.297136	452	10.14	10.4	19.33	12.62	9.396
Unigene22910_All	270004133	EFA00581.1	nuclear pore complex protein Nup153	1409	0.5391	Tribolium castaneum	2	0.214783	0.37325	0.00618141	0.294017	1111	3.09	3.19	10.36	10.36	10.36
CL3074.Contig1_All	242011236	XP_002426361.1	putative defense protein Hdd11	164	0.6231	Pediculus humanus corporis	19	0.515229	0.0691831	0.0432924	0.292206	251	16.34	16.45	90.77	77.69	77.69
Unigene7125_All	355428304	AER92468.1	endothelial differentiation-related factor 1 homolog	145	0.8889	Triatoma rubida	2	0.226986	0.356451	0.00412478	0.291719	1138	2.73	2.86	38.19	22.22	17.36
Unigene4939_All	288869502	NP_001165858.1	protein obstructor-E-like	248	0.8313	Acyrthosiphon pisum	20	0.369828	0.212814	0.00602536	0.291321	153	22.11	22.17	59.21	57.89	57.89
Unigene44049_All	328698158	XP_003240563.1	cuticle protein 19.8	315	0.8139	Acyrthosiphon pisum	55	0.265461	0.310456	0.000498407	0.287958	54	38.66	38.72	94.6	93.53	84.17
Unigene4574_All	149689072	ABR27860.1	muscle-specific protein 20	184	0.9193	Triatoma infestans	12	0.077983	0.496592	0.0382406	0.287288	202	18.73	18.75	69.02	65.22	60.87
Unigene44433_All	270010491	EFA06939.1	PREDICTED: uncharacterized protein LOC103313674	198	0.8149	Tribolium castaneum	8	0.428549	0.134276	0.0197303	0.281413	1131	2.79	2.93	37.59	37.59	34.59
CL3445.Contig2_All	328790639	XP_001120078.2	eukaryotic translation initiation factor 4E-binding protein 2	143	0.9042	Apis mellifera	4	0.383707	0.178649	0.00987213	0.281178	639	7.06	7.12	78.81	74.58	51.69
CL4644.Contig2_All	195475132	XP_002089838.1	protein TolA isoform X2	230	0.9734	Drosophila yakuba	3	0.369828	0.192309	0.00745129	0.281069	757	5.92	6	21.35	17.71	17.71
Unigene8452_All	307212573	EFN88288.1	transcription factor BTF3 homolog 4	186	0.9726	Harpegnathos saltator	22	0.231207	0.328095	0.00224614	0.279651	176	20.39	20.45	82.17	77.07	77.07
CL6816.Contig2_All	242016703	XP_002428887.1	ras GTPase-activating protein-binding protein 1	506	0.5731	Pediculus humanus corporis	17	0.148594	0.405509	0.0150757	0.277051	146	22.74	22.86	45.45	37.76	35.9
Unigene19609_All	357625105	EHJ75654.1	myophilin	188	0.9495	Danaus plexippus	16	0.346737	0.201372	0.00493795	0.274055	175	20.42	20.44	72.87	70.21	69.68
Unigene14919_All	345485341	XP_003425247.1	gametocyte-specific factor 1 homolog	496	0.585	Nasonia vitripennis	4	0.376704	0.169044	0.00989359	0.272874	650	6.93	6.98	25	20.31	20.31
Unigene22042_All	48138800	XP_396933.1	plancitoxin-1 isoform X1	375	0.8513	Apis mellifera	12	0.212814	0.328095	0.00309229	0.270455	347	12.75	12.87	51.14	44	31.14
CL470.Contig1_All	91083957	XP_975021.1	myosin-9 isoform X1	352	0.8528	Tribolium castaneum	5	0.212814	0.325087	0.00292247	0.268951	613	7.59	7.89	34.28	24.38	15.55
Unigene10997_All	357631274	EHJ78864.1	cytochrome c oxidase subunit 6B1	82	0.9172	Danaus plexippus	5	0.138038	0.398107	0.0150717	0.268073	593	7.87	7.94	70.13	59.74	58.44
Unigene4208_All	350413716	XP_003490086.1	Na(+)/H(+) exchange regulatory cofactor NHE-RF1	256	0.8703	Bombus impatiens	7	0.197697	0.337287	0.00447848	0.267492	331	13.5	13.6	53.55	43.6	33.18
CL1551.Contig2_All	380023526	XP_003695570.1	PREDICTED: uncharacterized protein LOC100867331	428	0.8663	Apis florea	15	0.224906	0.30479	0.00146946	0.264848	138	23.26	23.37	88.33	88.33	74.44
Unigene19066_All	157131433	XP_001662246.1	PAX-interacting protein 1	564	0.6244	Aedes aegypti	30	0.222843	0.30479	0.00154163	0.263817	80	31.61	31.68	60.11	56.62	49.26
Unigene6274_All	326787208	AEA07663.1	odorant-binding protein 2 precursor	174	0.6331	Apolygus lucorum	9	0.167494	0.359749	0.00830868	0.263622	423	10.66	10.77	52.3	44.83	39.08
CL6298.Contig2_All	345490748	XP_003426447.1	proteoglycan 4-like	1381	0.6541	Nasonia vitripennis	7	0.322107	0.203236	0.00321761	0.262671	369	12.21	12.36	34.99	30.29	28.72
Unigene18543_All	315258620	BAJ46211.1	carboxypeptidase D	617	0.7702	Acyrthosiphon pisum	9	0.20893	0.316228	0.00262562	0.262579	396	11.48	11.52	55.14	52.43	52.43
Unigene8171_All	149898825	ABR27878.1	eukaryotic translation initiation factor 5A	160	0.9828	Triatoma infestans	33	0.108643	0.413047	0.0199407	0.260845	123	24.78	24.84	90.63	90	85.62
Unigene39142_All	289684241	NP_001166269.1	larval cuticle protein A3A-like isoform X1	198	0.6967	Nasonia vitripennis	167	0.316228	0.197697	0.00315087	0.256962	77	32.34	55.9	91.76	90	79.41
CL3778.Contig1_All	118387725	XP_001026965.1	hypothetical protein TTHERM_00688630	812	1	Tetrahymena thermophila	7	0.291072	0.20893	0.0014927	0.250001	1115	3.01	3.14	38.32	38.32	34.13
Unigene14879_All	383849463	XP_003700364.1	transcription initiation factor IIA subunit 1 isoform X1	360	0.8975	Megachile rotundata	4	0.275423	0.21677	0.000754861	0.246097	942	4.03	4.04	23.38	19.05	15.15
CL1201.Contig2_All	328706174	XP_003243014.1	hornerin isoform X1	778	0.7552	Acyrthosiphon pisum	5	0.310456	0.180302	0.00367753	0.245379	778	5.59	5.77	18.82	16.91	14.38
Unigene11934_All	33328237	AAQ09569.1	collagen alpha-5(IV) chain-like	666	0.3765	Arctogadus glacialis	7	0.325087	0.16293	0.00565374	0.244008	610	7.62	10.08	21.69	17.56	14.26
Unigene4421_All	328792166	XP_623555.2	nascent polypeptide-associated complex subunit alpha isoform X2	241	0.9815	Apis mellifera	23	0.0816582	0.405509	0.0214491	0.243583	303	14.41	14.43	52.55	50	44.39
Unigene116_All	242009779	XP_002425660.1	ataxin-2 isoform X2	908	0.7491	Pediculus humanus corporis	6	0.343558	0.141906	0.00863479	0.242732	573	8.06	8.25	11.8	10.54	9.278
Unigene2477_All	195124321	XP_002006642.1	uncharacterized protein Dmoj_GI18471	781	0.9052	Drosophila mojavensis	2	0.222843	0.258226	0.000271093	0.240535	948	4.02	4.04	24.66	14.35	12.56
CL555.Contig1_All	146285362	ABQ18257.1	probable salivary secreted peptide	133	0.6123	Lygus lineolaris	7	0.11695	0.363078	0.0126165	0.240014	648	6.94	7.01	34.59	30.83	24.81
Unigene11324_All	380013882	XP_003690974.1	titin isoform X2	3241	0.7056	Apis florea	2	0.188799	0.291072	0.00224797	0.239935	1146	2.71	2.8	50.42	39.5	26.89
Unigene44422_All	270007895	EFA04343.1	PREDICTED: uncharacterized protein LOC100142362 isoform X2	236	0.842	Tribolium castaneum	6	0.237684	0.242103	4.2246e-06	0.239893	887	4.18	4.2	21.26	21.26	17.87
Unigene50_All	91083529	XP_973151.1	mucin-5AC isoform X1	1531	0.6705	Tribolium castaneum	4	0.322107	0.157036	0.00578816	0.239572	795	5.36	5.65	10.61	8.182	6.061
CL301.Contig1_All	94421564	ABF18889.1	cathepsin L1-like	314	0.7128	Lygus lineolaris	30	0.401791	0.0751623	0.0215221	0.238477	242	16.83	18.4	71.15	62.18	54.17
Unigene7106_All	194899111	XP_001979106.1	larval cuticle protein A2B	182	0.8088	Drosophila erecta	42	0.197697	0.277971	0.0013809	0.237834	196	19.05	20.39	100	91.43	91.43
Unigene17722_All	170071155	XP_001869825.1	conserved hypothetical protein	373	0.6978	Culex quinquefasciatus	27	0.192309	0.283139	0.00176539	0.237724	178	20.33	20.4	59.25	51.72	43.57
Unigene3048_All	33518715	AAQ20840.1	acidic leucine-rich nuclear phosphoprotein 32 family member A	243	0.9194	Rhodnius prolixus	22	0.0580764	0.416869	0.0255706	0.237473	195	19.25	19.31	57.89	52.63	46.05
Unigene4962_All	242023622	XP_002432231.1	UV excision repair protein RAD23 homolog B	344	0.7274	Pediculus humanus corporis	18	0.203236	0.270396	0.000965196	0.236816	148	22.62	22.64	64.18	64.18	60.9
CL677.Contig14_All	242247181	NP_001156347.1	PDZ and LIM domain protein 3 isoform X1	236	0.9025	Acyrthosiphon pisum	10	0.394457	0.0758578	0.0203733	0.235158	1417	2	14.55	76.7	73.3	65.05
CL2343.Contig3_All	189240451	XP_001812683.1	histone-lysine N-methyltransferase 2C-like isoform X1	2308	0.5829	Tribolium castaneum	11	0.428549	0.0413047	0.0292426	0.234927	287	14.86	14.96	24.14	22.17	19.21
Unigene7913_All	380026487	XP_003696983.1	nuclear pore complex protein Nup50	514	0.8914	Apis florea	3	0.253513	0.212814	0.000351733	0.233163	899	4.14	4.29	27.86	19.9	10.7
Unigene10825_All	383865034	XP_003707981.1	ELAV-like protein 3 isoform X1	502	0.9844	Megachile rotundata	6	0.16293	0.301995	0.00405362	0.232462	542	8.43	8.63	35.71	30.36	18.75
CL3448.Contig2_All	189238744	XP_972178.2	far upstream element-binding protein 3 isoform X1	727	0.7461	Tribolium castaneum	40	0.195884	0.265461	0.00101924	0.230673	55	38.16	38.22	67.03	58.24	55.13
Unigene22887_All	242017678	XP_002429314.1	apolipoprotein D-like	325	0.7541	Pediculus humanus corporis	17	0.127057	0.334195	0.00882145	0.230626	160	21.29	21.36	64.71	48.63	47.06
CL1156.Contig1_All	350415565	XP_003490681.1	caprin homolog	659	0.88	Bombus impatiens	13	0.185353	0.270396	0.00150952	0.227875	245	16.56	16.61	30.26	26.38	22.65
Unigene11660_All	380030684	XP_003698973.1	protein CDV3 homolog	216	0.8789	Apis florea	3	0.136773	0.316228	0.00659539	0.2265	717	6.09	6.1	35.35	35.35	32.32
Unigene7460_All	193589558	XP_001945816.1	myb-like protein Q	402	0.7096	Acyrthosiphon pisum	18	0.0903649	0.359749	0.0144531	0.225057	141	23.05	23.12	64.89	64.54	59.57
Unigene15694_All	27882093	AAH44517.1	cathepsin B-like	330	0.9276	Danio rerio	5	0.242103	0.205116	0.000283447	0.22361	706	6.21	6.23	34.12	27.65	24.12
CL861.Contig4_All	242009763	XP_002425652.1	protein PRRC2C isoform X10	2365	0.507	Pediculus humanus corporis	12	0.237684	0.20893	0.000171236	0.223307	209	18.28	18.38	13.71	9.5	7.274
Unigene10457_All	281209094	EFA83269.1	plant Late Embryo Abundant (LEA) related	456	0.4795	Polysphondylium pallidum PN500	10	0.387258	0.057544	0.0210636	0.222401	301	14.47	14.65	56.46	51.67	35.41
Unigene8579_All	270002153	EEZ98600.1	skin secretory protein xP2-like	334	0.6297	Tribolium castaneum	29	0.16293	0.280543	0.00283056	0.221736	110	26.41	26.46	64.2	64.2	61.83
Unigene775_All	91080269	XP_976423.1	acidic leucine-rich nuclear phosphoprotein 32 family member B-like	108	0.8803	Tribolium castaneum	3	0.205116	0.235505	0.000189777	0.220311	869	4.33	4.36	25.71	25.71	19.05
Unigene21258_All	383853168	XP_003702095.1	protein lingerer isoform X1	1085	0.9273	Megachile rotundata	17	0.201372	0.237684	0.000270355	0.219528	144	22.8	23.02	26.9	25.5	21.5
Unigene4068_All	357604796	EHJ64324.1	bolA-like protein DDB_G0274169 isoform X1	109	0.9178	Danaus plexippus	4	0.0937562	0.340408	0.011963	0.217082	720	6.07	6.09	39.42	39.42	31.73
Unigene44898_All	270001832	EEZ98279.1	larval cuticle protein A3A-like	149	0.7425	Tribolium castaneum	548	0.152757	0.277971	0.00315327	0.215364	304	14.39	84.2	90.78	90.78	82.27
Unigene1469_All	161408101	BAF94154.1	putative cysteine proteinase CG12163	803	0.6285	Plautia stali	15	0.0586138	0.369828	0.0185249	0.214221	427	10.61	10.64	65.42	65.42	64.49
Unigene14176_All	157361539	ABV44727.1	peroxiredoxin-5, mitochondrial	182	0.8529	Phlebotomus papatasi	33	0.175388	0.242103	0.00088627	0.208746	170	20.72	22.03	81.92	80.79	80.79
CL4677.Contig1_All	345497898	XP_001606911.2	protein piccolo isoform X4	2272	0.7088	Nasonia vitripennis	4	0.299226	0.109648	0.00695041	0.204437	684	6.46	8.18	11.99	10.06	8.565
Unigene2964_All	308481835	XP_003103122.1	death-inducer obliterator 1-like isoform X2	904	0.5339	Caenorhabditis remanei	4	0.263027	0.144544	0.00274519	0.203785	675	6.6	6.73	47.33	34.52	21
CL4924.Contig1_All	383860620	XP_003705787.1	digestive cysteine proteinase 1	549	0.9015	Megachile rotundata	19	0.325087	0.0824138	0.0112213	0.203751	158	21.41	21.45	32.3	26.86	23.05
Unigene22869_All	321474187	EFX85153.1	gamma-interferon-inducible lysosomal thiol reductase-like	227	0.6367	Daphnia pulex	5	0.244343	0.159956	0.00139253	0.202149	661	6.76	6.91	53.09	50.52	38.66
CL6592.Contig2_All	91087021	XP_974228.1	peptidyl-prolyl cis-trans isomerase NIMA-interacting 4	128	0.9068	Tribolium castaneum	2	0.143219	0.258226	0.00256808	0.200722	1038	3.86	3.97	46.83	33.33	33.33
Unigene19243_All	270007273	EFA03721.1	cuticle protein 8-like	223	0.7192	Tribolium castaneum	57	0.0283139	0.359749	0.0198859	0.194032	125	24.25	27.31	97.04	94.81	67.41
CL2833.Contig2_All	380028007	XP_003697703.1	la-related protein 4 isoform X2	861	0.9882	Apis florea	4	0.0855067	0.296483	0.00829027	0.190995	654	6.84	6.91	19.06	12.66	9.687
Unigene279_All	332017463	EGI58186.1	kinesin heavy chain isoform X2	969	0.9969	Acromyrmex echinatior	3	0.30761	0.0737904	0.0101184	0.1907	726	6.03	6.05	17.06	8.073	7.156
CL2759.Contig3_All	321470476	EFX81452.1	ubiquilin-1	562	0.7262	Daphnia pulex	9	0.0887156	0.288403	0.00740236	0.188559	274	15.59	15.64	28.87	21.51	19.62
Unigene4334_All	270000362	ACZ58028.1	general odorant-binding protein 19d-like	138	0.5478	Adelphocoris lineolatus	3	0.0855067	0.291072	0.00782909	0.188289	1043	3.78	3.96	40.91	34.09	34.09
Unigene4639_All	340718429	XP_003397670.1	putative peptidyl-prolyl cis-trans isomerase dodo	162	0.9836	Bombus terrestris	6	0.246604	0.12942	0.00258329	0.188012	554	8.3	8.43	58.75	46.25	36.88
Unigene19270_All	263173521	ACY69961.1	protein CDV3 homolog	171	0.5928	Cimex lectularius	2	0.113763	0.258226	0.00389115	0.185994	1026	4	4	39.34	39.34	39.34
CL384.Contig1_All	345495717	XP_001606306.2	retinitis pigmentosa 1-like 1 protein isoform X2	853	0.7611	Nasonia vitripennis	4	0.313329	0.0586138	0.011807	0.185971	665	6.7	6.74	27.1	23.99	23.99
CL1738.Contig1_All	189235818	XP_972095.2	protein LSM14 homolog B isoform X4	448	0.7705	Tribolium castaneum	14	0.0765597	0.293765	0.00865209	0.185162	204	18.52	18.57	39.41	34.59	29.98
CL5896.Contig2_All	91087409	XP_975669.1	cuticle protein 21-like	255	0.6515	Tribolium castaneum	74	0.157036	0.210863	0.000542951	0.18395	367	12.25	32.58	100	98.61	87.5
Unigene15150_All	146285353	ABQ18254.1	---NA---	239		Lygus lineolaris	7	0.185353	0.18197	2.14684e-06	0.183662	469	10	10	34.58	31.67	30
CL2290.Contig3_All	242012621	XP_002427028.1	serine protease inhibitor 3/4 isoform X1	696	0.6541	Pediculus humanus corporis	28	0.235505	0.127057	0.00217888	0.181281	97	28	28	35.36	31.25	27.68
CL1913.Contig1_All	282158103	NP_001164095.1	ATP-dependent RNA helicase p62-like	549	0.8686	Tribolium castaneum	15	0.0862978	0.270396	0.00615953	0.178347	312	14.22	16.76	34.46	27.31	24.48
Unigene11892_All	193610873	XP_001946484.1	protein piccolo	1602	0.7777	Acyrthosiphon pisum	9	0.147231	0.203236	0.000575363	0.175233	442	10.4	10.54	28.13	26.29	22.06
Unigene15266_All	241997984	XP_002433635.1	NSFL1 cofactor p47	379	0.6733	Ixodes scapularis	12	0.128233	0.2208	0.00156447	0.174517	182	20.21	20.23	39.78	38.71	35.48
Unigene39278_All	332021481	EGI61846.1	protein split ends isoform X1	1335	0.8122	Acromyrmex echinatior	8	0.280543	0.0608135	0.00855046	0.170678	373	12.14	12.18	35.16	33.85	30.73
CL3602.Contig1_All	242006466	XP_002424071.1	vegetative cell wall protein gp1-like	409	0.6866	Pediculus humanus corporis	24	0.161436	0.177011	4.39278e-05	0.169223	87	30.72	30.75	54.47	53.95	48.42
Unigene20087_All	380014284	XP_003691169.1	cathepsin L	345	0.9172	Apis florea	14	0.260615	0.0731139	0.00621345	0.166865	311	14.23	14.32	54.55	43.94	42.12
Unigene21727_All	270014579	EFA11027.1	synapse-associated protein of 47 kDa isoform X2	405	0.8734	Tribolium castaneum	7	0.210863	0.121339	0.00143446	0.166101	475	9.86	9.95	40.83	38.07	37.61
CL3956.Contig2_All	146285356	ABQ18255.1	protein takeout	256	0.4799	Lygus lineolaris	13	0.222843	0.105682	0.00243868	0.164263	424	10.64	10.73	48.03	44.74	34.87
Unigene6401_All	307182516	EFN69723.1	death-associated protein 1	103	0.9722	Camponotus floridanus	12	0.222843	0.103753	0.00251327	0.163298	400	11.41	11.47	60.64	55.32	55.32
CL1043.Contig3_All	162077090	ABX82449.1	---NA---	771		Homo sapiens	3	0.155597	0.170608	4.02133e-05	0.163102	972	4	6.01	35.2	28	19.2
Unigene13599_All	289597601	ADD12236.1	Theileria-specific sub-telomeric protein, SVSP family, putative	493	0.5619	Theileria annulata	5	0.0816582	0.233346	0.00400343	0.157502	562	8.18	8.2	41.89	41.89	36.49
Unigene22088_All	156540958	XP_001601073.1	transcriptional regulator ATRX homolog isoform X1	247	0.7245	Nasonia vitripennis	9	0.210863	0.0972747	0.00223862	0.154069	525	8.75	8.93	45.79	45.26	34.21
CL2296.Contig1_All	350419691	XP_003492270.1	microtubule-associated protein Jupiter isoform X2	209	0.888	Bombus impatiens	8	0.231207	0.0711213	0.00438752	0.151164	526	8.74	8.82	53.33	48.33	48.33
Unigene11235_All	57791230	AAW56445.1	pathogenesis-related protein 5-like	248	0.7205	Lysiphlebus testaceipes	12	0.229087	0.0679204	0.00441882	0.148504	289	14.77	14.86	82.25	82.25	63.91
Unigene8997_All	307095098	ADN29855.1	60S acidic ribosomal protein P2	114	0.8055	Triatoma matogrossensis	11	0.159956	0.136773	9.26014e-05	0.148364	422	10.69	10.78	63.39	63.39	50
Unigene13953_All	123398947	XP_001301377.1	GABA-A receptor epsilon	365	0.7256	Trichomonas vaginalis G3	2	0.0660693	0.207014	0.00329771	0.136542	1584	2	2	15.29	12.94	12.94
Unigene44311_All	242004118	XP_002422980.1	keratin, type II cytoskeletal 1b-like	272	0.6873	Pediculus humanus corporis	3	0.110662	0.151356	0.000273891	0.131009	1149	2.68	2.9	25.31	15.35	10.37
Unigene14855_All	198463339	XP_002135479.1	flocculation protein FLO11 isoform X10	1997	0.6041	Drosophila pseudoobscura pseudoobscura	12	0.17378	0.0847227	0.00130246	0.129251	169	20.79	20.97	48.79	45.87	41.99
Unigene21602_All	242021421	XP_002431143.1	dihydropyrimidinase isoform X1	613	0.747	Pediculus humanus corporis	2	0.237684	0.017378	0.00778444	0.127531	1031	3.96	4	56.25	56.25	56.25
Unigene15489_All	170031268	XP_001843508.1	cuticle protein	232	0.8201	Culex quinquefasciatus	50	0.0737904	0.177011	0.00173206	0.125401	278	15.48	15.6	86.36	77.27	77.27
Unigene18297_All	158289373	XP_311111.4	histidine-rich protein PFHRP-II	354	0.6222	Anopheles gambiae str. PEST	328	0.143219	0.10666	0.000218043	0.124939	17	67.64	69.86	90.23	87.11	79.69
CL758.Contig2_All	328702815	XP_001945177.2	protein piccolo isoform X1	1651	0.7564	Acyrthosiphon pisum	3	0.15417	0.0954993	0.000560845	0.124835	863	4.35	4.38	17.48	13.29	8.392
Unigene6474_All	49036806	AAT48984.1	cathepsin B	331	0.7541	Triatoma sordida	16	0.0903649	0.158489	0.000754998	0.124427	431	10.54	10.57	68.09	54.61	54.61
Unigene11194_All	349592318	AEP95757.1	ejaculatory bulb-specific protein 3-like	130	0.7823	Apolygus lucorum	4	0.0636796	0.141906	0.00094753	0.102793	656	6.84	6.88	33.08	33.08	33.08
Unigene24148_All	328700996	XP_001951906.2	pathogenesis-related protein 5-like	388	0.7891	Acyrthosiphon pisum	4	0.172187	0.0288403	0.00314473	0.100514	1306	2.05	2.06	13.58	13.58	13.58
Unigene12471_All	307095192	ADN29902.1	protein starmaker	118	0.5975	Triatoma matogrossensis	5	0.133045	0.0679204	0.000653935	0.100483	553	8.31	8.34	57.27	57.27	34.55
CL1343.Contig2_All	149689076	ABR27867.1	thymosin beta isoform X2	169	0.8217	Triatoma infestans	6	0.133045	0.0474242	0.00110351	0.0902348	385	11.87	11.91	57.14	48.81	41.07
CL2958.Contig2_All	328711583	XP_001947914.2	uncharacterized protein LOC100167481	319	0.6996	Acyrthosiphon pisum	2	0.0928966	0.0809096	2.15414e-05	0.0869031	952	4.02	4.02	10.87	9.627	6.211
CL1043.Contig2_All	356491463	CBZ40972.1	---NA---	1450		Leishmania mexicana MHOM/GT/2001/U1103	6	0.134276	0.0394457	0.00134271	0.0868611	580	8	8.47	16.1	14.31	9.66
Unigene18388_All	349592322	AEP95759.1	general odorant-binding protein 19d-like	153	0.5304	Apolygus lucorum	4	0.111686	0.0510505	0.000543722	0.0813684	552	8.32	8.35	48.37	42.48	21.57
Unigene7795_All	194320502	ACF48469.1	cathepsin L	330	0.7531	Triatoma brasiliensis	15	0.127057	0.0328095	0.0013065	0.0799335	203	18.68	18.74	61.49	53.43	51.34
Unigene19528_All	193636713	XP_001949730.1	src substrate cortactin	629	0.818	Acyrthosiphon pisum	4	0.0226987	0.131826	0.00173919	0.0772622	557	8.23	8.6	17.22	13.89	6.667
Unigene14803_All	307188434	EFN73191.1	E3 ubiquitin-protein ligase KCMF1-like	616	0.8768	Camponotus floridanus	2	0.0534564	0.092045	0.000216347	0.0727507	1002	4	4	14.2	6.25	6.25
Unigene4661_All	307094980	ADN29796.1	G-box-binding factor	257	0.8029	Triatoma matogrossensis	5	0.0343558	0.108643	0.000798229	0.0714992	1040	3.84	4.71	26.57	26.57	26.57
Unigene14210_All	125982379	XP_001355082.1	coiled-coil-helix-coiled-coil-helix domain-containing protein 2	161	0.8365	Drosophila pseudoobscura pseudoobscura	8	0.0394457	0.0903649	0.000370237	0.0649053	1052	3.68	3.9	51.63	46.41	40.52
CL1725.Contig3_All	170036903	XP_001846300.1	mucin-19 isoform X1	1182	0.5876	Culex quinquefasciatus	9	0.0597035	0.0549541	3.173e-06	0.0573288	298	14.53	14.66	33.09	31.6	24.2
CL2155.Contig3_All	239788988	BAH71144.1	outer dense fiber protein 3 isoform X1	251	0.8734	Acyrthosiphon pisum	20	0.0586138	0.0524807	5.27107e-06	0.0555473	187	19.74	19.83	80.88	75.3	70.92
Unigene4187_All	357625742	EHJ76082.1	pupal cuticle protein C1B-like	209	0.668	Danaus plexippus	25	0.0613762	0.0394457	6.66573e-05	0.050411	412	10.98	11.07	60.19	60.19	55.56
Unigene44897_All	189234381	XP_967474.2	cuticle protein-like	363	0.6262	Tribolium castaneum	608	0.0349945	0.0559758	6.03849e-05	0.0454851	6	104.84	104.89	87.03	87.03	80.54
CL3761.Contig2_All	340728972	XP_003402785.1	digestive cysteine proteinase 1	549	0.9164	Bombus terrestris	9	0.0394457	0.0436516	2.40699e-06	0.0415487	683	6.46	10.45	17.77	14.93	11.72
Unigene994_All	123445462	XP_001311491.1	tandem-95 repeat protein	2086	0.4891	Trichomonas vaginalis G3	19	0.0325087	0.0246604	8.15915e-06	0.0285846	282	15.11	16.72	64.64	52.5	42.5
