# Supplementary material for: iTRAQ Proteomic Analysis of Interactions Between 20E and Phospholipase C in Apolygus lucorum (Meyer-Dür)
Source: Front Physiol. 2022 Feb 18;13:845087. doi: 10.3389/fphys.2022.845087 (PMC8894726; doi:10.3389/fphys.2022.845087)
Supplement: Supplementary file 3 [file Table_1.XLS]

## Sheet: sheet 1
Table S1: List of the proteins identified by iTRAQ
Unused Score	Cov(95%)	Accession	GI Number	Name	Species	Peptides(95%)	20EⅠ:NCⅠ	20EⅡ:NCⅠ	20EⅠ:NCⅡ	20EⅡ:NCⅡ	U73122Ⅰ:NCⅠ	U73122Ⅱ:NCⅠ	U73122Ⅰ:NCⅡ	U73122Ⅱ:NCⅡ	20E+U73122Ⅰ:NCⅠ	20E+U73122Ⅱ:NCⅠ	20E+U73122Ⅰ:NCⅡ	20E+U73122Ⅱ:NCⅡ	20E+U73122Ⅰ:20EⅠ	20E+U73122Ⅱ:20EⅠ	20E+U73122Ⅰ:20EⅡ	20E+U73122Ⅱ:20EⅡ	20E+U73122Ⅰ:U73122Ⅰ	20E+U73122Ⅱ:U73122Ⅰ	20E+U73122Ⅰ:U73122Ⅱ	20E+U73122Ⅱ:U73122Ⅱ
185.76	62.04	CL2443.Contig1_All	gi|328702403|ref|XP_001952092.2|	PREDICTED: myosin heavy chain, muscle isoform 1 [Acyrthosiphon pisum]	Acyrthosiphon pisum	153	0.157036	0.159956	0.101859	0.10666	2.55859	1.90546	1.44544	1.1272	1.6293	0.608135	0.937562	0.356451	8.79023	4.16869	8.70964	4.05509	0.648634	0.237684	0.855067	0.313329
167.86	93.04	Unigene12071_All	gi|307095040|gb|ADN29826.1|	cuticle protein-like protein [Triatoma matogrossensis]	Triatoma matogrossensis	569	1.80302	1.19124	1.22462	0.895365	0.401791	0.636796	0.265461	0.409261	0.809096	0.260615	0.608135	0.139316	0.534564	0.141906	0.685488	0.212814	1.75388	0.586138	1.21339	0.580764
141.79	89.33	CL31.Contig4_All	gi|91079224|ref|XP_970301.1|	PREDICTED: similar to Pupal cuticle protein C1B (TM-C1B) (TM-PCP C1B) [Tribolium castaneum] >gi|270003586|gb|EFA00034.1| hypothetical protein TcasGA2_TC002841 [Tribolium castaneum]	Tribolium castaneum	365	2.18776	1.77011	3.87258	3.13329	0.57544	0.77983	1.0666	1.44544	1.39316	0.544503	2.48886	1.02802	0.630957	0.253513	0.801678	0.310456	2.29087	0.937562	1.7378	0.698232
133.33	95.07	Unigene10138_All	gi|2275132|emb|CAA03880.1|	cuticular protein [Tenebrio molitor]	Tenebrio molitor	374	1.97697	1.77011	2.03236	1.80302	0.369828	0.0744732	0.376704	0.0787046	0.559758	0.293765	0.559758	0.30479	0.280543	0.151356	0.313329	0.167494	1.47231	0.737904	10.666	6.42688
127.74	48.66	Unigene13095_All	gi|209571429|dbj|BAG75121.1|	lipophorin precursor [Nilaparvata lugens]	Nilaparvata lugens	87	0.515229	0.505825	0.660693	0.691831	0.963829	0.505825	1.30617	0.636796	1.99526	1.23595	2.58226	1.67494	3.7325	2.35505	3.69828	2.33346	2.01372	1.23595	3.7325	2.60615
104.84	80.54	Unigene44897_All	gi|189234381|ref|XP_967474.2|	PREDICTED: similar to Larval cuticle protein A3A (TM-A3A) (TM-LCP A3A) [Tribolium castaneum]	Tribolium castaneum	608	1.25892	0.794328	1.51356	0.954993	0.141906	0.0416869	0.169044	0.0461318	0.0349945	0.0539511	0.0340408	0.0559758	0.0299226	0.0465586	0.0316228	0.0648634	0.113763	0.280543	0.855067	2.208
95.28	39.53	CL65.Contig1_All	gi|332031265|gb|EGI70799.1|	CD109 antigen [Acromyrmex echinatior]	Acromyrmex echinatior	75	0.937562	1.07647	1	1.11686	0.870964	0.280543	0.92045	0.291072	1.04713	1.03753	1.05682	1.05682	1.0666	1.0666	0.92045	0.887156	1.18032	1.11686	3.59749	3.34195
88.63	94.34	Unigene105_All	gi|189234381|ref|XP_967474.2|	PREDICTED: similar to Larval cuticle protein A3A (TM-A3A) (TM-LCP A3A) [Tribolium castaneum]	Tribolium castaneum	335	1.34276	1.24738	3.46737	3.22107	0.346737	0.105682	0.912011	0.255859	0.469894	0.118032	1.19124	0.258226	0.349945	0.0946237	0.366438	0.0972747	1.21339	0.30479	4.87528	1.55597
83.88	52.9	CL5096.Contig1_All	gi|156545557|ref|XP_001606463.1|	PREDICTED: heat shock 70 kDa protein cognate 3-like [Nasonia vitripennis]	Nasonia vitripennis	82	0.608135	0.608135	0.554626	0.549541	1.72187	1.69044	1.55597	1.57036	2.39883	2.07014	2.22844	1.97697	3.87258	3.37287	3.80189	3.34195	1.40605	1.21339	1.45881	1.25893
79.76	70.26	CL1310.Contig2_All	gi|12585365|sp|O17449.1|TBB1_MANSE	RecName: Full=Tubulin beta-1 chain; AltName: Full=Beta-1-tubulin >gi|2613141|gb|AAB84297.1| beta-1 tubulin [Manduca sexta]	Manduca sexta	132	0.937562	0.83946	0.831764	0.737904	0.666807	0.0990832	0.591562	0.0772681	0.597035	0.519996	0.515229	0.452898	0.60256	0.524807	0.691831	0.597035	0.855067	0.751623	6.13762	5.34564
77.27	41.45	Unigene1242_All	gi|340717708|ref|XP_003397320.1|	PREDICTED: apolipophorins-like [Bombus terrestris]	Bombus terrestris	66	0.328095	0.394457	0.642688	0.831764	0.420727	0.483059	0.824138	0.937562	1.1272	0.483059	2.10863	0.981748	3.40408	1.48594	2.63027	1.18032	2.48886	1.1272	2.65461	1.10662
76.86	99.01	CL1466.Contig2_All	gi|189234381|ref|XP_967474.2|	PREDICTED: similar to Larval cuticle protein A3A (TM-A3A) (TM-LCP A3A) [Tribolium castaneum]	Tribolium castaneum	293	2.39883	2.05116	3.49945	3.16228	0.737904	0.505825	1.15878	0.862979	1.38038	0.685488	2.22844	1.08643	0.619441	0.291072	0.679204	0.340408	1.92309	0.887156	2.58226	1.24738
71.91	46.53	CL6348.Contig1_All	gi|242023873|ref|XP_002432355.1|	paramyosin, long form, putative [Pediculus humanus corporis] >gi|212517778|gb|EEB19617.1| paramyosin, long form, putative [Pediculus humanus corporis]	Pediculus humanus corporis	42	0.501187	0.420727	0.613762	0.505825	0.946237	1.88799	1.1272	2.1677	3.28095	0.972747	3.69828	1.19124	5.86138	1.97697	6.98232	2.42103	3.28095	1	1.67494	0.554626
69.41	93.19	CL968.Contig6_All	gi|189234381|ref|XP_967474.2|	PREDICTED: similar to Larval cuticle protein A3A (TM-A3A) (TM-LCP A3A) [Tribolium castaneum]	Tribolium castaneum	552	1.70608	1.40605	2.18776	1.8197	0.510505	0.0328095	0.685488	0.0346737	0.201372	0.267917	0.260615	0.343558	0.125893	0.159956	0.149968	0.192309	0.363078	0.510505	12.7057	18.8799
69.07	56.21	Unigene15354_All	gi|209571429|dbj|BAG75121.1|	lipophorin precursor [Nilaparvata lugens]	Nilaparvata lugens	56	0.787046	0.363078	0.625173	0.270396	0.57544	0.319154	0.457088	0.272898	0.619441	1.03753	0.539511	0.895365	0.847227	1.43219	1.7378	2.75423	1.11686	1.90546	2.14783	3.80189
67.64	79.69	Unigene18297_All	gi|158289373|ref|XP_311111.4|	AGAP000047-PA [Anopheles gambiae str. PEST] >gi|157019024|gb|EAA06220.4| AGAP000047-PA [Anopheles gambiae str. PEST]	Anopheles gambiae str. PEST	328	1.1695	1.43219	0.855067	1.0666	0.42462	0.0704693	0.310456	0.047863	0.143219	0.16293	0.104713	0.10666	0.125893	0.135519	0.104713	0.103753	0.283139	0.349945	3.98107	4.87528
59.65	44.43	CL2696.Contig2_All	gi|359843236|gb|AEV89753.1|	elongation factor 2 [Schistocerca gregaria]	Schistocerca gregaria	44	0.737904	0.630957	0.751623	0.648634	1.39316	0.448745	1.45881	0.440555	1.15878	1.80302	1.18032	1.78649	1.52757	2.26986	1.78649	2.83139	0.758578	1.21339	2.85759	4.32514
59.54	81.47	Unigene7707_All	gi|307188535|gb|EFN73271.1|	hypothetical protein EAG_16350 [Camponotus floridanus]	Camponotus floridanus	119	1.83654	1.2942	3.10456	2.26986	0.474242	0.0619441	0.862979	0.0772681	0.121339	0.515229	0.197697	0.887156	0.0685488	0.288403	0.0928966	0.398107	0.229087	1.02802	5.86138	13.3045
58.53	47.76	Unigene13137_All	gi|328716624|ref|XP_001947595.2|	PREDICTED: probable aconitate hydratase, mitochondrial-like [Acyrthosiphon pisum]	Acyrthosiphon pisum	41	0.751623	0.544503	1.00925	0.731139	1.44544	0.124738	1.88799	0.161436	0.328095	2.37684	0.416869	3.04789	0.409261	3.10456	0.60256	4.32514	0.231206	1.6293	2.99226	14.1906
56.06	53.51	CL4254.Contig2_All	gi|292606983|gb|ADE34170.1|	heat shock cognate protein 70 [Nilaparvata lugens]	Nilaparvata lugens	71	1.02802	1.03753	0.698232	0.717794	2.83139	1.15878	2.05116	0.794328	1.80302	3.34195	1.2942	2.42103	1.83654	3.34195	1.80302	3.56451	0.704693	1.21339	1.80302	2.91072
55	61.8	Unigene8526_All	gi|383854658|ref|XP_003702837.1|	PREDICTED: ATP synthase subunit beta, mitochondrial-like [Megachile rotundata]	Megachile rotundata	68	0.887156	0.990832	0.237684	0.270396	3.13329	0.954993	0.83946	0.239883	2.208	5.44503	0.570164	1.47231	2.37684	5.86138	2.0893	5.01187	0.672977	1.72187	2.63027	5.80764
54.59	77.53	CL191.Contig6_All	gi|118787681|ref|XP_316209.3|	AGAP006149-PA [Anopheles gambiae str. PEST] >gi|116126918|gb|EAA11236.4| AGAP006149-PA [Anopheles gambiae str. PEST]	Anopheles gambiae str. PEST	96	0.981748	0.972747	1.11686	1.10662	0.698232	0.444631	0.794328	0.505825	0.666807	0.772681	0.758578	0.879023	0.666807	0.772681	0.672977	0.77983	0.946237	1.09648	1.48594	1.72187
52.35	80.49	Unigene3473_All	gi|46561746|gb|AAT01078.1|	putative fructose 1,6-bisphosphate aldolase [Homalodisca vitripennis]	Homalodisca vitripennis	52	0.809096	0.855067	1.01859	1.09648	0.758578	0.246604	0.990832	0.328095	0.340408	0.903649	0.436516	1.1272	0.390841	1.10662	0.376704	1.03753	0.444631	1.21339	1.45881	3.46737
52.18	50.46	Unigene20319_All	gi|91087467|ref|XP_966334.1|	PREDICTED: similar to AGAP005134-PA isoform 1 [Tribolium castaneum] >gi|270010980|gb|EFA07428.1| hypothetical protein TcasGA2_TC008728 [Tribolium castaneum]	Tribolium castaneum	44	0.619441	0.831764	0.30761	0.436516	1.65959	0.49204	0.862979	0.260615	0.928966	2.75423	0.505825	1.45881	1.51356	4.40555	1.14815	3.19154	0.580764	1.67494	2.12814	4.96592
51.68	81.47	Unigene13997_All	gi|121583754|ref|NP_001073569.1|	cuticular protein analogous to peritrophins 3-C5 isoform 1 precursor [Tribolium castaneum] >gi|119387888|gb|ABL73929.1| obstractor C1 [Tribolium castaneum]	Tribolium castaneum	101	1.49969	0.895365	3.83707	2.42103	0.346737	0.125893	0.912011	0.291072	0.580764	0.158489	1.48594	0.369828	0.383707	0.111686	0.642688	0.170608	1.70608	0.420727	5.59758	1.31826
51.14	63.44	CL1574.Contig2_All	gi|332019713|gb|EGI60183.1|	60 kDa heat shock protein, mitochondrial [Acromyrmex echinatior]	Acromyrmex echinatior	50	0.346737	0.937562	0.143219	0.328095	2.07014	0.529663	0.717794	0.224905	2.03236	4.20727	0.672977	1.49968	4.52898	9.28966	2.05116	4.28549	0.937562	2.07014	3.63078	6.30957
50.08	33.14	CL1341.Contig2_All	gi|357615523|gb|EHJ69709.1|	sarco/endoplasmic reticulum calcium ATPase [Danaus plexippus]	Danaus plexippus	35	0.390841	0.251189	0.376704	0.222844	0.765597	0.501187	0.737904	0.457088	0.887156	0.679204	0.847227	0.636796	2.26986	1.57036	4.16869	2.96483	1.1695	0.879023	1.83654	1.35519
49.9	53.01	Unigene14455_All	gi|291866|gb|AAA35578.1|	ATPase [Homo sapiens]	Homo sapiens	32	0.636796	0.954993	0.554626	0.816582	1.33045	0.711214	1.19124	0.654636	2.44343	3.10456	2.10863	2.67917	3.63078	4.7863	2.46604	3.13329	1.72187	2.24905	3.10456	4.09261
49.42	51.73	CL1044.Contig1_All	gi|307095102|gb|ADN29857.1|	putative elongation factor 1-alpha [Triatoma matogrossensis]	Triatoma matogrossensis	75	0.847227	0.580764	0.698232	0.474242	1.6293	0.108643	1.34276	0.0963829	1.00925	1.5417	0.83946	1.25893	1.20226	1.78649	1.7378	2.58226	0.625173	0.937562	11.272	13.1826
49.39	40.14	Unigene22521_All	gi|307196165|gb|EFN77822.1|	Transferrin [Harpegnathos saltator]	Harpegnathos saltator	32	0.765597	2.01372	0.457088	1.27057	1.43219	3.90841	0.903649	2.53513	4.83059	2.77971	2.93765	1.64437	5.29663	3.01995	2.42103	1.2942	3.19154	1.80302	1.24738	0.660693
48.84	100	CL5896.Contig3_All	gi|307095040|gb|ADN29826.1|	cuticle protein-like protein [Triatoma matogrossensis]	Triatoma matogrossensis	105	2.12814	1.85353	1.38038	1.20226	0.57544	0.0534564	0.380189	0.037325	0.175388	0.275423	0.120226	0.194089	0.0879023	0.139316	0.100925	0.161436	0.280543	0.465586	4.9204	5.24807
47.16	50.39	Unigene3581_All	gi|91077414|ref|XP_975386.1|	PREDICTED: similar to conserved hypothetical protein [Tribolium castaneum] >gi|270001633|gb|EEZ98080.1| hypothetical protein TcasGA2_TC000487 [Tribolium castaneum]	Tribolium castaneum	37	0.60256	0.672977	0.57544	0.642688	1.40605	0.420727	1.35519	0.405509	1.31826	2.12814	1.23595	1.99526	2.1677	3.40408	1.88799	2.99226	0.912011	1.51356	3.10456	4.65586
46.38	63.79	CL360.Contig2_All	gi|359843226|gb|AEV89748.1|	protein disulfide-isomerase [Schistocerca gregaria]	Schistocerca gregaria	40	0.366438	0.201372	0.325087	0.190546	2.12814	0.928966	1.78649	0.801678	1.83654	1.36773	1.57036	1.13763	4.65586	3.34195	7.04693	5.24807	0.847227	0.630957	2.24905	1.49968
46.05	40.08	CL1329.Contig1_All	gi|328722462|ref|XP_003247586.1|	PREDICTED: PDZ and LIM domain protein Zasp-like isoform 2 [Acyrthosiphon pisum]	Acyrthosiphon pisum	34	1	0.744732	1.72187	1.30617	0.887156	0.260615	1.5417	0.524807	0.390841	0.704693	0.672977	1.21339	0.394457	0.731139	0.496592	0.937562	0.413047	0.744732	1.55597	2.60615
45.58	63.97	Unigene22424_All	gi|307191193|gb|EFN74890.1|	Cytochrome b-c1 complex subunit 2, mitochondrial [Camponotus floridanus]	Camponotus floridanus	50	1.49969	1.25892	1.31826	1.09648	1.49969	0.144544	1.30617	0.133045	1.07647	2.37684	0.887156	2.07014	0.704693	1.59956	0.83946	1.90546	0.698232	1.59956	7.24436	12.7057
45.5	69.1	CL6225.Contig2_All	gi|46561738|gb|AAT01074.1|	putative arginine kinase [Homalodisca vitripennis]	Homalodisca vitripennis	61	0.77983	0.226986	0.824138	0.255859	1.72187	2.1677	1.85353	2.35505	3.49945	2.96483	3.80189	3.10456	4.20727	3.53183	12.0226	9.90832	2.07014	1.64437	1.67494	1.33045
45.16	73.19	Unigene10358_All	gi|170044455|ref|XP_001849862.1|	mitochondrial malate dehydrogenase 2 [Culex quinquefasciatus] >gi|167867602|gb|EDS30985.1| mitochondrial malate dehydrogenase 2 [Culex quinquefasciatus]	Culex quinquefasciatus	83	0.903649	1.1695	0.809096	1.0666	1.35519	0.152757	1.21339	0.133045	0.334195	1.99526	0.277971	1.77011	0.353183	2.18776	0.277971	1.67494	0.239883	1.44544	2.51189	11.1686
45.05	54.05	CL1230.Contig1_All	gi|125986975|ref|XP_001357250.1|	GA17661 [Drosophila pseudoobscura pseudoobscura] >gi|54645581|gb|EAL34319.1| GA17661 [Drosophila pseudoobscura pseudoobscura]	Drosophila pseudoobscura pseudoobscura	33	1.21339	1.61436	0.724436	0.972747	1.78649	1.03753	1.08643	0.608135	2.46604	2.65461	1.51356	1.64437	2.01372	2.208	1.52757	1.67494	1.39316	1.52757	2.42103	2.60615
44.69	89.43	CL4864.Contig2_All	gi|170031268|ref|XP_001843508.1|	cuticle protein [Culex quinquefasciatus] >gi|167869535|gb|EDS32918.1| cuticle protein [Culex quinquefasciatus]	Culex quinquefasciatus	185	1.80302	1.55597	1.59956	1.39316	0.648634	0.0591562	0.564937	0.0496592	0.801678	0.253513	0.711214	0.233346	0.448745	0.147231	0.519996	0.164437	1.22462	0.383707	18.7068	7.04693
44.24	49.02	CL3419.Contig1_All	gi|345497208|ref|XP_001599286.2|	PREDICTED: insulin-like growth factor 2 mRNA-binding protein 1-like [Nasonia vitripennis]	Nasonia vitripennis	43	1.10662	0.990832	1.22462	1.11686	1.70608	0.831764	1.85353	0.912011	0.724436	2.24905	0.765597	2.44343	0.642688	1.97697	0.724436	2.18776	0.420727	1.34276	0.855067	2.63027
43.9	35.16	CL4439.Contig1_All	gi|328702403|ref|XP_001952092.2|	PREDICTED: myosin heavy chain, muscle isoform 1 [Acyrthosiphon pisum]	Acyrthosiphon pisum	40	0.972747	0.444631	1.45881	0.636796	2.39883	0.831764	3.49945	1.24738	1.87068	2.208	2.67917	3.25087	1.78649	2.24905	3.59749	4.48745	0.737904	0.912011	2.24905	2.75423
43.61	25.26	CL4869.Contig1_All	gi|380021554|ref|XP_003694628.1|	PREDICTED: nidogen-2-like [Apis florea]	Apis florea	23	1.20226	2.48886	1.27057	2.63027	3.28095	4.52898	3.31131	4.74242	2.67917	4.09261	2.77971	4.40555	2.33346	3.40408	1.20226	1.72187	0.855067	1.36773	0.613762	0.92045
43.52	53.92	Unigene5331_All	gi|91091270|ref|XP_969358.1|	PREDICTED: similar to Sb:cb283 protein [Tribolium castaneum] >gi|270014120|gb|EFA10568.1| hypothetical protein TcasGA2_TC012824 [Tribolium castaneum]	Tribolium castaneum	34	0.288403	0.685488	0.233346	0.524807	1.1272	1.39316	0.772681	1.01859	2.63027	2.58226	1.97697	1.90546	7.72681	7.31139	3.59749	3.46737	2.51189	2.42103	1.95884	1.94089
43.51	38.4	CL3020.Contig2_All	gi|350408504|ref|XP_003488426.1|	PREDICTED: polyadenylate-binding protein 1-like isoform 1 [Bombus impatiens]	Bombus impatiens	28	0.801678	0.870964	0.77983	0.83946	1.01859	0.363078	1.00925	0.346737	0.554626	1.11686	0.501187	1.10662	0.679204	1.27057	0.586138	1.25893	0.559758	1.01859	1.67494	2.88403
43.28	57.49	CL3431.Contig1_All	gi|242011359|ref|XP_002426420.1|	vacuolar ATP synthase subunit B, putative [Pediculus humanus corporis] >gi|212510519|gb|EEB13682.1| vacuolar ATP synthase subunit B, putative [Pediculus humanus corporis]	Pediculus humanus corporis	42	0.794328	1.49969	0.214783	0.337287	2.60615	0.724436	0.57544	0.214783	1.83654	5.01187	0.461318	1.28233	2.0893	5.7544	1.34276	3.80189	0.751623	2.31206	1.95884	5.59758
42.23	61.12	Unigene15343_All	gi|91084043|ref|XP_967085.1|	PREDICTED: similar to AGAP001884-PA [Tribolium castaneum] >gi|270006696|gb|EFA03144.1| hypothetical protein TcasGA2_TC013056 [Tribolium castaneum]	Tribolium castaneum	31	1.6293	1.20226	1.22462	0.895365	1.5417	1	1.13763	0.724436	2.80543	1.2942	2.0893	0.981748	1.72187	0.77983	2.35505	1.0666	1.85353	0.831764	2.83139	1.30617
41.73	44.53	Unigene22377_All	gi|207083709|gb|ACI23246.1|	calreticulin [Rhodnius prolixus]	Rhodnius prolixus	43	0.619441	0.862979	0.383707	0.549541	1.43219	0.325087	0.903649	0.210863	0.0549541	1.65959	0.0405509	1.05682	0.0737904	2.63027	0.0505825	1.90546	0.0461318	1.15878	0.157036	4.96592
41.68	12.24	CL4137.Contig4_All	gi|345479258|ref|XP_003423914.1|	PREDICTED: fatty acid synthase-like isoform 2 [Nasonia vitripennis]	Nasonia vitripennis	23	0.660694	0.608135	0.519996	0.519996	3.28095	1.65959	2.39883	1.1272	2.1677	3.53183	1.33045	2.75423	2.99226	5.19996	3.19154	5.05825	0.591562	1.09648	1.18032	2.12814
40.5	56.67	Unigene7433_All	gi|307171865|gb|EFN63520.1|	Chitinase-3-like protein 1 [Camponotus floridanus]	Camponotus floridanus	52	1.75388	1.35519	2.01372	1.5417	0.539511	0.190546	0.630957	0.233346	0.328095	0.405508	0.376704	0.487529	0.190546	0.233346	0.242103	0.301995	0.57544	0.737904	1.87068	2.26986
40.25	63.77	Unigene15643_All	gi|53830694|gb|AAU95190.1|	putative imaginal disc growth factor [Oncometopia nigricans]	Oncometopia nigricans	49	1.03753	0.363078	0.711214	0.267917	1.55597	0.505825	1.01859	0.334195	0.724436	1.19124	0.487529	0.787046	0.660693	1.11686	1.85353	3.10456	0.487529	0.772681	1.57036	2.55859
39.12	85.53	CL1002.Contig1_All	gi|270001833|gb|EEZ98280.1|	hypothetical protein TcasGA2_TC000723 [Tribolium castaneum]	Tribolium castaneum	487	1.47231	1.14815	3.16228	2.53513	0.409261	0.0809096	0.903649	0.136773	0.363078	0.231207	0.772681	0.474242	0.253513	0.164437	0.322107	0.195884	0.83946	0.505825	8.24138	4.16869
38.66	84.17	Unigene44049_All	gi|328698158|ref|XP_003240563.1|	PREDICTED: hypothetical protein LOC100575359 [Acyrthosiphon pisum]	Acyrthosiphon pisum	55	1.97697	1.5417	3.01995	2.33346	0.296483	0.0636796	0.461318	0.0724436	0.265461	0.210863	0.416869	0.310456	0.139316	0.109648	0.175388	0.141906	0.83946	0.679204	8.3946	5.29663
38.16	55.13	CL3448.Contig2_All	gi|189238744|ref|XP_972178.2|	PREDICTED: similar to P-element somatic inhibitor [Tribolium castaneum]	Tribolium castaneum	40	1.65959	1.30617	1.94089	1.55597	0.263027	0.1	0.285759	0.114815	0.195884	0.210863	0.248886	0.265461	0.118032	0.130617	0.147231	0.159956	0.772681	0.963829	3.37287	3.49945
38.01	76.24	Unigene6297_All	gi|328718464|ref|XP_003246490.1|	PREDICTED: hypothetical protein LOC100572399 [Acyrthosiphon pisum]	Acyrthosiphon pisum	54	1.77011	1.22462	2.77971	1.94089	0.758578	0.0394457	1.19124	0.047863	0.937562	0.398107	1.45881	0.636796	0.515229	0.224905	0.758578	0.331131	1.22462	0.539511	27.5423	21.2814
37.57	36.89	CL1291.Contig5_All	gi|195451756|ref|XP_002073062.1|	GK13934 [Drosophila willistoni] >gi|194169147|gb|EDW84048.1| GK13934 [Drosophila willistoni]	Drosophila willistoni	33	0.534564	1.57036	0.124738	0.366438	1.47231	4.01791	0.343558	0.937562	4.13048	0.946237	0.972747	0.2208	7.65597	1.75388	2.63027	0.597035	2.80543	0.636796	1.01859	0.233346
37.29	39.14	Unigene20160_All	gi|4105436|gb|AAD02419.1|	transferrin [Riptortus clavatus]	Riptortus clavatus	27	0.794328	0.597035	0.990832	0.744732	0.895365	0.0487529	1.10662	0.0496592	0.127057	0.436516	0.143219	0.524807	0.140605	0.544503	0.177011	0.698232	0.130617	0.47863	3.94457	11.3763
36.64	72.51	CL3489.Contig2_All	gi|18034141|gb|AAL57371.1|AF414430_1	trypsin precursor [Lygus lineolaris]	Lygus lineolaris	50	0.912011	1.14815	0.862979	1.08643	0.660694	0.212814	0.608135	0.192309	0.390841	1.1272	0.366438	1.05682	0.420727	1.22462	0.340408	0.972747	0.570164	1.72187	1.80302	5.01187
36.25	50.1	CL885.Contig2_All	gi|189235323|ref|XP_975184.2|	PREDICTED: similar to AGAP012407-PA [Tribolium castaneum]	Tribolium castaneum	29	0.60256	0.887156	0.237684	0.349945	1.51356	0.625173	0.57544	0.244343	0.436516	2.80543	0.185353	1.0666	0.765597	4.57088	0.524807	2.99226	0.301995	1.88799	0.758578	4.44631
36.24	98.51	Unigene3123_All	gi|158299632|ref|XP_319711.4|	AGAP008960-PA [Anopheles gambiae str. PEST] >gi|157013610|gb|EAA15050.4| AGAP008960-PA [Anopheles gambiae str. PEST]	Anopheles gambiae str. PEST	80	1.22462	0.946237	1.75388	1.39316	0.660694	0.0428548	0.928966	0.0570164	0.322107	0.267917	0.465586	0.383707	0.265461	0.21677	0.343558	0.280543	0.487529	0.394457	14.9968	11.8032
35.84	100	CL1834.Contig2_All	gi|195458348|ref|XP_002075747.1|	GK16003 [Drosophila willistoni] >gi|194171832|gb|EDW86733.1| GK16003 [Drosophila willistoni]	Drosophila willistoni	90	1.39316	1.31826	1.77011	1.65959	0.416869	0.0539511	0.505825	0.0549541	0.648634	0.210863	0.816582	0.251189	0.461318	0.145881	0.49204	0.161436	1.65959	0.524807	20.3236	8.47227
35.63	96.03	Unigene11880_All	gi|307095040|gb|ADN29826.1|	cuticle protein-like protein [Triatoma matogrossensis]	Triatoma matogrossensis	146	1.14815	0.963829	3.01995	2.67917	0.343558	0.060256	0.981748	0.136773	0.301995	0.0564937	0.809096	0.141906	0.263027	0.0501187	0.291072	0.060256	0.824138	0.144544	8.87156	1.55597
35.39	92.31	CL1831.Contig2_All	gi|357623617|gb|EHJ74702.1|	cuticular protein RR-1 motif 32 [Danaus plexippus]	Danaus plexippus	138	1.97697	1.6293	1.6293	1.33045	0.465586	0.0981748	0.359749	0.0887156	0.608135	0.134276	0.505825	0.115878	0.291072	0.0717794	0.328095	0.077983	1.2942	0.242103	7.37904	2.24905
35.22	82.76	Unigene14874_All	gi|2275132|emb|CAA03880.1|	cuticular protein [Tenebrio molitor]	Tenebrio molitor	139	1.51356	1.1695	1.7378	1.2942	0.444631	0.105682	0.465586	0.122462	0.469894	0.260615	0.519996	0.285759	0.310456	0.165959	0.394457	0.207014	1.11686	0.559758	6.0256	3.04789
35.19	73.29	CL1741.Contig1_All	gi|16304416|gb|AAL15154.1|	serine protease [Creontiades dilutus]	Creontiades dilutus	52	1.22462	1.45881	1.19124	1.40605	0.440555	0.165959	0.42462	0.155597	0.280543	0.691831	0.260615	0.660693	0.231206	0.564937	0.194089	0.47863	0.564937	1.6293	1.7378	4.9204
35.13	42.63	CL3449.Contig3_All	gi|195493676|ref|XP_002094517.1|	GE21867 [Drosophila yakuba] >gi|194180618|gb|EDW94229.1| GE21867 [Drosophila yakuba]	Drosophila yakuba	40	0.847227	1.01859	1.09648	1.34276	0.564937	0.299226	0.744732	0.369828	0.625173	0.519996	0.787046	0.654636	0.744732	0.60256	0.608135	0.496592	1.05682	0.83946	2.44343	1.97697
34.88	36.91	Unigene22487_All	gi|195572499|ref|XP_002104233.1|	GD18560 [Drosophila simulans] >gi|194200160|gb|EDX13736.1| GD18560 [Drosophila simulans]	Drosophila simulans	22	0.413047	0.824138	0.17378	0.319154	3.34195	0.954993	1.31826	0.428549	2.29087	5.80764	0.981748	2.55859	4.96592	11.5878	2.80543	6.66807	0.744732	1.95884	2.63027	6.72977
34.24	43.52	Unigene14851_All	gi|359843258|gb|AEV89764.1|	catalase, partial [Schistocerca gregaria]	Schistocerca gregaria	24	0.794328	0.744732	0.954993	0.895365	0.928966	0.37325	1.11686	0.448745	0.816582	1.35519	0.981748	1.69044	1.02802	1.72187	1.05682	1.8197	0.870964	1.45881	2.33346	3.46737
34.14	66.56	Unigene21932_All	gi|170034700|ref|XP_001845211.1|	electron transfer flavoprotein subunit alpha, mitochondrial [Culex quinquefasciatus] >gi|167876082|gb|EDS39465.1| electron transfer flavoprotein subunit alpha, mitochondrial [Culex quinquefasciatus]	Culex quinquefasciatus	37	1.69044	1.7378	1.36773	1.39316	0.428549	0.356451	0.343558	0.293765	0.192309	0.586138	0.159956	0.461318	0.123595	0.322107	0.115878	0.322107	0.42462	1.40605	0.501187	1.59956
34.08	24.06	CL1794.Contig3_All	gi|432542|gb|AAB28239.1|	sodium pump alpha subunit [Ctenocephalides felis]	Ctenocephalides felis	20	0.895365	1.30617	0.83946	1.18032	0.895365	0.824138	0.801678	0.794328	1.64437	1.08643	1.51356	0.990832	1.87068	1.23595	1.30617	0.855067	1.95884	1.28233	1.85353	1.36773
33.68	78.6	Unigene5925_All	gi|332376793|gb|AEE63536.1|	unknown [Dendroctonus ponderosae]	Dendroctonus ponderosae	31	0.92045	0.376704	2.1677	0.862979	0.586138	0.164437	1.40605	0.369828	0.207014	0.190546	0.524807	0.457088	0.224905	0.20893	0.524807	0.554626	0.296483	0.291072	1.39316	1.57036
33.17	64.08	CL1876.Contig2_All	gi|183181578|gb|ACC44844.1|	polygalacturonase [Lygus hesperus]	Lygus hesperus	33	0.862979	0.642688	0.83946	0.685488	1.03753	0.731139	1.05682	0.698232	0.77983	2.70396	0.816582	2.65461	0.937562	3.13329	1.07647	3.76704	0.847227	2.70396	1.0666	3.66438
33.17	51.39	Unigene13037_All	gi|157121051|ref|XP_001653750.1|	enolase [Aedes aegypti] >gi|108882996|gb|EAT47221.1| enolase [Aedes aegypti]	Aedes aegypti	23	0.559758	1.13763	0.207014	0.390841	3.37287	1.58489	1.0666	0.580764	2.31206	5.10505	0.809096	1.72187	3.59749	8.01678	2.05116	4.36516	0.744732	1.70608	1.44544	2.88403
32.75	63.96	CL3855.Contig2_All	gi|53830712|gb|AAU95199.1|	putative glyceraldehyde-3-phosphate dehydrogenase [Oncometopia nigricans]	Oncometopia nigricans	47	0.698232	0.751623	0.570164	0.619441	1.85353	0.597035	1.5417	0.496592	0.83946	3.46737	0.679204	2.83139	1.20226	4.83059	1.09648	4.44631	0.461318	1.87068	1.44544	5.24807
32.46	42.42	Unigene21868_All	gi|242009020|ref|XP_002425291.1|	paramyosin, putative [Pediculus humanus corporis] >gi|212509056|gb|EEB12553.1| paramyosin, putative [Pediculus humanus corporis]	Pediculus humanus corporis	19	2.05116	2.12814	1.67494	1.77011	0.619441	0.77983	0.49204	0.591562	1.78649	1.49969	1.43219	1.19124	0.855067	0.698232	0.824138	0.679204	2.99226	2.39883	2.42103	2.03236
32.34	79.41	Unigene39142_All	gi|289684241|ref|NP_001166269.1|	cuticular protein RR-2 family member 4 precursor [Nasonia vitripennis]	Nasonia vitripennis	167	1.64437	1.23595	1.40605	1.0666	0.648634	0.0444631	0.559758	0.0440555	0.316228	0.233346	0.272898	0.197697	0.194089	0.143219	0.255859	0.194089	0.469894	0.346737	10.5682	6.98232
32.11	88.66	Unigene10433_All	gi|170063379|ref|XP_001867078.1|	serine 3-dehydrogenase [Culex quinquefasciatus] >gi|167881022|gb|EDS44405.1| serine 3-dehydrogenase [Culex quinquefasciatus]	Culex quinquefasciatus	30	0.457088	0.57544	0.265461	0.30761	1.44544	0.42462	0.83946	0.244343	1.28233	3.49945	0.704693	2.03236	2.75423	7.11213	2.208	6.0256	0.847227	2.31206	3.25087	7.37904
31.96	30.56	Unigene11986_All	gi|156544736|ref|XP_001605883.1|	PREDICTED: lamin Dm0-like isoform 1 [Nasonia vitripennis]	Nasonia vitripennis	23	0.539511	0.559758	0.331131	0.316228	2.12814	1.52757	1.18032	0.758578	2.63027	1.94089	1.40605	1.03753	4.05509	2.99226	4.28549	3.31131	1.22462	0.879023	1.80302	1.31826
31.61	49.26	Unigene19066_All	gi|157131433|ref|XP_001662246.1|	hypothetical protein AaeL_AAEL012090 [Aedes aegypti] >gi|108871542|gb|EAT35767.1| hypothetical protein AaeL_AAEL012090 [Aedes aegypti]	Aedes aegypti	30	1.5417	1.22462	2.24905	1.78649	0.501187	0.11695	0.717794	0.155597	0.222843	0.199526	0.310456	0.30479	0.147231	0.140605	0.175388	0.169044	0.42462	0.380189	2.55859	1.99526
31.52	86.47	Unigene6964_All	gi|270297208|ref|NP_001161903.1|	peritrophic matrix protein 1-B precursor [Tribolium castaneum] >gi|268309028|gb|ACY95480.1| peritrophic matrix protein 1-B [Tribolium castaneum]	Tribolium castaneum	63	1.00925	0.990832	1.39316	1.36773	0.376704	0.515229	0.515229	0.704693	0.737904	0.0586138	1.01859	0.0765597	0.717794	0.0564937	0.731139	0.057544	1.95884	0.0990832	1.39316	0.0903649
31.51	34.69	CL392.Contig6_All	gi|328720419|ref|XP_003247025.1|	PREDICTED: protein 4.1 homolog isoform 3 [Acyrthosiphon pisum]	Acyrthosiphon pisum	19	1.67494	1.40605	1.90546	1.57036	0.474242	0.376704	0.510505	0.409261	0.457088	0.49204	0.505825	0.559758	0.277971	0.30761	0.322107	0.356451	0.990832	1.1272	1.39316	1.44544
31.17	21.01	Unigene3592_All	gi|91080533|ref|XP_972324.1|	PREDICTED: similar to alpha actinin CG4376-PB [Tribolium castaneum]	Tribolium castaneum	18	1.13763	1.45881	0.724436	0.887156	0.83946	1.90546	0.515229	1.14815	1.78649	1.65959	1.05682	1.01859	1.47231	1.44544	1.19124	1.14815	2.07014	2.10863	0.870964	0.870964
31.08	32.08	Unigene17245_All	gi|242020772|ref|XP_002430825.1|	laminin A chain, putative [Pediculus humanus corporis] >gi|212516028|gb|EEB18087.1| laminin A chain, putative [Pediculus humanus corporis]	Pediculus humanus corporis	18	1.45881	1.57036	1.58489	1.7378	0.801678	0.529663	0.855067	0.549541	3.98107	1.02802	4.05509	1.10662	2.70396	0.717794	2.48886	0.630957	4.9204	1.23595	6.72977	1.94089
31.04	23.98	CL1624.Contig2_All	gi|91079945|ref|XP_968596.1|	PREDICTED: similar to lysosomal alpha-mannosidase (mannosidase alpha class 2b member 1) [Tribolium castaneum] >gi|270003256|gb|EEZ99703.1| hypothetical protein TcasGA2_TC002464 [Tribolium castaneum]	Tribolium castaneum	22	1.38038	1.07647	1.49968	1.13763	0.630957	0.331131	0.711214	0.325087	0.772681	0.758578	0.83946	0.831764	0.559758	0.549541	0.744732	0.724436	1.23595	1.22462	2.53513	2.80543
30.74	50.7	CL2334.Contig6_All	gi|193704626|ref|XP_001947820.1|	PREDICTED: tropomyosin-2-like isoform 1 [Acyrthosiphon pisum]	Acyrthosiphon pisum	24	0.685488	0.666807	0.744732	0.724436	0.787046	0.794328	0.855067	0.862979	0.887156	0.679204	0.963829	0.737904	1.28233	0.981748	1.31826	1.00925	1.11686	0.855067	1.09648	0.847227
30.72	48.42	CL3602.Contig1_All	gi|242006466|ref|XP_002424071.1|	conserved hypothetical protein [Pediculus humanus corporis] >gi|212507377|gb|EEB11333.1| conserved hypothetical protein [Pediculus humanus corporis]	Pediculus humanus corporis	24	1.15878	1.1272	2.85759	2.65461	0.109648	0.107647	0.272898	0.235505	0.161436	0.0751623	0.405509	0.177011	0.141906	0.0625173	0.145881	0.0660693	1.57036	0.501187	1.87068	0.831764
30.2	50.36	Unigene3484_All	gi|357610086|gb|EHJ66818.1|	putative phosphoglycerate kinase [Danaus plexippus]	Danaus plexippus	21	0.758578	1.07647	0.331131	0.465586	2.26987	1.70608	0.937562	0.717794	2.42103	4.2462	0.990832	1.72187	3.04789	5.05825	2.24905	3.69828	1.05682	1.99526	1.44544	2.48886
29.92	53.01	Unigene7889_All	gi|156145614|gb|ABU53620.1|	sorbitol dehydrogenase [Pyrrhocoris apterus]	Pyrrhocoris apterus	23	0.787046	1.38038	0.510505	0.972747	2.05116	0.831764	1.36773	0.57544	1.95885	3.19154	1.33045	2.0893	2.26986	3.98107	1.35519	2.07014	0.972747	1.49968	2.26986	3.25087
29.85	64.29	Unigene7190_All	gi|270011608|gb|EFA08056.1|	hypothetical protein TcasGA2_TC005652 [Tribolium castaneum]	Tribolium castaneum	40	1.69044	1.07647	1.99526	1.30617	1.00925	0.092045	1.25893	0.118032	0.405508	0.685488	0.524807	0.816582	0.244343	0.409261	0.380189	0.636796	0.405509	0.679204	4.87528	8.31764
29.56	44.33	Unigene13335_All	gi|242014046|ref|XP_002427709.1|	Dihydrolipoyl dehydrogenase, putative [Pediculus humanus corporis] >gi|212512144|gb|EEB14971.1| Dihydrolipoyl dehydrogenase, putative [Pediculus humanus corporis]	Pediculus humanus corporis	24	0.724436	1.1272	0.870964	1.38038	1.64437	0.625173	1.92309	0.765597	1.35519	2.80543	1.58489	3.40408	1.78649	3.63078	1.20226	2.58226	0.824138	1.7378	2.33346	4.44631
29.53	48.39	Unigene17175_All	gi|332372484|gb|AEE61384.1|	unknown [Dendroctonus ponderosae]	Dendroctonus ponderosae	19	0.496592	0.49204	0.469894	0.448745	1.19124	0.855067	1	0.717794	1.1695	2.01372	0.937562	1.67494	2.07014	3.56451	2.1677	3.87258	0.954993	1.8197	1.49968	2.39883
29.2	19.23	Unigene22436_All	gi|237874159|ref|NP_001153852.1|	ATP citrate lyase [Acyrthosiphon pisum]	Acyrthosiphon pisum	17	0.505825	0.483059	0.685488	0.597035	1.1272	1.20226	1.27057	1.43219	1.0666	2.53513	1.25893	3.0761	1.95884	4.57088	2.31206	5.54626	0.903649	2.1677	0.895365	2.14783
29.15	37.73	CL2659.Contig1_All	gi|350418260|ref|XP_003491802.1|	PREDICTED: muscle LIM protein Mlp84B-like [Bombus impatiens]	Bombus impatiens	25	0.870964	1.22462	0.937562	1.28233	1.61436	0.758578	1.69044	0.809096	0.765597	1.13763	0.816582	1.19124	0.903649	1.28233	0.636796	0.928966	0.47863	0.685488	1	1.51356
29	50.33	Unigene3469_All	gi|240848967|ref|NP_001155502.1|	adenine nucleotide translocator-like [Acyrthosiphon pisum] >gi|239793510|dbj|BAH72867.1| ACYPI002892 [Acyrthosiphon pisum]	Acyrthosiphon pisum	19	0.519996	0.744732	0.440555	0.679204	3.53183	1.21339	3.04789	1.11686	1.7378	4.74242	1.64437	4.20727	3.59749	8.55067	2.26986	5.49541	0.534564	1.38038	1.49968	3.56451
28.06	24.07	CL1304.Contig3_All	gi|332027695|gb|EGI67763.1|	Protein hu-li tai shao [Acromyrmex echinatior]	Acromyrmex echinatior	16	0.724436	0.972747	0.409261	0.60256	1.65959	1.21339	0.972747	0.765597	1.1272	1.33045	0.636796	0.847227	1.43219	1.90546	1.04713	1.31826	0.642688	0.824138	0.954993	1.1272
28	27.68	CL2290.Contig3_All	gi|242012621|ref|XP_002427028.1|	Estrogen-regulated protein EP45 precursor, putative [Pediculus humanus corporis] >gi|212511273|gb|EEB14290.1| Estrogen-regulated protein EP45 precursor, putative [Pediculus humanus corporis]	Pediculus humanus corporis	28	1.95885	1.75388	1.11686	0.981748	0.296483	0.205116	0.18197	0.128233	0.235505	0.210863	0.148594	0.127057	0.135519	0.107647	0.144544	0.118032	0.847227	0.666807	1.35519	1.20226
27.85	34.93	CL793.Contig4_All	gi|110767982|ref|XP_624411.2|	PREDICTED: hypothetical protein LOC552027 [Apis mellifera] >gi|380027797|ref|XP_003697603.1| PREDICTED: uncharacterized protein LOC100868777 [Apis florea]	Apis mellifera	22	1.36773	0.887156	1.27057	0.824138	0.586138	0.461318	0.544503	0.428549	0.660694	0.816582	0.613762	0.758578	0.47863	0.591562	0.737904	0.912011	1.11686	1.38038	1.41906	1.75388
27.78	75.11	Unigene15724_All	gi|195445622|ref|XP_002070409.1|	GK12037 [Drosophila willistoni] >gi|194166494|gb|EDW81395.1| GK12037 [Drosophila willistoni]	Drosophila willistoni	32	1.55597	1.18032	3.37287	2.60615	0.401791	0.110662	0.879023	0.2208	0.691831	0.283139	1.57036	0.57544	0.448745	0.187068	0.60256	0.239883	1.65959	0.685488	7.51623	3.28095
27.7	71.9	CL677.Contig7_All	gi|91082237|ref|XP_967133.1|	PREDICTED: similar to IP16036p isoform 1 [Tribolium castaneum]	Tribolium castaneum	22	1.35519	1.48594	1.44544	1.61436	0.310456	0.405508	0.334195	0.444631	0.432514	0.224906	0.47863	0.251189	0.322107	0.172187	0.291072	0.151356	1.43219	0.751623	0.972747	0.544503
27.64	62.5	Unigene44886_All	gi|328705520|ref|XP_001950735.2|	PREDICTED: hypothetical protein LOC100162741 [Acyrthosiphon pisum]	Acyrthosiphon pisum	54	1.45881	1.45881	2.83139	2.91072	0.524808	0.260615	0.990832	0.448745	0.549541	0.0862978	1.05682	0.201372	0.37325	0.0636796	0.376704	0.0698232	1.07647	0.144544	2.53513	0.337287
27.58	12.21	Unigene11914_All	gi|380030481|ref|XP_003698876.1|	PREDICTED: vigilin [Apis florea]	Apis florea	15	0.515229	0.636796	0.496592	0.591562	2.46604	1.27057	2.208	1.09648	1.87068	2.37684	1.65959	2.05116	3.40408	4.40555	2.65461	3.40408	0.717794	0.895365	1.61436	1.97697
27.45	79.23	CL3935.Contig3_All	gi|307200827|gb|EFN80880.1|	Uncharacterized protein C9E9.15 [Harpegnathos saltator]	Harpegnathos saltator	35	1.25892	1.02802	1.33045	1.08643	0.608135	0.630957	0.660693	0.685488	0.313329	0.744732	0.310456	0.77983	0.244343	0.591562	0.296483	0.704693	0.501187	1.10662	0.487529	1.18032
27.15	34.24	Unigene5843_All	gi|307176240|gb|EFN65875.1|	Mitochondrial-processing peptidase subunit beta [Camponotus floridanus]	Camponotus floridanus	18	0.928966	0.912011	0.515229	0.539511	2.12814	1.20226	1.13763	0.580764	2.31206	4.65586	1.19124	2.55859	2.31206	4.74242	2.33346	4.7863	1.09648	2.31206	2.05116	4.09261
27.04	35.35	CL924.Contig3_All	gi|307207885|gb|EFN85446.1|	Pyruvate kinase [Harpegnathos saltator]	Harpegnathos saltator	15	0.855067	0.787046	0.505825	0.416869	1.02802	0.625173	0.549541	0.369828	1.72187	2.93765	0.83946	1.52757	1.78649	3.22107	2.26986	3.69828	1.61436	2.75423	2.44343	4.2462
26.97	67.62	Unigene10683_All	gi|90820036|gb|ABD98775.1|	putative mitochondrial porin [Graphocephala atropunctata]	Graphocephala atropunctata	27	1.25892	1.13763	1	0.92045	2.58226	0.444631	1.80302	0.296483	0.765597	6.0256	0.469894	4.57088	0.580764	4.9204	0.519996	5.15229	0.285759	2.60615	1.58489	11.5878
26.93	51.24	CL906.Contig3_All	gi|220980844|emb|CAQ19276.1|	Tropomyosin 1 isoform B [Lethocerus indicus]	Lethocerus indicus	19	0.698232	0.912011	0.586138	0.809096	3.04789	4.40555	2.70396	4.13048	5.80764	1.21339	5.29663	1.0666	8.09096	1.94089	6.42688	1.31826	2.05116	0.369828	1.36773	0.224905
26.86	26.81	CL532.Contig3_All	gi|47059366|gb|AAT09370.1|	esterase [Lygus lineolaris]	Lygus lineolaris	20	0.619441	0.42462	0.283139	0.398107	2.07014	0.440555	1.34276	0.296483	1.5417	3.49945	0.903649	2.29087	2.83139	6.54636	2.55859	5.97035	0.648634	1.67494	3.22107	7.94328
26.73	15.78	CL3125.Contig2_All	gi|156540073|ref|XP_001600219.1|	PREDICTED: pyruvate carboxylase, mitochondrial-like isoform 1 [Nasonia vitripennis] >gi|345495988|ref|XP_003427614.1| PREDICTED: pyruvate carboxylase, mitochondrial-like isoform 2 [Nasonia vitripennis]	Nasonia vitripennis	18	1.24738	1.7378	0.717794	1.02802	2.63027	2.83139	1.48594	1.40605	5.7544	6.42688	3.25087	3.43558	4.32514	4.83059	3.53183	3.69828	2.18776	2.51189	2.07014	2.29087
26.41	61.83	Unigene8579_All	gi|270002153|gb|EEZ98600.1|	hypothetical protein TcasGA2_TC001119 [Tribolium castaneum]	Tribolium castaneum	29	1.21339	0.963829	2.99226	2.42103	0.11695	0.0496592	0.296483	0.103753	0.16293	0.105682	0.428549	0.280543	0.140605	0.0895365	0.178649	0.105682	1.47231	0.824138	5.39511	3.13329
26.37	75.74	CL3535.Contig1_All	gi|146285347|gb|ABQ18251.1|	MPA13-like protein [Lygus lineolaris]	Lygus lineolaris	47	1.65959	1.55597	1.47231	1.34276	0.83946	0.963829	0.685488	0.847227	0.201372	1.05682	0.21677	0.963829	0.134276	0.654636	0.130617	0.679204	0.280543	1.34276	0.242103	1.11686
26.07	26.04	Unigene15247_All	gi|13991886|gb|AAK51547.1|	laminin beta chain [Schistocerca gregaria]	Schistocerca gregaria	18	1.27057	0.83946	1.72187	1.15878	0.879022	0.263027	1.23595	0.343558	1.99526	0.49204	2.70396	0.679204	1.5417	0.394457	2.31206	0.586138	2.18776	0.549541	7.04693	2.05116
26.02	33.45	Unigene20197_All	gi|195581549|ref|XP_002080596.1|	GD10567 [Drosophila simulans] >gi|194192605|gb|EDX06181.1| GD10567 [Drosophila simulans]	Drosophila simulans	22	0.301995	1.05682	0.255859	0.772681	0.586138	0.772681	0.436516	0.57544	1.85353	0.570164	1.28233	0.428549	4.69894	1.75388	1.64437	0.544503	3.13329	1.00925	2.55859	0.855067
25.93	48.67	Unigene5415_All	gi|170045336|ref|XP_001850270.1|	conserved hypothetical protein [Culex quinquefasciatus] >gi|167868257|gb|EDS31640.1| conserved hypothetical protein [Culex quinquefasciatus]	Culex quinquefasciatus	42	1.05682	0.679204	1.69044	1.07647	0.794328	0.794328	1.36773	1.28233	2.75423	0.564937	4.32514	0.954993	2.60615	0.539511	3.94457	0.862979	3.22107	0.666807	3.37287	0.794328
25.91	43.91	Unigene8572_All	gi|91088839|ref|XP_970745.1|	PREDICTED: similar to lark CG8597-PA [Tribolium castaneum] >gi|270012337|gb|EFA08785.1| hypothetical protein TcasGA2_TC006476 [Tribolium castaneum]	Tribolium castaneum	19	0.772681	0.870964	1.70608	1.78649	1.22462	0.316228	2.63027	0.698232	0.199526	1.38038	0.440555	2.99226	0.246604	1.75388	0.235505	1.58489	0.157036	1.11686	0.685488	4.36516
25.5	36.48	Unigene7709_All	gi|193591678|ref|XP_001952126.1|	PREDICTED: protein yellow-like [Acyrthosiphon pisum]	Acyrthosiphon pisum	15	1.00925	1.47231	0.787046	1.13763	0.981748	0.83946	0.758578	0.642688	1.07647	1.58489	0.83946	1.24738	1.03753	1.6293	0.731139	1.07647	1.11686	1.61436	1.31826	1.85353
25.38	32.98	Unigene10938_All	gi|47059366|gb|AAT09370.1|	esterase [Lygus lineolaris]	Lygus lineolaris	25	0.465586	0.409261	0.474242	0.42462	0.912011	0.319154	1.00925	0.331131	0.515229	2.51189	0.57544	2.67917	1.04713	4.9204	1.30617	5.91562	0.570164	2.70396	1.87068	6.85488
25.26	40.12	Unigene19651_All	gi|312381104|gb|EFR26924.1|	hypothetical protein AND_06665 [Anopheles darlingi]	Anopheles darlingi	17	0.731139	0.787046	0.963829	1.02802	0.679204	0.15417	0.879023	0.18197	0.731139	1.08643	0.963829	1.41906	0.981748	1.51356	0.903649	1.36773	1.0666	1.59956	4.96592	6.48634
25.04	62.7	CL4235.Contig3_All	gi|154707830|gb|AAU84716.2|	triosephosphate isomerase [Helicoverpa armigera]	Helicoverpa armigera	18	0.549541	0.539511	0.660693	0.625173	2.01372	0.855067	2.18776	0.862979	1.78649	2.63027	1.80302	2.51189	3.10456	4.16869	3.16228	4.32514	0.879023	1.25893	2.12814	3.04789
24.99	27.73	Unigene5491_All	gi|383858571|ref|XP_003704774.1|	PREDICTED: 60S ribosomal protein L4-like [Megachile rotundata]	Megachile rotundata	15	0.409261	0.619441	1.88799	2.67917	4.13048	3.66438	15.7036	14.1906	5.01187	1.02802	17.0608	6.48634	9.28966	2.33346	9.12011	2.01372	1.19124	0.244343	1.38038	0.275423
24.86	66.29	Unigene17392_All	gi|296434304|ref|NP_001171819.1|	tubulin, beta, 2-like [Saccoglossus kowalevskii]	Saccoglossus kowalevskii	65	0.77983	1.02802	0.824138	1.09648	1.31826	1.08643	1.43219	1.14815	1.90546	1.2942	2.07014	1.33045	2.29087	1.59956	1.83654	1.25893	1.43219	0.946237	1.80302	1.19124
24.83	55.29	Unigene11555_All	gi|322790590|gb|EFZ15398.1|	hypothetical protein SINV_01262 [Solenopsis invicta]	Solenopsis invicta	29	0.751623	0.954993	0.787046	0.990832	1.58489	0.564937	1.6293	0.586138	0.275423	1.24738	0.283139	1.28233	0.366438	1.6293	0.277971	1.30617	0.177011	0.77983	0.49204	2.12814
24.78	85.62	Unigene8171_All	gi|149898825|gb|ABR27878.1|	translation initiation factor 5a [Triatoma infestans]	Triatoma infestans	33	1.01859	0.794328	0.963829	0.751623	0.787046	0.127057	0.737904	0.119124	0.108643	0.436516	0.101859	0.413047	0.108643	0.432514	0.125893	0.524807	0.133045	0.559758	0.946237	3.69828
24.66	64.1	CL2572.Contig2_All	gi|346471833|gb|AEO35761.1|	hypothetical protein [Amblyomma maculatum]	Amblyomma maculatum	20	1.65959	1.40605	0.711214	0.625173	2.0893	0.608135	0.862979	0.267917	2.51189	2.72898	1.04713	1.1695	1.49968	1.6293	1.72187	1.88799	1.20226	1.30617	3.90841	4.44631
24.25	67.41	Unigene19243_All	gi|270007273|gb|EFA03721.1|	hypothetical protein TcasGA2_TC013826 [Tribolium castaneum]	Tribolium castaneum	57	1.58489	0.570164	3.90841	1.34276	0.328095	0.060256	0.824138	0.0981748	0.0283139	0.149969	0.0394457	0.359749	0.0226986	0.0887156	0.0353183	0.21677	0.0387258	0.346737	0.444631	4.44631
24.11	54.55	CL27.Contig1_All	gi|170034090|ref|XP_001844908.1|	conserved hypothetical protein [Culex quinquefasciatus] >gi|167875316|gb|EDS38699.1| conserved hypothetical protein [Culex quinquefasciatus]	Culex quinquefasciatus	34	1.97697	1.18032	2.60615	1.55597	0.519996	0.0444631	0.685488	0.0496592	0.136773	0.405508	0.172187	0.524807	0.0698232	0.207014	0.115878	0.349945	0.246604	0.772681	4.96592	9.0365
24.05	16.14	Unigene693_All	gi|241997148|gb|ACS75351.1|	endoplasmin [Locusta migratoria]	Locusta migratoria	12	0.717794	0.496592	0.549541	0.401791	1.41906	1.20226	1.05682	0.912011	2.0893	2.80543	1.49968	2.0893	3.10456	4.20727	4.16869	4.7863	1.47231	1.99526	1.7378	2.22844
23.94	51.69	Unigene23308_All	gi|121543851|gb|ABM55590.1|	nucleoplasmin isoform 1-like protein [Maconellicoccus hirsutus]	Maconellicoccus hirsutus	49	0.648634	0.416869	0.660693	0.401791	1.19124	0.199526	1.18032	0.2208	0.765597	0.597035	0.765597	0.597035	1.13763	0.895365	1.8197	1.47231	0.630957	0.501187	4.09261	3.10456
23.92	49.49	Unigene1450_All	gi|156548948|ref|XP_001607032.1|	PREDICTED: acetyl-CoA acetyltransferase, cytosolic-like [Nasonia vitripennis]	Nasonia vitripennis	20	0.787046	1.09648	0.636796	0.847227	1.08643	0.235505	0.83946	0.18197	1.8197	1.22462	1.44544	1	2.24905	1.57036	1.67494	1.15878	1.67494	1.14815	6.54636	4.83059
23.82	55.65	Unigene16124_All	gi|70909551|emb|CAJ17197.1|	ribosomal protein S3e [Scarabaeus laticollis]	Scarabaeus laticollis	16	0.416869	0.487529	0.337287	0.394457	2.03236	2.42103	1.52757	1.88799	2.22844	1.80302	1.70608	1.39316	5.01187	4.05509	4.28549	3.49945	1.08643	0.887156	0.895365	0.731139
23.67	72.52	Unigene7010_All	gi|270297230|ref|NP_001161908.1|	cuticular protein analogous to peritrophins 3-D1 precursor [Tribolium castaneum] >gi|268309022|gb|ACY95477.1| cuticular protein analogous to peritrophins 3-D1 [Tribolium castaneum]	Tribolium castaneum	33	1.94089	1.33045	2.31206	1.67494	0.501187	0.226986	0.608135	0.235505	0.717794	0.529663	0.809096	0.608135	0.346737	0.283139	0.505825	0.394457	1.25893	1.05682	3.25087	2.93765
23.66	87.05	Unigene16805_All	gi|170053583|ref|XP_001862742.1|	pupal cuticle protein 78E [Culex quinquefasciatus] >gi|167874051|gb|EDS37434.1| pupal cuticle protein 78E [Culex quinquefasciatus]	Culex quinquefasciatus	38	1.72187	1.40605	1.78649	1.52757	0.177011	0.192309	0.226986	0.199526	0.597035	0.141906	0.642688	0.155597	0.359749	0.0937562	0.428549	0.11272	3.56451	0.751623	3.59749	0.928966
23.61	20.97	Unigene3603_All	gi|1513063|dbj|BAA13324.1|	cyanoprotein beta subunit precursor [Riptortus clavatus]	Riptortus clavatus	13	0.57544	0.469894	0.717794	0.580764	0.233346	0.147231	0.285759	0.188799	0.115878	0.831764	0.144544	1.02802	0.170608	1.43219	0.242103	1.77011	0.376704	3.63078	0.672977	5.86138
23.5	61.98	Unigene16414_All	gi|339283878|gb|AEJ38208.1|	60S ribosomal protein L9 [Laodelphax striatellus]	Laodelphax striatellus	19	0.296483	0.586138	0.119124	0.229087	2.63027	1.1695	0.954993	0.570164	5.44503	1.59956	2.07014	0.564937	12.942	4.7863	8.79023	2.80543	2.18776	0.619441	3.90841	1.35519
23.38	62.42	Unigene21385_All	gi|317383460|gb|ADV17352.1|	farnesoic acid methyltransferase [Schistocerca gregaria] >gi|359843268|gb|AEV89769.1| farnesoic acid O-methyltransferase [Schistocerca gregaria]	Schistocerca gregaria	27	1.1272	0.47863	1.85353	0.816582	1.44544	0.267917	2.35505	0.457088	1.55597	1.38038	2.63027	2.33346	1.38038	1.23595	3.04789	2.85759	1.04713	0.954993	6.19441	5.34564
23.36	51.19	Unigene18646_All	gi|307095022|gb|ADN29817.1|	secreted salivary trypsin [Triatoma matogrossensis]	Triatoma matogrossensis	17	0.630957	0.717794	0.642688	0.724436	0.337287	0.113763	0.340408	0.121339	0.272898	0.496592	0.272898	0.496592	0.413047	0.751623	0.356451	0.666807	0.758578	1.47231	2.58226	4.65586
23.27	68.16	Unigene7196_All	gi|289740337|gb|ADD18916.1|	cystathionine beta-synthase s [Glossina morsitans morsitans]	Glossina morsitans morsitans	17	0.92045	1.34276	1.30617	1.8197	0.954993	0.178649	1.2942	0.260615	0.272898	0.870964	0.376704	1.19124	0.285759	0.937562	0.212814	0.642688	0.296483	0.946237	1.57036	4.48745
23.26	74.44	CL1551.Contig2_All	gi|380023526|ref|XP_003695570.1|	PREDICTED: uncharacterized protein LOC100867331 [Apis florea]	Apis florea	15	1.8197	1.6293	1.33045	1.1695	0.831764	0.255859	0.619441	0.197697	0.224906	0.394457	0.178649	0.30479	0.130617	0.233346	0.141906	0.253513	0.258226	0.461318	0.758578	1.67494
23.21	44.48	Unigene12719_All	gi|322780442|gb|EFZ09930.1|	hypothetical protein SINV_11234 [Solenopsis invicta]	Solenopsis invicta	16	0.816582	0.772681	0.937562	0.903649	0.937562	0.366438	1.07647	0.416869	0.376704	1.97697	0.444631	2.29087	0.452898	2.37684	0.469894	2.48886	0.394457	2.10863	1.10662	5.29663
23.05	56.23	Unigene8288_All	gi|193605889|ref|XP_001950874.1|	PREDICTED: 3-ketoacyl-CoA thiolase, mitochondrial-like [Acyrthosiphon pisum]	Acyrthosiphon pisum	29	0.83946	0.963829	1.03753	1.18032	1.80302	0.255859	2.12814	0.30761	1.03753	1.94089	1.25893	2.24905	1.24738	2.18776	1.0666	1.90546	0.580764	1.01859	4.13048	6.66807
23.05	59.57	Unigene7460_All	gi|193589558|ref|XP_001945816.1|	PREDICTED: hypothetical protein LOC100168676 [Acyrthosiphon pisum]	Acyrthosiphon pisum	18	1.6293	1.24738	1.78649	1.36773	0.383707	0.0293765	0.413047	0.0283139	0.0903649	0.334195	0.0887156	0.359749	0.0591562	0.207014	0.0691831	0.270396	0.17378	0.903649	3.7325	10
23.01	79.41	Unigene3730_All	gi|328777526|ref|XP_003249362.1|	PREDICTED: hypothetical protein LOC100577680 [Apis mellifera]	Apis mellifera	43	2.33346	1.94089	1.35519	1.13763	0.847227	0.0519996	0.47863	0.0331131	0.428549	0.751623	0.246604	0.432514	0.180302	0.319154	0.214783	0.387258	0.501187	0.870964	17.0608	18.3654
22.92	97.92	Unigene23777_All	gi|59799331|sp|P83993.1|CU16B_LOCMI	RecName: Full=Cuticle protein 16.5, isoform B; AltName: Full=LM-ACP 16.5B; Short=LM-16.5B	All	57	1.85353	1.77011	2.07014	1.99526	1	0.177011	1.10662	0.151356	0.207014	0.436516	0.145881	0.564937	0.111686	0.226986	0.110662	0.270396	0.135519	0.461318	1.20226	3.40408
22.8	21.5	Unigene21258_All	gi|383853168|ref|XP_003702095.1|	PREDICTED: uncharacterized protein LOC100878514 isoform 1 [Megachile rotundata]	Megachile rotundata	17	1.30617	1.40605	2.10863	2.12814	0.237684	0.263027	0.390841	0.390841	0.201372	0.157036	0.275423	0.237684	0.161436	0.130617	0.143219	0.120226	0.711214	0.625173	0.83946	0.77983
22.77	31.62	CL3072.Contig2_All	gi|270010782|gb|EFA07230.1|	hypothetical protein TcasGA2_TC010587 [Tribolium castaneum]	Tribolium castaneum	15	0.731139	0.704693	0.636796	0.591562	0.49204	0.448745	0.42462	0.363078	0.717794	0.413047	0.685488	0.353183	1.03753	0.613762	0.981748	0.608135	1.44544	0.77983	1.77011	0.946237
22.74	35.9	CL6816.Contig2_All	gi|242016703|ref|XP_002428887.1|	Ras-GTPase-activating protein-binding protein, putative [Pediculus humanus corporis] >gi|212513655|gb|EEB16149.1| Ras-GTPase-activating protein-binding protein, putative [Pediculus humanus corporis]	Pediculus humanus corporis	17	1.00925	1.10662	1.08643	1.20226	0.310456	0.119124	0.383707	0.110662	0.148594	0.37325	0.157036	0.405509	0.15417	0.383707	0.138038	0.334195	0.376704	0.946237	1.1272	3.40408
22.7	64.86	Unigene22698_All	gi|118790289|ref|XP_318181.3|	AGAP004690-PA [Anopheles gambiae str. PEST] >gi|116122445|gb|EAA13211.3| AGAP004690-PA [Anopheles gambiae str. PEST]	Anopheles gambiae str. PEST	62	1.6293	1.27057	4.96592	3.90841	0.474242	0.255859	1.45881	0.744732	0.963829	0.448745	2.96483	1.38038	0.580764	0.275423	0.751623	0.359749	1.95884	0.954993	3.69828	1.75388
22.62	60.9	Unigene4962_All	gi|242023622|ref|XP_002432231.1|	uv excision repair protein rad23, putative [Pediculus humanus corporis] >gi|212517628|gb|EEB19493.1| uv excision repair protein rad23, putative [Pediculus humanus corporis]	Pediculus humanus corporis	18	1.57036	1.64437	1.23595	1.22462	0.510505	0.322107	0.405509	0.255859	0.203236	0.359749	0.167494	0.270396	0.144544	0.226986	0.138038	0.226986	0.353183	0.660693	0.731139	1.14815
22.39	19.25	CL3582.Contig2_All	gi|340716833|ref|XP_003396897.1|	PREDICTED: heat shock protein 83-like [Bombus terrestris] >gi|350402894|ref|XP_003486638.1| PREDICTED: heat shock protein 83-like [Bombus impatiens]	Bombus terrestris	12	0.787046	1.05682	0.457088	0.630957	3.04789	3.59749	1.87068	2.14783	1.80302	3.43558	1.02802	2.03236	2.22844	4.32514	1.69044	3.01995	0.559758	1.09648	0.483059	0.903649
22.29	27.39	Unigene312_All	gi|383849146|ref|XP_003700207.1|	PREDICTED: c-1-tetrahydrofolate synthase, cytoplasmic-like [Megachile rotundata]	Megachile rotundata	11	0.420727	0.679204	0.37325	0.724436	1.39316	1.36773	1.36773	1.47231	1.28233	2.26987	1.31826	2.35505	2.72898	4.16869	1.75388	3.04789	0.92045	1.70608	0.946237	1.59956
22.27	57.75	Unigene19604_All	gi|156536860|ref|XP_001604071.1|	PREDICTED: hypothetical protein LOC100113619 [Nasonia vitripennis]	Nasonia vitripennis	32	1.45881	0.855067	1.44544	0.83946	0.60256	0.0698232	0.564937	0.0672977	0.529663	0.301995	0.524807	0.293765	0.363078	0.207014	0.60256	0.337287	0.870964	0.474242	11.9124	7.11213
22.24	25.93	CL8.Contig7_All	gi|320541794|ref|NP_001188548.1|	CG34417, isoform K [Drosophila melanogaster] >gi|318069324|gb|ADV37632.1| CG34417, isoform K [Drosophila melanogaster]	Drosophila melanogaster	16	0.847227	0.704693	1.18032	0.990832	0.409261	0.60256	0.580764	0.847227	0.319154	0.549541	0.465586	0.77983	0.366438	0.636796	0.436516	0.758578	0.744732	1.2942	0.505825	0.895365
22.11	57.89	Unigene4939_All	gi|288869502|ref|NP_001165858.1|	cuticular protein analogous to peritrophins 3-A2 precursor [Acyrthosiphon pisum]	Acyrthosiphon pisum	20	1.99526	1.47231	1.64437	1.20226	0.275423	0.123595	0.229087	0.101859	0.369828	0.258226	0.301995	0.212814	0.185353	0.128233	0.251189	0.177011	1.23595	0.83946	3.56451	2.14783
21.84	41.83	Unigene17198_All	gi|332023054|gb|EGI63319.1|	Putative aspartate aminotransferase, cytoplasmic [Acromyrmex echinatior]	Acromyrmex echinatior	13	0.359749	1.08643	0.233346	0.570164	1.8197	0.666807	0.92045	0.398107	1.11686	3.25087	0.570164	1.70608	2.37684	6.66807	0.937562	3.0761	0.549541	1.90546	1.78649	5.05825
21.8	16.04	Unigene11953_All	gi|328724727|ref|XP_001948545.2|	PREDICTED: hypothetical protein LOC100162954 [Acyrthosiphon pisum]	Acyrthosiphon pisum	18	1.10662	1.00925	1.44544	1.30617	0.293765	0.405508	0.387258	0.524807	0.383707	0.203236	0.487529	0.248886	0.340408	0.177011	0.37325	0.197697	1.35519	0.711214	0.972747	0.519996
21.56	37.56	Unigene3803_All	gi|91080775|ref|XP_968281.1|	PREDICTED: similar to rab gdp-dissociation inhibitor [Tribolium castaneum] >gi|270005439|gb|EFA01887.1| hypothetical protein TcasGA2_TC007497 [Tribolium castaneum]	Tribolium castaneum	14	0.937562	0.619441	0.887156	0.636796	0.636796	0.698232	0.608135	0.654636	0.580764	2.96483	0.539511	2.77971	0.60256	3.04789	0.895365	4.28549	0.903649	4.57088	0.816582	4.28549
21.44	10.1	CL5144.Contig1_All	gi|242005415|ref|XP_002423564.1|	eukaryotic translation initiation factor 4 gamma, putative [Pediculus humanus corporis] >gi|212506693|gb|EEB10826.1| eukaryotic translation initiation factor 4 gamma, putative [Pediculus humanus corporis]	Pediculus humanus corporis	13	0.724436	0.448745	0.296483	0.177011	0.847227	1.45881	0.37325	0.608135	1.18032	0.717794	0.49204	0.285759	1.6293	0.92045	2.53513	1.57036	1.21339	0.765597	0.809096	0.436516
21.41	23.05	CL4924.Contig1_All	gi|383860620|ref|XP_003705787.1|	PREDICTED: counting factor associated protein D-like [Megachile rotundata]	Megachile rotundata	19	1.5417	1.33045	1.59956	1.57036	0.258226	0.0981748	0.30479	0.122462	0.325087	0.0794328	0.376704	0.0824138	0.222844	0.0549541	0.248886	0.057544	1.22462	0.229087	3.31131	0.515229
21.32	56.38	Unigene19994_All	gi|263173498|gb|ACY69955.1|	hypothetical conserved protein [Cimex lectularius]	Cimex lectularius	13	0.301995	0.322107	0.190546	0.226986	1.02802	0.285759	0.691831	0.214783	0.139316	0.824138	0.104713	0.559758	0.42462	2.51189	0.331131	2.51189	0.130617	0.744732	0.501187	2.91072
21.29	47.06	Unigene22887_All	gi|242017678|ref|XP_002429314.1|	Apolipoprotein D precursor, putative [Pediculus humanus corporis] >gi|212514217|gb|EEB16576.1| Apolipoprotein D precursor, putative [Pediculus humanus corporis]	Pediculus humanus corporis	17	2.10863	2.29087	0.731139	0.77983	1.03753	0.195884	0.363078	0.0895365	0.127057	0.92045	0.0636796	0.334195	0.0737904	0.448745	0.0731139	0.413047	0.0928966	0.855067	0.448745	4.74242
21.2	51.25	CL329.Contig3_All	gi|332374650|gb|AEE62466.1|	unknown [Dendroctonus ponderosae]	Dendroctonus ponderosae	22	1.09648	0.772681	0.92045	0.666807	0.809096	0.376704	0.672977	0.313329	0.765597	0.559758	0.648634	0.474242	0.698232	0.510505	0.990832	0.698232	0.963829	0.737904	2.208	1.55597
21.16	25.04	CL5911.Contig2_All	gi|156548582|ref|XP_001607513.1|	PREDICTED: bifunctional purine biosynthesis protein PURH [Nasonia vitripennis]	Nasonia vitripennis	14	1.00925	0.801678	1.45881	1.13763	1.64437	0.636796	2.39883	0.847227	0.717794	3.01995	1.09648	4.13048	0.765597	2.88403	0.862979	3.46737	0.534564	1.75388	1.11686	4.20727
21.12	43.09	Unigene12636_All	gi|289743279|gb|ADD20387.1|	aldo-keto reductase [Glossina morsitans morsitans]	Glossina morsitans morsitans	13	1.18032	0.937562	0.591562	0.496592	1.87068	1.40605	1	0.724436	1.36773	3.37287	0.731139	1.8197	1.21339	2.91072	1.47231	3.37287	0.737904	1.85353	1.03753	2.29087
21.1	43.09	CL431.Contig5_All	gi|328724864|ref|XP_001951157.2|	PREDICTED: heterogeneous nuclear ribonucleoprotein 27C-like isoform 1 [Acyrthosiphon pisum]	Acyrthosiphon pisum	25	1.07647	0.946237	1.33045	1.1695	0.390841	0.0801678	0.474242	0.0937562	0.190546	0.501187	0.237684	0.630957	0.17378	0.448745	0.195884	0.519996	0.420727	1.31826	2.85759	6.85488
21.07	18.78	Unigene115_All	gi|345491532|ref|XP_003426634.1|	PREDICTED: hypoxia up-regulated protein 1-like isoform 2 [Nasonia vitripennis] >gi|345491534|ref|XP_001606217.2| PREDICTED: hypoxia up-regulated protein 1-like isoform 1 [Nasonia vitripennis] >gi|345491536|ref|XP_003426635.1| PREDICTED: hypoxia up-regulated protein 1-like isoform 3 [Nasonia vitripennis]	Nasonia vitripennis	16	0.972747	0.895365	0.937562	0.895365	0.549541	0.937562	0.544503	0.879023	1.52757	0.824138	1.45881	0.831764	1.57036	0.847227	1.69044	0.887156	2.67917	1.41906	1.65959	0.946237
20.97	91.79	Unigene9526_All	gi|189234381|ref|XP_967474.2|	PREDICTED: similar to Larval cuticle protein A3A (TM-A3A) (TM-LCP A3A) [Tribolium castaneum]	Tribolium castaneum	467	2.24905	1.45881	1.05682	0.672977	0.92045	0.083946	0.420727	0.0436516	0.49204	0.293765	0.239883	0.148594	0.253513	0.139316	0.366438	0.21677	0.474242	0.353183	3.94457	4.74242
20.82	73.15	CL3749.Contig2_All	gi|242006296|ref|XP_002423988.1|	superoxide dismutase , putative [Pediculus humanus corporis] >gi|212507270|gb|EEB11250.1| superoxide dismutase , putative [Pediculus humanus corporis]	Pediculus humanus corporis	34	1.70608	1.21339	1.55597	1.1272	0.912011	1.15878	0.824138	1.07647	2.01372	0.501187	1.83654	0.452898	1.18032	0.296483	1.65959	0.416869	2.14783	0.539511	1.77011	0.469894
20.81	48.97	Unigene12918_All	gi|328711512|ref|XP_001947608.2|	PREDICTED: peroxisomal multifunctional enzyme type 2-like isoform 1 [Acyrthosiphon pisum]	Acyrthosiphon pisum	19	0.870964	2.53513	1.02802	3.34195	2.65461	4.40555	3.66438	5.7544	2.29087	5.39511	3.01995	7.24436	2.63027	6.25173	0.887156	2.24905	0.794328	1.94089	0.49204	1.25893
20.79	41.99	Unigene14855_All	gi|198463339|ref|XP_002135479.1|	GA28568 [Drosophila pseudoobscura pseudoobscura] >gi|198151215|gb|EDY74106.1| GA28568 [Drosophila pseudoobscura pseudoobscura]	Drosophila pseudoobscura pseudoobscura	12	1.41906	1.7378	1	1.13763	0.149969	0.363078	0.133045	0.251189	0.17378	0.114815	0.120226	0.0847227	0.122462	0.0937562	0.100925	0.0744732	0.879023	0.903649	0.319154	0.275423
20.72	80.79	Unigene14176_All	gi|157361539|gb|ABV44727.1|	peroxiredoxin-like protein [Phlebotomus papatasi]	Phlebotomus papatasi	33	1.0666	0.737904	0.954993	0.679204	0.237684	0.0887156	0.199526	0.083946	0.175388	0.260615	0.16293	0.242103	0.167494	0.253513	0.224905	0.337287	0.698232	1.01859	2.208	3.7325
20.66	24.63	CL4047.Contig2_All	gi|193709215|ref|XP_001943317.1|	PREDICTED: probable maltase H [Acyrthosiphon pisum]	Acyrthosiphon pisum	13	0.30761	0.496592	0.376704	0.580764	0.205116	0.654636	0.248886	0.765597	1.08643	0.49204	1.18032	0.570164	3.40408	1.49968	2.12814	0.972747	5.44503	2.22844	1.64437	0.787046
20.59	47.54	CL4742.Contig2_All	gi|332372941|gb|AEE61612.1|	unknown [Dendroctonus ponderosae]	Dendroctonus ponderosae	21	0.691831	0.505825	1.34276	0.946237	0.630957	0.515229	1.11686	1.00925	0.92045	1.31826	1.8197	2.72898	1.28233	1.85353	1.67494	2.63027	1.43219	2.07014	1.64437	2.44343
20.52	38.53	Unigene8591_All	gi|350416927|ref|XP_003491172.1|	PREDICTED: LOW QUALITY PROTEIN: RNA-binding protein lark-like [Bombus impatiens]	Bombus impatiens	11	1.1272	0.77983	1.95884	1.44544	1.99526	0.334195	3.37287	0.580764	0.369828	1.85353	0.619441	3.16228	0.325087	1.7378	0.428549	2.26986	0.188799	0.963829	1.15878	5.05825
20.5	51.25	CL3307.Contig2_All	gi|242024312|ref|XP_002432572.1|	heterogeneous nuclear ribonucleoprotein k, putative [Pediculus humanus corporis] >gi|212518032|gb|EEB19834.1| heterogeneous nuclear ribonucleoprotein k, putative [Pediculus humanus corporis]	Pediculus humanus corporis	15	1.30617	0.963829	0.824138	0.630957	1.40605	0.539511	0.83946	0.349945	0.77983	1.77011	0.534564	1.1272	0.564937	1.34276	0.809096	1.78649	0.529663	1.34276	1.67494	3.31131
20.42	69.68	Unigene19609_All	gi|357625105|gb|EHJ75654.1|	transgelin [Danaus plexippus]	Danaus plexippus	16	0.928966	0.549541	0.847227	0.49204	0.248886	0.169044	0.224905	0.147231	0.346737	0.237684	0.285759	0.201372	0.356451	0.277971	0.597035	0.387258	1.35519	0.824138	1.95884	1.31826
20.39	77.07	Unigene8452_All	gi|307212573|gb|EFN88288.1|	Transcription factor BTF3-like protein 4 [Harpegnathos saltator]	Harpegnathos saltator	22	1.09648	0.698232	0.895365	0.586138	0.672977	0.101859	0.559758	0.0887156	0.231207	0.383707	0.197697	0.328095	0.201372	0.356451	0.293765	0.529663	0.293765	0.559758	3.13329	5.44503
20.36	28.5	Unigene5845_All	gi|357617387|gb|EHJ70763.1|	isocitrate dehydrogenase [Danaus plexippus]	Danaus plexippus	13	0.296483	0.937562	0.135519	0.501187	2.65461	6.13762	1.39316	3.40408	6.85488	2.46604	3.83707	1.24738	16.9044	6.66807	7.04693	2.29087	2.80543	0.895365	1.10662	0.349945
20.33	43.57	Unigene17722_All	gi|170071155|ref|XP_001869825.1|	conserved hypothetical protein [Culex quinquefasciatus] >gi|167867106|gb|EDS30489.1| conserved hypothetical protein [Culex quinquefasciatus]	Culex quinquefasciatus	27	1.65959	1.49969	1.36773	1.23595	0.515229	0.17378	0.42462	0.143219	0.192309	0.340408	0.170608	0.283139	0.125893	0.203236	0.139316	0.224905	0.363078	0.613762	1.28233	2.1677
20.3	72.56	Unigene2938_All	gi|90820028|gb|ABD98771.1|	putative peptidyl-prolyl cis-trans isomerase [Graphocephala atropunctata]	Graphocephala atropunctata	42	0.824138	0.954993	1.00925	1.1695	1.07647	0.190546	1.33045	0.224905	0.660694	1.34276	0.816582	1.64437	0.801678	1.61436	0.698232	1.40605	0.619441	1.23595	3.94457	6.66807
20.26	52.4	Unigene9063_All	gi|90819982|gb|ABD98749.1|	putative ATP synthase oligomycin sensitivity conferral protein [Graphocephala atropunctata]	Graphocephala atropunctata	12	0.322107	0.444631	0.267917	0.363078	1.94089	0.654636	1.47231	0.47863	0.691831	2.72898	0.487529	2.1677	1.8197	7.17794	1.33045	5.44503	0.349945	1.45881	0.937562	4.01791
20.24	29.36	Unigene10660_All	gi|193582510|ref|XP_001951708.1|	PREDICTED: glutamate dehydrogenase, mitochondrial-like [Acyrthosiphon pisum]	Acyrthosiphon pisum	15	0.483059	0.630957	0.57544	0.731139	1.05682	0.963829	1.22462	1.0666	1.5417	1.03753	1.8197	1.25893	3.04789	2.12814	2.37684	1.64437	1.43219	0.981748	1.61436	1.11686
20.21	35.48	Unigene15266_All	gi|241997984|ref|XP_002433635.1|	protein tyrosine phosphatase, putative [Ixodes scapularis] >gi|215495394|gb|EEC05035.1| protein tyrosine phosphatase, putative [Ixodes scapularis]	Ixodes scapularis	12	0.937562	1.05682	1.25893	1.43219	0.170608	0.275423	0.226986	0.37325	0.128233	0.16293	0.165959	0.2208	0.128233	0.175388	0.122462	0.158489	0.685488	1.00925	0.444631	0.636796
20.08	48.22	Unigene12858_All	gi|187111150|ref|NP_001119676.1|	phosphoglycerate mutase [Acyrthosiphon pisum]	Acyrthosiphon pisum	12	0.505825	0.214783	0.554626	0.260615	1.20226	0.92045	1.33045	1.03753	1.01859	1.47231	1.1272	1.65959	2.0893	2.85759	4.44631	5.91562	0.847227	1.21339	1.10662	1.55597
20	27.63	Unigene13144_All	gi|242015614|ref|XP_002428448.1|	glucosidase 2 subunit beta precursor, putative [Pediculus humanus corporis] >gi|212513060|gb|EEB15710.1| glucosidase 2 subunit beta precursor, putative [Pediculus humanus corporis]	Pediculus humanus corporis	13	1.36773	1.7378	1.13763	1.41906	0.855067	0.233346	0.698232	0.21677	0.457088	1.1695	0.359749	0.946237	0.310456	0.824138	0.253513	0.660693	0.474242	1.38038	1.80302	5.10505
19.96	21.32	Unigene13086_All	gi|91088235|ref|XP_973797.1|	PREDICTED: similar to NADH-ubiquinone oxidoreductase 75 kDa subunit, mitochondrial precursor (Complex I-75kD) (CI-75kD) [Tribolium castaneum] >gi|270012773|gb|EFA09221.1| hypothetical protein TcasGA2_TC006252 [Tribolium castaneum]	Tribolium castaneum	12	0.744732	0.972747	1.40605	1.80302	1.15878	0.496592	2.0893	0.92045	1.38038	1.52757	2.46604	2.65461	1.77011	2.01372	1.39316	1.5417	1.18032	1.2942	2.67917	2.99226
19.88	22.1	CL5770.Contig2_All	gi|91093052|ref|XP_967459.1|	PREDICTED: similar to chaperonin [Tribolium castaneum] >gi|270002664|gb|EEZ99111.1| hypothetical protein TcasGA2_TC005004 [Tribolium castaneum]	Tribolium castaneum	10	0.591562	1.04713	0.440555	0.809096	1.52757	2.24905	1.14815	1.72187	2.42103	1.57036	1.94089	1.18032	3.98107	2.51189	2.37684	1.45881	1.6293	0.972747	1.08643	0.685488
19.74	70.92	CL2155.Contig3_All	gi|239788988|dbj|BAH71144.1|	ACYPI009245 [Acyrthosiphon pisum]	Acyrthosiphon pisum	20	1.43219	1.19124	1.43219	1.19124	0.170608	0.0457088	0.167494	0.0432514	0.0586138	0.0554626	0.0559758	0.0524807	0.0448745	0.0405509	0.0469894	0.047863	0.299226	0.218776	2.10863	1.61436
19.72	36.93	CL3961.Contig1_All	gi|383864963|ref|XP_003707947.1|	PREDICTED: acetyl-CoA acetyltransferase, mitochondrial-like [Megachile rotundata]	Megachile rotundata	10	0.619441	0.809096	0.608135	0.787046	1.69044	0.474242	1.69044	0.444631	1.41906	1.99526	1.41906	1.99526	2.29087	3.25087	1.77011	2.46604	0.816582	1.15878	3.49945	4.57088
19.65	34.98	Unigene18513_All	gi|146285351|gb|ABQ18253.1|	ribosomal protein S4e [Lygus lineolaris]	Lygus lineolaris	12	0.42462	0.704693	0.92045	1.51356	3.13329	2.60615	6.19441	4.96592	2.91072	2.60615	5.64937	5.19996	6.54636	5.80764	4.13048	3.56451	0.912011	0.772681	1.08643	0.963829
19.61	47.59	Unigene12577_All	gi|156549026|ref|XP_001607355.1|	PREDICTED: heterogeneous nuclear ribonucleoprotein A1, A2/B1 homolog [Nasonia vitripennis]	Nasonia vitripennis	19	0.515229	0.60256	0.501187	0.591562	2.03236	1.55597	1.88799	1.48594	0.285759	3.01995	0.265461	2.77971	0.529663	5.05825	0.448745	4.40555	0.157036	1.49968	0.180302	1.92309
19.58	75.68	CL2906.Contig3_All	gi|149898819|gb|ABR27875.1|	myosin 2 light chain [Triatoma infestans]	Triatoma infestans	17	0.366438	0.524808	0.349945	0.515229	0.92045	0.0444631	0.879023	0.0452898	0.144544	1.49969	0.149968	1.47231	0.390841	3.7325	0.253513	2.80543	0.175388	1.6293	6.48634	26.3027
19.47	35.59	CL2054.Contig2_All	gi|119888032|gb|ABM05967.1|	guanine nucleotide-binding protein subunit beta-like [Microplitis mediator]	Microplitis mediator	10	0.963829	1.00925	1.21339	1.43219	0.937562	3.90841	1.18032	5.86138	4.01791	2.35505	5.91562	3.53183	4.74242	2.77971	4.65586	2.53513	4.28549	2.53513	1.01859	0.608135
19.41	32.75	Unigene7697_All	gi|383857042|ref|XP_003704015.1|	PREDICTED: probable dynactin subunit 2-like [Megachile rotundata]	Megachile rotundata	10	1.05682	1.04713	0.787046	0.772681	0.337287	0.654636	0.255859	0.483059	0.660694	0.487529	0.49204	0.363078	0.608135	0.448745	0.619441	0.457088	1.95884	1.5417	0.972747	0.724436
19.3	36.39	CL4196.Contig2_All	gi|270014632|gb|EFA11080.1|	hypothetical protein TcasGA2_TC004676 [Tribolium castaneum]	Tribolium castaneum	13	0.765597	1.00925	0.937562	1.23595	0.413047	2.0893	0.496592	2.58226	0.912011	0.912011	1.1272	1.1272	1.21339	1.21339	0.895365	0.895365	2.29087	2.18776	0.440555	0.452898
19.25	46.05	Unigene3048_All	gi|33518715|gb|AAQ20840.1|	mapmodulin-like protein [Rhodnius prolixus]	Rhodnius prolixus	22	1.38038	0.879022	1.57036	1.00925	0.672977	0.704693	0.765597	0.801678	0.0580764	0.334195	0.0672977	0.416869	0.0448745	0.244343	0.0619441	0.383707	0.0654636	0.483059	0.0685488	0.452898
19.05	91.43	Unigene7106_All	gi|194899111|ref|XP_001979106.1|	GG13621 [Drosophila erecta] >gi|190650809|gb|EDV48064.1| GG13621 [Drosophila erecta]	Drosophila erecta	42	1.55597	1.21339	1.77011	1.35519	0.597035	0.047863	0.666807	0.0483059	0.197697	0.265461	0.218776	0.277971	0.12942	0.16293	0.16293	0.210863	0.310456	0.413047	8.01678	9.63829
18.95	56.31	CL64.Contig6_All	gi|91076012|ref|XP_966490.1|	PREDICTED: similar to succinyl-CoA synthetase small subunit, putative isoform 1 [Tribolium castaneum] >gi|91076014|ref|XP_975865.1| PREDICTED: similar to succinyl-CoA synthetase small subunit, putative isoform 2 [Tribolium castaneum] >gi|270014681|gb|EFA11129.1| hypothetical protein TcasGA2_TC004730 [Tribolium castaneum]	Tribolium castaneum	22	0.549541	0.457088	1.08643	0.824138	1.08643	0.270396	2.03236	0.469894	0.30479	1.80302	0.580764	3.40408	0.47863	3.25087	0.57544	3.90841	0.267917	1.72187	1.05682	5.97035
18.93	34.77	Unigene6190_All	gi|242010244|ref|XP_002425880.1|	titin, putative [Pediculus humanus corporis] >gi|212509846|gb|EEB13142.1| titin, putative [Pediculus humanus corporis]	Pediculus humanus corporis	10	1.25892	1.83654	1.00925	1.47231	1.31826	1.64437	1.03753	1.36773	2.22844	1.41906	1.69044	1.14815	1.7378	1.09648	1.1695	0.77983	1.59956	1.0666	1.25893	0.83946
18.82	56.46	Unigene18591_All	gi|350410469|ref|XP_003489050.1|	PREDICTED: carbonyl reductase [NADPH] 1-like [Bombus impatiens]	NADPH	17	0.383707	0.145881	0.625173	0.233346	1.03753	0.172187	1.64437	0.255859	0.809096	1.34276	1.31826	2.1677	2.0893	3.37287	5.34564	8.09096	0.772681	1.28233	5.54626	7.72681
18.79	29.38	CL6069.Contig2_All	gi|307166569|gb|EFN60632.1|	Myelin expression factor 2 [Camponotus floridanus]	Camponotus floridanus	20	1.25892	1.34276	1.18032	1.25893	1.1695	0.539511	1.08643	0.534564	1.44544	1.04713	1.35519	0.990832	1.14815	0.831764	1.0666	0.772681	1.22462	0.879023	2.46604	1.78649
18.79	39.47	Unigene19937_All	gi|226442061|gb|ACO57620.1|	small heat shock protein [Pteromalus puparum] >gi|343488866|gb|AEM45800.1| small heat shock protein [Pteromalus puparum]	Pteromalus puparum	35	0.972747	0.724436	1.21339	0.879023	0.496592	0.155597	0.613762	0.180302	0.30479	0.398107	0.369828	0.487529	0.316228	0.409261	0.409261	0.534564	0.57544	0.772681	2.42103	2.80543
18.73	60.87	Unigene4574_All	gi|149689072|gb|ABR27860.1|	calponin [Triatoma infestans]	Triatoma infestans	12	0.554626	0.501187	0.642688	0.57544	0.534564	0.11272	0.608135	0.130617	0.077983	0.461318	0.0972747	0.496592	0.110662	0.809096	0.122462	0.847227	0.120226	0.816582	0.570164	3.90841
18.68	51.34	Unigene7795_All	gi|194320502|gb|ACF48469.1|	cathepsin L [Triatoma brasiliensis]	Triatoma brasiliensis	15	1.2942	1.07647	1.23595	1.02802	0.0519996	0.0515229	0.0544503	0.0608135	0.127057	0.0334195	0.135519	0.0328095	0.0981748	0.0265461	0.119124	0.0270396	3.49945	0.564937	2.80543	0.448745
18.52	29.98	CL1738.Contig1_All	gi|189235818|ref|XP_972095.2|	PREDICTED: similar to rap55 [Tribolium castaneum]	Tribolium castaneum	14	0.879022	1.15878	0.912011	1.21339	0.679204	0.299226	0.704693	0.313329	0.0765597	0.275423	0.0765597	0.293765	0.0831764	0.30479	0.0654636	0.237684	0.104713	0.394457	0.2208	0.937562
18.47	42.46	Unigene21007_All	gi|307177606|gb|EFN66681.1|	Electron transfer flavoprotein subunit beta [Camponotus floridanus]	Camponotus floridanus	12	0.251189	0.340408	0.296483	0.340408	1.0666	0.253513	1.08643	0.260615	0.685488	1.05682	0.765597	1.08643	2.24905	3.53183	1.97697	2.80543	0.672977	0.981748	3.16228	4.32514
18.47	48.72	Unigene2353_All	gi|146285356|gb|ABQ18255.1|	unknown [Lygus lineolaris]	Lygus lineolaris	14	0.380189	0.564937	0.270396	0.394457	0.214783	0.461318	0.149968	0.316228	0.672977	0.328095	0.469894	0.237684	1.78649	0.903649	1.14815	0.57544	3.25087	1.64437	1.45881	0.679204
18.46	49	Unigene681_All	gi|288869498|ref|NP_001165856.1|	cuticular protein analogous to peritrophins 3-D2 precursor [Acyrthosiphon pisum]	Acyrthosiphon pisum	24	1.83654	1.65959	3.76704	3.40408	0.369828	0.619441	0.717794	1.30617	0.954993	0.334195	2.01372	0.654636	0.510505	0.175388	0.57544	0.195884	2.60615	0.954993	1.57036	0.515229
18.44	33.58	CL4620.Contig4_All	gi|328709648|ref|XP_003244023.1|	PREDICTED: paxillin-like isoform 2 [Acyrthosiphon pisum]	Acyrthosiphon pisum	12	1.1695	0.824138	1.40605	0.981748	0.972747	0.197697	1.15878	0.246604	0.0672977	0.711214	0.0772681	0.855067	0.0554626	0.608135	0.0691831	0.855067	0.0666807	0.731139	0.237684	3.56451
18.28	7.274	CL861.Contig4_All	gi|242009763|ref|XP_002425652.1|	hypothetical protein Phum_PHUM213210 [Pediculus humanus corporis] >gi|212509545|gb|EEB12914.1| hypothetical protein Phum_PHUM213210 [Pediculus humanus corporis]	Pediculus humanus corporis	12	1.03753	1.01859	1.04713	1.03753	0.18197	0.331131	0.172187	0.340408	0.237684	0.210863	0.233346	0.20893	0.21677	0.192309	0.224905	0.192309	1.20226	1.05682	0.758578	0.564937
18.24	10.69	Unigene1239_All	gi|91079350|ref|XP_969694.1|	PREDICTED: similar to acid alpha-glucosidase [Tribolium castaneum]	Tribolium castaneum	10	1.02802	0.758578	1.6293	1.18032	0.717794	0.169044	1.10662	0.283139	0.144544	0.570164	0.21677	0.862979	0.127057	0.544503	0.172187	0.731139	0.187068	0.77983	0.672977	4.16869
18.15	16.63	Unigene20165_All	gi|383858758|ref|XP_003704866.1|	PREDICTED: LOW QUALITY PROTEIN: alanine--tRNA ligase, cytoplasmic-like [Megachile rotundata]	Megachile rotundata	12	0.564937	1.03753	0.654636	1.20226	1.33045	1.00925	1.6293	1.10662	1.59956	2.18776	1.90546	2.65461	2.70396	3.7325	1.51356	2.10863	1.19124	1.61436	1.55597	2.14783
18.11	40.73	Unigene14916_All	gi|145098373|gb|ABD63920.1|	polygalacturonase PG1 [Lygus lineolaris]	Lygus lineolaris	13	0.685488	1.2942	0.444631	0.809096	1.88799	1.19124	1.0666	0.744732	3.37287	1.78649	2.01372	1.04713	5.15229	2.12814	2.37684	1.20226	2.01372	1.04713	2.88403	1.65959
18.07	32.88	CL3584.Contig3_All	gi|240849571|ref|NP_001155686.1|	cyclase-like precursor [Acyrthosiphon pisum] >gi|239788908|dbj|BAH71109.1| ACYPI006905 [Acyrthosiphon pisum]	Acyrthosiphon pisum	9	1.19124	1.13763	1.05682	1.00925	0.92045	1.24738	0.816582	1.10662	0.801678	1.09648	0.711214	0.972747	0.666807	0.912011	0.698232	0.954993	0.862979	1.18032	0.636796	0.870964
18.06	33.43	Unigene6050_All	gi|194752716|ref|XP_001958665.1|	GF12452 [Drosophila ananassae] >gi|190619963|gb|EDV35487.1| GF12452 [Drosophila ananassae]	Drosophila ananassae	12	1.00925	0.487529	1.22462	0.591562	0.928966	0.597035	1.14815	0.717794	0.416869	0.809096	0.49204	1.00925	0.409261	0.794328	0.801678	1.61436	0.440555	0.855067	0.660693	1.35519
17.87	58.94	Unigene13702_All	gi|158562470|gb|ABW74141.1|	cuticular protein Ld-CP1v2 [Leptinotarsa decemlineata]	Leptinotarsa decemlineata	14	1.59956	1.05682	2.75423	1.88799	0.140605	0.143219	0.280543	0.229087	0.597035	0.141906	1.13763	0.265461	0.376704	0.0990832	0.597035	0.145881	4.61318	1.15878	5.49541	1.30617
17.81	72.39	Unigene22020_All	gi|357611250|gb|EHJ67389.1|	cuticular protein RR-2 motif 140 [Danaus plexippus]	Danaus plexippus	15	2.12814	1.95885	2.99226	2.75423	0.469894	0.515229	0.625173	0.737904	0.937562	0.413047	1.28233	0.554626	0.444631	0.188799	0.47863	0.205116	2.0893	0.831764	1.95884	0.737904
17.79	44.44	Unigene15418_All	gi|91095131|ref|XP_971500.1|	PREDICTED: similar to midline fasciclin [Tribolium castaneum] >gi|270015611|gb|EFA12059.1| hypothetical protein TcasGA2_TC012903 [Tribolium castaneum]	Tribolium castaneum	11	1.1272	1.48594	0.801678	1.07647	1.38038	0.862979	1	0.608135	2.10863	1.6293	1.5417	1.18032	1.87068	1.44544	1.41906	1.08643	1.52757	1.1695	2.44343	1.88799
17.76	23.23	CL1984.Contig3_All	gi|193709215|ref|XP_001943317.1|	PREDICTED: probable maltase H [Acyrthosiphon pisum]	Acyrthosiphon pisum	15	0.704693	0.990832	0.679204	0.954993	0.496592	1.24738	0.47863	1.21339	1.88799	0.608135	1.80302	0.591562	2.53513	0.847227	1.83654	0.608135	3.59749	1.23595	1.67494	0.613762
17.72	37.44	Unigene1252_All	gi|158297231|ref|XP_317493.4|	AGAP007975-PA [Anopheles gambiae str. PEST] >gi|157015094|gb|EAA12479.4| AGAP007975-PA [Anopheles gambiae str. PEST]	Anopheles gambiae str. PEST	16	0.597035	1.1695	0.313329	0.613762	1.08643	0.698232	0.60256	0.376704	0.772681	2.72898	0.409261	1.52757	1.24738	4.28549	0.685488	2.44343	0.619441	2.67917	0.963829	3.87258
17.69	78.02	Unigene31497_All	gi|383848867|ref|XP_003700069.1|	PREDICTED: uncharacterized protein LOC100882320 [Megachile rotundata]	Megachile rotundata	16	2.37684	1.33045	1.64437	0.928966	1.1695	0.765597	0.809096	0.539511	1.69044	0.564937	1.18032	0.398107	0.717794	0.244343	1.25893	0.420727	1.43219	0.487529	2.14783	0.751623
17.67	36.54	Unigene21912_All	gi|21907889|dbj|BAC05689.1|	aspartic protease BmAsp-2 [Brugia malayi]	Brugia malayi	10	0.794328	0.946237	0.660693	0.794328	1.25892	1.03753	1.05682	0.83946	1.36773	1.09648	1.14815	0.870964	1.70608	1.36773	1.44544	1.1272	1.07647	0.83946	1.34276	1.09648
17.65	64.29	Unigene1713_All	gi|307170578|gb|EFN62772.1|	60S ribosomal protein L23 [Camponotus floridanus]	Camponotus floridanus	29	0.613762	0.559758	0.608135	0.559758	1.08643	0.608135	1.04713	0.591562	0.115878	0.580764	0.128233	0.564937	0.199526	0.895365	0.188799	1.02802	0.120226	0.510505	0.188799	0.946237
17.6	36.6	Unigene13994_All	gi|156545752|ref|XP_001605411.1|	PREDICTED: serine/arginine-rich splicing factor 1-like [Nasonia vitripennis]	Nasonia vitripennis	9	0.912011	0.887156	0.92045	0.895365	1	0.737904	1.00925	0.751623	0.222843	0.92045	0.224905	0.92045	0.237684	0.990832	0.242103	1.02802	0.2208	0.912011	0.283139	1.24738
17.6	66.85	Unigene14182_All	gi|91094431|ref|XP_969591.1|	PREDICTED: similar to AGAP008909-PA [Tribolium castaneum] >gi|270016373|gb|EFA12819.1| hypothetical protein TcasGA2_TC001886 [Tribolium castaneum]	Tribolium castaneum	20	0.824138	0.608135	0.990832	0.724436	0.586138	0.37325	0.691831	0.444631	0.0539511	0.49204	0.0544503	0.580764	0.0564937	0.591562	0.060256	0.794328	0.0765597	0.831764	0.10666	1.33045
17.59	21.31	Unigene19507_All	gi|193620331|ref|XP_001946883.1|	PREDICTED: hypothetical protein LOC100167426 isoform 1 [Acyrthosiphon pisum]	Acyrthosiphon pisum	10	0.981748	1.13763	1.43219	1.64437	0.353183	0.524808	0.519996	0.758578	0.559758	0.346737	0.816582	0.487529	0.570164	0.349945	0.487529	0.30479	1.6293	0.903649	1.07647	0.636796
17.56	22.12	Unigene12650_All	gi|156543140|ref|XP_001607772.1|	PREDICTED: multifunctional protein ADE2-like [Nasonia vitripennis]	Nasonia vitripennis	10	0.625173	0.862979	0.824138	1.09648	1.57036	1.05682	2.01372	1.28233	1.07647	2.67917	1.43219	3.37287	1.77011	3.98107	1.28233	3.01995	0.717794	1.69044	1.11686	2.65461
17.55	57.54	CL3174.Contig3_All	gi|239799185|dbj|BAH70525.1|	ACYPI005467 [Acyrthosiphon pisum]	Acyrthosiphon pisum	11	1.03753	1.04713	1.30617	1.31826	0.758578	0.831764	0.963829	1.04713	0.77983	0.879022	0.990832	1.11686	0.744732	0.847227	0.744732	0.83946	1.01859	1.14815	0.928966	1.05682
17.48	22.62	CL1801.Contig1_All	gi|380018369|ref|XP_003693102.1|	PREDICTED: LOW QUALITY PROTEIN: titin-like [Apis florea]	Apis florea	14	0.870964	0.928966	1.22462	1.2942	1.41906	0.636796	1.92309	0.855067	0.711214	1.36773	1.03753	1.78649	0.847227	1.48594	0.77983	1.43219	0.505825	0.937562	1.11686	2.07014
17.43	25.42	Unigene10193_All	gi|388329780|gb|AFK29279.1|	prophenoloxidase, partial [Anasa tristis]	Anasa tristis	14	1.13763	0.83946	2.58226	1.70608	0.787046	0.608135	1.57036	1.25893	1.55597	1.07647	3.04789	2.18776	1.34276	0.928966	1.80302	1.24738	1.90546	1.34276	2.42103	1.64437
17.36	46.76	CL2895.Contig6_All	gi|270005248|gb|EFA01696.1|	hypothetical protein TcasGA2_TC007272 [Tribolium castaneum]	Tribolium castaneum	20	1.21339	0.519996	2.80543	1.21339	0.444631	0.0691831	1.03753	0.120226	0.0452898	0.337287	0.083946	0.77983	0.0390841	0.277971	0.0717794	0.636796	0.0809096	0.751623	0.912011	7.04693
17.32	53.92	Unigene11108_All	gi|170064616|ref|XP_001867599.1|	fumarylacetoacetate hydrolase [Culex quinquefasciatus] >gi|167881948|gb|EDS45331.1| fumarylacetoacetate hydrolase [Culex quinquefasciatus]	Culex quinquefasciatus	15	0.737904	0.831764	0.824138	0.92045	1.24738	0.356451	1.39316	0.394457	0.224906	1.1272	0.248886	1.24738	0.296483	1.48594	0.270396	1.34276	0.183654	0.887156	0.57544	3.04789
17.15	46.64	Unigene17942_All	gi|193688146|ref|XP_001946062.1|	PREDICTED: KH domain-containing, RNA-binding, signal transduction-associated protein 3-like [Acyrthosiphon pisum]	Acyrthosiphon pisum	12	0.737904	0.642688	1.24738	1.09648	0.847227	0.270396	1.51356	0.461318	0.110662	0.903649	0.187068	1.64437	0.148594	1.24738	0.151356	1.41906	0.12942	1.04713	0.376704	3.34195
17.13	25.24	Unigene2398_All	gi|157136304|ref|XP_001656822.1|	hypothetical protein AaeL_AAEL003425 [Aedes aegypti] >gi|108881090|gb|EAT45315.1| conserved hypothetical protein [Aedes aegypti]	Aedes aegypti	13	1.24738	1.18032	1.10662	1.04713	0.737904	1.05682	0.642688	0.937562	1.36773	0.887156	1.21339	0.77983	1.08643	0.698232	1.14815	0.751623	1.83654	1.20226	1.28233	0.824138
17.07	16.52	CL165.Contig2_All	gi|307183175|gb|EFN70084.1|	Probable ATP-dependent RNA helicase DDX17 [Camponotus floridanus]	Camponotus floridanus	9	0.794328	0.440555	0.648634	0.340408	0.444631	0.711214	0.346737	0.544503	0.448745	0.630957	0.366438	0.515229	0.539511	0.809096	1.01859	1.40605	0.990832	1.45881	0.704693	0.990832
17.06	29.06	CL2766.Contig1_All	gi|156548625|ref|XP_001608210.1|	PREDICTED: hydroxysteroid dehydrogenase-like protein 2-like [Nasonia vitripennis]	Nasonia vitripennis	10	0.824138	1.0666	0.809096	0.990832	0.809096	0.405508	0.758578	0.401791	0.685488	1.70608	0.666807	1.59956	0.787046	2.01372	0.636796	1.58489	0.809096	2.01372	1.75388	4.05509
17.06	43.5	CL5205.Contig4_All	gi|170028152|ref|XP_001841960.1|	conserved hypothetical protein [Culex quinquefasciatus] >gi|167871785|gb|EDS35168.1| conserved hypothetical protein [Culex quinquefasciatus]	Culex quinquefasciatus	18	1.30617	0.981748	1.27057	0.954993	0.554626	0.30761	0.534564	0.322107	1.70608	0.672977	1.65959	0.666807	1.30617	0.524807	1.75388	0.711214	3.04789	1.23595	5.91562	2.46604
17.01	56.3	CL5596.Contig2_All	gi|385845646|gb|AFI81521.1|	i-type lysozyme [Periplaneta americana]	Periplaneta americana	17	1.78649	1.28233	1.64437	1.18032	0.711214	1.0666	0.648634	0.972747	1.2942	0.711214	1.19124	0.654636	0.717794	0.394457	1	0.549541	1.80302	1	1.21339	0.660693
16.96	62.84	Unigene7001_All	gi|121543991|gb|ABM55659.1|	lethal(2)essential for life protein-like protein [Maconellicoccus hirsutus]	Maconellicoccus hirsutus	10	0.809096	0.870964	0.672977	0.737904	1.70608	0.416869	1.41906	0.353183	0.175388	1.83654	0.144544	1.49968	0.20893	2.18776	0.18197	1.99526	0.109648	1.04713	0.356451	4.13048
16.9	54.74	CL3677.Contig1_All	gi|91093203|ref|XP_969368.1|	PREDICTED: similar to hippocalcin [Tribolium castaneum] >gi|270016483|gb|EFA12929.1| hypothetical protein TcasGA2_TC010475 [Tribolium castaneum]	Tribolium castaneum	11	0.824138	1.27057	0.92045	1.47231	0.613762	0.972747	0.758578	1.00925	1.92309	0.972747	2.12814	1.10662	2.29087	1.30617	1.41906	0.765597	2.93765	1.67494	1.99526	1.05682
16.87	46.26	CL5909.Contig1_All	gi|157823267|ref|NP_001099521.1|	S-formylglutathione hydrolase [Rattus norvegicus] >gi|193806001|sp|B0BNE5.1|ESTD_RAT RecName: Full=S-formylglutathione hydrolase; Short=FGH; AltName: Full=Esterase D >gi|149049957|gb|EDM02281.1| esterase D/formylglutathione hydrolase (mapped), isoform CRA_c [Rattus norvegicus] >gi|165970909|gb|AAI58791.1| Esterase D/formylglutathione hydrolase [Rattus norvegicus]	Rattus norvegicus	12	0.816582	0.711214	1.52757	1.27057	1.25892	0.220801	2.29087	0.416869	0.591562	1.5417	1.05682	2.85759	0.717794	1.87068	0.847227	2.18776	0.469894	1.21339	2.67917	6.54636
16.86	45.02	CL599.Contig7_All	gi|269063714|emb|CAS85142.1|	squid, variant C [Blattella germanica]	Blattella germanica	21	1.1272	0.831764	2.14783	1.59956	1.8197	1.24738	3.37287	2.39883	0.49204	2.208	0.887156	4.09261	0.436516	2.01372	0.564937	2.63027	0.275423	1.1695	0.376704	1.75388
16.83	54.17	CL301.Contig1_All	gi|94421564|gb|ABF18889.1|	cathepsin-L [Lygus lineolaris]	Lygus lineolaris	30	1.05682	0.724436	0.717794	0.49204	0.0990832	0.325087	0.0744732	0.212814	0.401791	0.092045	0.285759	0.0751623	0.369828	0.0972747	0.554626	0.138038	4.74242	0.990832	1.45881	0.325087
16.66	36.04	CL1501.Contig2_All	gi|91076408|ref|XP_969456.1|	PREDICTED: similar to CG6084 CG6084-PA [Tribolium castaneum] >gi|270002448|gb|EEZ98895.1| hypothetical protein TcasGA2_TC004510 [Tribolium castaneum]	Tribolium castaneum	10	0.394457	1	0.218776	0.539511	1.52757	1.48594	0.801678	0.765597	1.41906	3.66438	0.758578	2.01372	3.22107	8.01678	1.31826	3.53183	0.870964	2.39883	1	2.55859
16.58	23.48	Unigene10916_All	gi|156554908|ref|XP_001603368.1|	PREDICTED: hypothetical protein LOC100116719 [Nasonia vitripennis]	Nasonia vitripennis	11	0.515229	0.744732	0.654636	0.912011	2.85759	4.13048	3.34195	4.9204	2.46604	2.88403	3.01995	3.46737	4.05509	4.52898	3.46737	3.98107	0.77983	0.990832	0.559758	0.685488
16.56	22.65	CL1156.Contig1_All	gi|350415565|ref|XP_003490681.1|	PREDICTED: hypothetical protein LOC100744423 [Bombus impatiens]	Bombus impatiens	13	0.887156	1.03753	0.963829	1.14815	0.134276	0.145881	0.139316	0.161436	0.185353	0.237684	0.192309	0.270396	0.199526	0.272898	0.15417	0.231206	1.03753	1.52757	1.30617	1.7378
16.48	34.78	CL729.Contig1_All	gi|145098425|gb|ABD63922.1|	polygalacturonase PG3 [Lygus lineolaris]	Lygus lineolaris	12	0.642688	0.654636	0.717794	0.758578	0.698232	0.465586	0.77983	0.544503	1.07647	1.24738	1.23595	1.41906	1.65959	1.87068	1.65959	1.85353	1.49968	1.72187	2.42103	2.60615
16.47	56.22	CL2376.Contig1_All	gi|383854046|ref|XP_003702533.1|	PREDICTED: LOW QUALITY PROTEIN: basement membrane-specific heparan sulfate proteoglycan core protein-like [Megachile rotundata]	Megachile rotundata	12	1.47231	1.25892	1.31826	1.20226	0.737904	0.744732	0.666807	0.625173	1.78649	0.630957	1.59956	0.57544	1.21339	0.420727	1.31826	0.487529	2.26986	0.879023	2.39883	1.04713
16.42	16.46	Unigene2537_All	gi|383853668|ref|XP_003702344.1|	PREDICTED: 97 kDa heat shock protein-like [Megachile rotundata]	Megachile rotundata	11	0.313329	0.630957	0.49204	1.00925	0.519996	0.505825	0.903649	0.77983	0.870964	1.01859	1.35519	1.69044	2.63027	3.13329	1.35519	1.59956	1.57036	1.95884	1.64437	2.05116
16.39	34.66	Unigene9606_All	gi|157114716|ref|XP_001652386.1|	methylmalonate-semialdehyde dehydrogenase [Aedes aegypti] >gi|122107065|sp|Q17M80.1|MMSA_AEDAE RecName: Full=Probable methylmalonate-semialdehyde dehydrogenase [acylating], mitochondrial; Short=MMSDH; Short=Malonate-semialdehyde dehydrogenase [acylating]; Flags: Precursor >gi|108883539|gb|EAT47764.1| methylmalonate-semialdehyde dehydrogenase [Aedes aegypti]	Aedes aegypti	11	1.40605	0.903649	1.05682	0.731139	1.35519	0.231207	1.07647	0.190546	0.501187	2.51189	0.428549	2.10863	0.401791	1.94089	0.586138	2.77971	0.387258	1.92309	2.35505	9.63829
16.34	37.41	Unigene12563_All	gi|156544540|ref|XP_001607806.1|	PREDICTED: phosphatidylinositol transfer protein alpha isoform-like [Nasonia vitripennis]	Nasonia vitripennis	10	0.824138	0.534564	0.870964	0.564937	1.05682	1.31826	1.11686	1.43219	1.1695	1.45881	1.25893	1.58489	1.40605	1.7378	2.07014	2.63027	1.04713	1.39316	0.879023	1.08643
16.34	77.69	CL3074.Contig1_All	gi|242011236|ref|XP_002426361.1|	conserved hypothetical protein [Pediculus humanus corporis] >gi|212510438|gb|EEB13623.1| conserved hypothetical protein [Pediculus humanus corporis]	Pediculus humanus corporis	19	1.05682	1.02802	1.20226	1.18032	0.608135	0.151356	0.698232	0.169044	0.515229	0.0625173	0.591562	0.0691831	0.487529	0.0625173	0.496592	0.060256	0.847227	0.0870964	4.20727	0.448745
16.27	37.74	Unigene10890_All	gi|91090794|ref|XP_976004.1|	PREDICTED: hypothetical protein isoform 1 [Tribolium castaneum]	Tribolium castaneum	12	0.847227	0.416869	0.539511	0.270396	0.92045	0.501187	0.580764	0.331131	0.57544	0.619441	0.366438	0.398107	0.660693	0.737904	1.36773	1.47231	0.613762	0.679204	1.0666	1.24738
16.25	65.18	Unigene41367_All	gi|74778856|sp|P82166.1|CU198_LOCMI	RecName: Full=Cuticle protein 19.8; AltName: Full=LmNCP19.8	All	71	1.28233	1.27057	1.99526	1.94089	0.353183	0.155597	0.539511	0.242103	1.13763	0.436516	1.7378	0.619441	0.862979	0.322107	0.870964	0.319154	3.10456	1.1695	7.17794	3.19154
16.23	37.25	CL2152.Contig2_All	gi|263173438|gb|ACY69942.1|	multifunctional chaperone [Cimex lectularius]	Cimex lectularius	8	0.42462	0.505825	0.319154	0.380189	1.04713	1.07647	0.77983	0.824138	1.21339	1.28233	0.92045	0.954993	2.83139	3.01995	2.42103	2.58226	1.14815	1.21339	1.11686	1.18032
16.22	46.71	Unigene16006_All	gi|50344500|emb|CAH04336.1|	S18e ribosomal protein [Cicindela campestris]	Cicindela campestris	10	1.14815	0.724436	0.672977	0.436516	4.57088	2.63027	2.75423	1.90546	3.40408	1.1272	2.0893	0.731139	2.91072	0.972747	4.65586	1.65959	0.724436	0.231206	1.28233	0.343558
16.12	32.17	CL5243.Contig1_All	gi|91081061|ref|XP_975415.1|	PREDICTED: similar to ribosomal protein S2 [Tribolium castaneum] >gi|270005317|gb|EFA01765.1| hypothetical protein TcasGA2_TC007364 [Tribolium castaneum]	Tribolium castaneum	10	0.642688	0.183654	1.5417	0.436516	1.10662	0.235505	2.55859	0.544503	0.505825	0.862979	1.24738	2.03236	0.737904	1.33045	2.51189	4.16869	0.436516	0.77983	2.48886	3.63078
16.09	85.23	CL4884.Contig1_All	gi|170044287|ref|XP_001849785.1|	calmodulin [Culex quinquefasciatus] >gi|167867496|gb|EDS30879.1| calmodulin [Culex quinquefasciatus]	Culex quinquefasciatus	16	1.1272	1.15878	1.48594	1.52757	0.847227	1.08643	1.11686	1.43219	1.14815	0.288403	1.47231	0.376704	1	0.260615	0.981748	0.251189	1.33045	0.346737	1.04713	0.267917
16.08	13.48	Unigene21387_All	gi|91094331|ref|XP_966352.1|	PREDICTED: similar to ubiquitin-activating enzyme E1 [Tribolium castaneum]	Tribolium castaneum	9	0.37325	0.672977	0.316228	0.524807	1.44544	0.625173	1.14815	0.496592	0.981748	1.97697	0.758578	1.57036	2.37684	5.15229	1.52757	2.88403	0.666807	1.36773	1.5417	3.0761
15.93	75.51	CL5145.Contig2_All	gi|91094573|ref|XP_976225.1|	PREDICTED: hypothetical protein [Tribolium castaneum]	Tribolium castaneum	22	3.59749	2.88403	3.28095	2.70396	1.07647	1.69044	0.990832	1.49968	2.24905	0.855067	2.03236	0.824138	0.625173	0.244343	0.772681	0.288403	2.24905	0.83946	1.34276	0.554626
15.9	39.33	Unigene1971_All	gi|149689042|gb|ABR27836.1|	salivary secreted protein [Triatoma infestans]	Triatoma infestans	13	0.440555	1.65959	0.210863	0.77983	0.231207	0.642688	0.11695	0.30479	1	0.340408	0.457088	0.169044	2.18776	0.824138	0.60256	0.222844	4.52898	1.55597	1.55597	0.597035
15.89	34.5	Unigene4342_All	gi|149689084|gb|ABR27873.1|	60S ribosomal protein L8 [Triatoma infestans]	Triatoma infestans	12	1.45881	1.01859	1.07647	0.816582	7.94328	8.01678	6.54636	6.91831	8.24138	8.31764	6.72977	6.98232	6.36796	6.79204	9.28966	11.4815	1.03753	1.07647	0.990832	1.02802
15.82	36.3	CL5014.Contig2_All	gi|321468273|gb|EFX79259.1|	hypothetical protein DAPPUDRAFT_231053 [Daphnia pulex]	Daphnia pulex	10	0.744732	0.685488	0.711214	0.625173	0.972747	0.401791	0.928966	0.380189	1.45881	1.25892	1.35519	1.19124	1.95884	1.65959	2.0893	1.83654	1.48594	1.28233	3.76704	3.13329
15.81	26.3	CL896.Contig6_All	gi|328724506|ref|XP_001951692.2|	PREDICTED: hypothetical protein LOC100160882 [Acyrthosiphon pisum]	Acyrthosiphon pisum	8	1.35519	1.34276	1.1695	1.15878	0.265461	0.409261	0.242103	0.359749	0.356451	0.369828	0.313329	0.331131	0.275423	0.277971	0.270396	0.283139	1.28233	1.27057	0.83946	0.870964
15.81	43.27	CL5858.Contig1_All	gi|347969499|ref|XP_312937.5|	AGAP003229-PA [Anopheles gambiae str. PEST] >gi|333468549|gb|EAA08487.5| AGAP003229-PA [Anopheles gambiae str. PEST]	Anopheles gambiae str. PEST	8	1.2942	0.77983	1.99526	1.36773	0.313329	0.334195	0.505825	0.597035	0.244343	0.47863	0.420727	0.704693	0.192309	0.369828	0.319154	0.613762	0.737904	1.67494	0.787046	1.5417
15.81	25.54	CL3753.Contig2_All	gi|383855940|ref|XP_003703468.1|	PREDICTED: serine proteinase stubble-like [Megachile rotundata]	Megachile rotundata	8	0.794328	0.981748	1.03753	1.28233	0.685488	0.758578	0.895365	1	0.711214	0.912011	0.928966	1.19124	0.887156	1.13763	0.717794	0.92045	1.03753	1.31826	0.928966	1.19124
15.74	73.65	Unigene1322_All	gi|153792659|ref|NP_001093278.1|	actin-depolymerizing factor 1 [Bombyx mori] >gi|95102548|gb|ABF51212.1| actin-depolymerizing factor 4 [Bombyx mori] >gi|95103010|gb|ABF51446.1| actin-depolymerizing factor 1 [Bombyx mori]	Bombyx mori	12	0.299226	0.369828	0.337287	0.401791	1.61436	0.474242	1.65959	0.505825	0.194089	2.07014	0.20893	2.14783	0.619441	6.30957	0.496592	5.54626	0.120226	1.27057	0.47863	4.44631
15.73	19.96	CL558.Contig1_All	gi|345481707|ref|XP_001602794.2|	PREDICTED: hypothetical protein LOC100118929 [Nasonia vitripennis]	Nasonia vitripennis	9	0.981748	0.862979	0.903649	0.787046	0.816582	0.954993	0.737904	0.887156	0.123595	0.963829	0.119124	0.887156	0.123595	0.972747	0.135519	1.11686	0.149968	1.1695	0.124738	1.01859
15.71	27.19	Unigene22518_All	gi|189238225|ref|XP_970862.2|	PREDICTED: similar to nuclear autoantigenic sperm protein [Tribolium castaneum]	Tribolium castaneum	8	1.20226	1.31826	0.870964	0.954993	0.353183	0.263027	0.258226	0.187068	0.544503	0.405508	0.405509	0.296483	0.461318	0.334195	0.42462	0.30761	1.58489	1.1695	2.26986	1.6293
15.69	30.68	CL5529.Contig1_All	gi|345486346|ref|XP_003425455.1|	PREDICTED: hypothetical protein LOC100678289 [Nasonia vitripennis]	Nasonia vitripennis	12	1.65959	1.51356	1.15878	1.05682	1.02802	0.809096	0.704693	0.549541	1.36773	0.737904	0.946237	0.519996	0.809096	0.448745	0.887156	0.496592	1.33045	0.737904	1.70608	0.912011
15.67	53.09	Unigene7138_All	gi|383853538|ref|XP_003702279.1|	PREDICTED: uncharacterized protein LOC100880486 [Megachile rotundata]	Megachile rotundata	25	1.0666	2.18776	0.672977	1.43219	0.519996	0.809096	0.363078	0.534564	2.03236	1.52757	1.36773	1.02802	1.97697	1.5417	0.946237	0.704693	3.49945	2.67917	2.55859	1.94089
15.63	47.15	Unigene7182_All	gi|193589570|ref|XP_001946587.1|	PREDICTED: carbonic anhydrase 13-like [Acyrthosiphon pisum]	Acyrthosiphon pisum	10	1.02802	1.25892	0.912011	1.15878	0.92045	0.340408	0.83946	0.349945	0.787046	1.95885	0.704693	1.85353	0.731139	1.88799	0.586138	1.51356	0.824138	2.0893	2.67917	5.70164
15.62	39.33	Unigene10162_All	gi|332375620|gb|AEE62951.1|	unknown [Dendroctonus ponderosae]	Dendroctonus ponderosae	12	0.765597	0.928966	0.398107	0.461318	1.45881	0.691831	0.737904	0.346737	2.65461	2.0893	1.38038	1.05682	3.34195	2.63027	2.91072	2.26986	1.85353	1.44544	3.98107	3.19154
15.62	29.14	CL6068.Contig1_All	gi|347972684|ref|XP_320728.3|	AGAP011789-PA [Anopheles gambiae str. PEST] >gi|333469696|gb|EAA00410.4| AGAP011789-PA [Anopheles gambiae str. PEST]	Anopheles gambiae str. PEST	8	0.903649	1.10662	1.10662	1.34276	0.928966	0.131826	1.11686	0.136773	0.30479	0.912011	0.356451	1.09648	0.325087	1	0.265461	0.824138	0.322107	0.963829	2.33346	6.91831
15.59	19.62	CL2759.Contig3_All	gi|321470476|gb|EFX81452.1|	hypothetical protein DAPPUDRAFT_224315 [Daphnia pulex]	Daphnia pulex	9	0.49204	0.772681	0.376704	0.619441	0.436516	0.141906	0.353183	0.11695	0.0887156	0.353183	0.077983	0.288403	0.210863	0.751623	0.124738	0.448745	0.210863	0.809096	0.501187	2.51189
15.59	28.81	Unigene7983_All	gi|170033046|ref|XP_001844390.1|	isocitrate dehydrogenase [Culex quinquefasciatus] >gi|167873504|gb|EDS36887.1| isocitrate dehydrogenase [Culex quinquefasciatus]	Culex quinquefasciatus	9	1	0.660694	0.704693	0.474242	1.57036	0.887156	1.05682	0.666807	1.45881	2.01372	1.02802	1.45881	1.43219	1.95884	2.05116	2.83139	0.954993	1.30617	1.61436	2.22844
15.57	18.9	Unigene10669_All	gi|383847741|ref|XP_003699511.1|	PREDICTED: delta-1-pyrroline-5-carboxylate dehydrogenase, mitochondrial-like [Megachile rotundata]	Megachile rotundata	10	0.954993	1.2942	0.77983	1.0666	1.2942	0.895365	1.07647	0.731139	1.05682	1.61436	0.855067	1.31826	1.09648	1.67494	0.794328	1.22462	0.794328	1.21339	1.15878	1.77011
15.54	24.05	CL6027.Contig1_All	gi|112983564|ref|NP_001037356.1|	45 kDa immunophilin FKBP45 [Bombyx mori] >gi|68160236|gb|AAY86706.1| 45 kDa immunophilin FKBP45 [Bombyx mori]	Bombyx mori	12	1.07647	1.45881	0.679204	0.887156	2.60615	1.03753	1.58489	0.613762	1.39316	2.24905	0.824138	1.39316	1.21339	2.01372	0.937562	1.5417	0.505825	0.862979	1.24738	2.10863
15.48	77.27	Unigene15489_All	gi|170031268|ref|XP_001843508.1|	cuticle protein [Culex quinquefasciatus] >gi|167869535|gb|EDS32918.1| cuticle protein [Culex quinquefasciatus]	Culex quinquefasciatus	50	1.78649	1.41906	2.83139	2.07014	0.685488	0.0401791	1.13763	0.042462	0.0737904	0.130617	0.0946237	0.177011	0.0524807	0.0679204	0.0554626	0.0879023	0.0737904	0.145881	1.97697	8.16582
15.3	33.74	Unigene8055_All	gi|307095114|gb|ADN29863.1|	proteasome subunit alpha type 6 [Triatoma matogrossensis]	Triatoma matogrossensis	9	0.963829	0.765597	1.80302	1.27057	2.93765	1.34276	5.59758	3.04789	1.72187	5.70164	3.0761	8.62979	1.72187	5.39511	2.39883	7.37904	0.549541	1.80302	1.25893	4.09261
15.26	26.04	Unigene5475_All	gi|347451476|gb|AEO94539.1|	aspartate protease cathepsin D [Triatoma infestans]	Triatoma infestans	15	0.809096	1.90546	0.474242	1.10662	1.55597	2.67917	0.928966	1.58489	1.77011	1.75388	1.08643	1.05682	2.208	2.14783	0.946237	0.937562	1.11686	1.1272	0.679204	0.660693
15.21	30.57	Unigene4534_All	gi|355428300|gb|AER92466.1|	hypothetical protein [Triatoma rubida]	Triatoma rubida	8	0.155597	0.591562	0.155597	0.49204	2.70396	6.30957	2.39883	5.70164	7.31139	0.461318	6.60693	0.465586	25.1189	2.80543	12.0226	0.744732	2.96483	0.187068	1.15878	0.0946237
15.11	42.5	Unigene994_All	gi|123445462|ref|XP_001311491.1|	hypothetical protein [Trichomonas vaginalis G3] >gi|121893302|gb|EAX98561.1| conserved hypothetical protein [Trichomonas vaginalis G3]	Trichomonas vaginalis G3	19	2.24905	1.69044	0.564937	0.398107	0.0654636	0.0534564	0.0244343	0.0253513	0.0325087	0.0717794	0.0187068	0.0246604	0.0263027	0.0413047	0.0270396	0.0469894	0.165959	0.990832	0.420727	1.85353
14.95	89.29	Unigene13633_All	gi|288558735|ref|NP_001165731.1|	RR1 cuticle protein 2 precursor [Acyrthosiphon pisum]	Acyrthosiphon pisum	54	2.12814	2.12814	2.208	2.1677	1.2942	0.158489	1.34276	0.159956	1.30617	0.570164	1.38038	0.642688	0.630957	0.270396	0.608135	0.275423	1.00925	0.440555	8.09096	4.36516
14.88	21.2	Unigene127_All	gi|223036838|gb|ACM78949.1|	phosphoglucomutase [Locusta migratoria]	Locusta migratoria	11	0.474242	0.772681	0.524807	0.831764	1.23595	1.1272	1.25893	1.14815	1.83654	2.07014	1.92309	2.14783	3.76704	3.80189	2.37684	2.63027	1.44544	1.67494	1.85353	1.95884
14.88	28.47	Unigene831_All	gi|332373982|gb|AEE62132.1|	unknown [Dendroctonus ponderosae]	Dendroctonus ponderosae	10	0.862979	0.648634	0.816582	0.642688	1.28233	1.19124	1.28233	1.19124	0.816582	2.60615	0.772681	2.51189	0.937562	2.96483	1.18032	3.80189	0.597035	2.01372	0.642688	2.1677
14.87	27.73	CL6501.Contig2_All	gi|357605510|gb|EHJ64652.1|	transaldolase [Danaus plexippus]	Danaus plexippus	10	0.591562	0.554626	0.432514	0.383707	0.895365	0.758578	0.636796	0.474242	1.28233	1.77011	0.879023	1.34276	2.18776	3.01995	2.29087	3.13329	1.43219	2.03236	1.72187	2.77971
14.86	19.21	CL2343.Contig3_All	gi|189240451|ref|XP_001812683.1|	PREDICTED: similar to CG6108 CG6108-PA [Tribolium castaneum]	Tribolium castaneum	11	1.70608	1.48594	1.49968	1.2942	0.205116	0.120226	0.18197	0.105682	0.428549	0.0432514	0.376704	0.0413047	0.251189	0.0328095	0.288403	0.0331131	1.97697	0.210863	3.56451	0.270396
14.82	43.44	CL961.Contig2_All	gi|146285356|gb|ABQ18255.1|	unknown [Lygus lineolaris]	Lygus lineolaris	14	0.519996	1.08643	0.159956	0.319154	0.275423	0.744732	0.0903649	0.244343	2.1677	0.711214	0.654636	0.212814	3.87258	1.27057	2.01372	0.666807	7.72681	3.37287	2.70396	0.963829
14.77	63.91	Unigene11235_All	gi|57791230|gb|AAW56445.1|	PR-5-like protein [Lysiphlebus testaceipes]	Lysiphlebus testaceipes	12	2.63027	2.46604	3.69828	3.87258	0.183654	0.248886	0.270396	0.363078	0.229087	0.0469894	0.328095	0.0679204	0.0990832	0.0280543	0.110662	0.0263027	1.1695	0.183654	0.937562	0.218776
14.72	75.4	CL2120.Contig2_All	gi|282165794|ref|NP_001164136.1|	chickadee [Tribolium castaneum]	Tribolium castaneum	15	0.363078	0.413047	0.322107	0.369828	1.10662	0.310456	1.00925	0.265461	0.155597	1.18032	0.149968	1.02802	0.42462	2.96483	0.383707	2.67917	0.135519	1.05682	0.496592	3.59749
14.67	33.33	Unigene7410_All	gi|345498258|ref|XP_003428190.1|	PREDICTED: neuroglian-like isoform 2 [Nasonia vitripennis]	Nasonia vitripennis	11	1.38038	2.12814	1.08643	1.70608	2.01372	1.25892	1.61436	1	2.10863	2.1677	1.69044	1.7378	1.55597	1.59956	0.981748	1.00925	1.03753	1.0666	1.67494	1.70608
14.67	24.31	Unigene10231_All	gi|350539435|ref|NP_001232947.1|	uncharacterized protein LOC100168217 [Acyrthosiphon pisum] >gi|239788503|dbj|BAH70927.1| ACYPI008939 [Acyrthosiphon pisum]	Acyrthosiphon pisum	8	0.654636	0.731139	1.0666	1.1695	1.25892	0.92045	2.03236	1.49968	0.187068	1.39316	0.293765	2.208	0.291072	2.0893	0.239883	1.87068	0.147231	1.08643	0.194089	1.48594
14.66	30.28	Unigene19184_All	gi|114319093|gb|ABI63548.1|	receptor for activated protein kinase C-like [Blattella germanica]	Blattella germanica	11	1.04713	0.794328	1.31826	0.847227	1.70608	0.625173	1.78649	0.737904	1.77011	2.75423	1.90546	3.01995	1.59956	2.46604	2.22844	3.49945	1.08643	1.67494	2.63027	4.09261
14.61	62.96	Unigene20806_All	gi|90820024|gb|ABD98769.1|	cytochrome c-like protein [Graphocephala atropunctata]	Graphocephala atropunctata	17	0.787046	0.340408	1.36773	0.580764	1.20226	0.121339	2.10863	0.207014	0.165959	0.331131	0.277971	0.57544	0.205116	0.413047	0.420727	0.990832	0.138038	0.270396	1.49968	3.19154
14.6	52.83	Unigene9049_All	gi|326787314|gb|AEA07706.1|	odorant binding protein 2 [Apolygus lucorum]	Apolygus lucorum	8	1.64437	1.55597	1.10662	1.04713	0.824138	0.564937	0.549541	0.366438	0.461318	0.401791	0.293765	0.255859	0.277971	0.244343	0.296483	0.258226	0.534564	0.465586	0.794328	0.666807
14.56	10.83	Unigene21309_All	gi|270014673|gb|EFA11121.1|	hypothetical protein TcasGA2_TC004721 [Tribolium castaneum]	Tribolium castaneum	9	1.22462	1.24738	1.6293	1.52757	1.1695	1.99526	1.51356	2.37684	3.25087	0.564937	4.05509	0.570164	2.48886	0.428549	2.67917	0.432514	2.83139	0.383707	1.67494	0.253513
14.55	51.33	Unigene20750_All	gi|242012371|ref|XP_002426906.1|	40S ribosomal protein S14, putative [Pediculus humanus corporis] >gi|212511135|gb|EEB14168.1| 40S ribosomal protein S14, putative [Pediculus humanus corporis]	Pediculus humanus corporis	11	0.37325	0.343558	0.711214	0.679204	1.75388	0.487529	4.44631	0.887156	0.242103	2.18776	0.483059	4.65586	0.758578	4.96592	0.691831	5.91562	0.131826	1.22462	0.529663	5.15229
14.53	24.2	CL1725.Contig3_All	gi|170036903|ref|XP_001846300.1|	conserved hypothetical protein [Culex quinquefasciatus] >gi|167879928|gb|EDS43311.1| conserved hypothetical protein [Culex quinquefasciatus]	Culex quinquefasciatus	9	1.2942	1.03753	1.08643	0.870964	0.0847227	0.101859	0.0737904	0.0855067	0.0597035	0.0608135	0.0549541	0.0549541	0.0483059	0.0510505	0.060256	0.0636796	0.711214	0.801678	0.570164	0.672977
14.51	41.91	Unigene1578_All	gi|328719145|ref|XP_001943831.2|	PREDICTED: actin-interacting protein 1-like isoform 1 [Acyrthosiphon pisum]	Acyrthosiphon pisum	9	1.01859	1.04713	0.744732	0.758578	1.80302	0.731139	1.38038	0.613762	1.39316	2.18776	1.1272	1.65959	1.48594	2.26986	1.38038	2.01372	0.794328	1.19124	1.88799	2.67917
14.5	21.39	Unigene17353_All	gi|156523066|ref|NP_001095946.1|	chitin deacetylase 1 precursor [Tribolium castaneum] >gi|155675830|gb|ABU25223.1| chitin deacetylase 1 [Tribolium castaneum]	Tribolium castaneum	9	0.380189	0.444631	0.666807	0.903649	0.847227	0.390841	1.72187	0.787046	1.83654	0.809096	3.53183	1.65959	4.40555	2.07014	3.63078	1.64437	2.18776	0.903649	4.2462	2.12814
14.47	35.41	Unigene10457_All	gi|281209094|gb|EFA83269.1|	hypothetical protein PPL_04059 [Polysphondylium pallidum PN500]	Polysphondylium pallidum PN500	10	1.41906	1.02802	1.01859	0.744732	0.0946237	0.346737	0.0758578	0.258226	0.387258	0.0724436	0.275423	0.057544	0.267917	0.0539511	0.376704	0.0654636	4.05509	0.691831	1.11686	0.203236
14.44	30.29	CL318.Contig2_All	gi|307095136|gb|ADN29874.1|	L3-hydroxyacylcoenzyme A dehydrogenase [Triatoma matogrossensis]	Triatoma matogrossensis	7	0.83946	0.772681	0.359749	0.353183	2.33346	2.42103	0.855067	0.895365	1.94089	3.25087	0.794328	1.24738	2.07014	3.31131	2.31206	3.56451	0.92045	1.43219	0.903649	1.35519
14.41	44.39	Unigene4421_All	gi|328792166|ref|XP_623555.2|	PREDICTED: nascent polypeptide-associated complex subunit alpha-like isoform 1 [Apis mellifera]	Apis mellifera	23	1.19124	0.937562	1.23595	0.963829	0.539511	0.139316	0.554626	0.148594	0.0816582	0.387258	0.0809096	0.405509	0.0691831	0.313329	0.0831764	0.387258	0.134276	0.698232	0.608135	3.0761
14.39	82.27	Unigene44898_All	gi|270001832|gb|EEZ98279.1|	hypothetical protein TcasGA2_TC000722 [Tribolium castaneum]	Tribolium castaneum	548	0.972747	1.27057	1.13763	1.48594	0.291072	0.226986	0.359749	0.253513	0.152757	0.244343	0.178649	0.277971	0.15417	0.248886	0.120226	0.195884	0.483059	0.831764	0.660693	1.09648
14.38	23.81	Unigene7411_All	gi|242024425|ref|XP_002432628.1|	Fasciclin-3 precursor, putative [Pediculus humanus corporis] >gi|212518098|gb|EEB19890.1| Fasciclin-3 precursor, putative [Pediculus humanus corporis]	Pediculus humanus corporis	8	1.20226	1.13763	1.36773	1.2942	1.19124	1.03753	1.35519	1.18032	1.49969	1.14815	1.72187	1.31826	1.22462	0.946237	1.2942	1	1.23595	0.954993	1.41906	1.09648
14.33	10.89	Unigene8334_All	gi|383859371|ref|XP_003705168.1|	PREDICTED: succinate dehydrogenase [ubiquinone] flavoprotein subunit, mitochondrial-like [Megachile rotundata]	All	10	0.679204	1.21339	0.981748	1.78649	1.87068	0.809096	2.67917	1.20226	0.928966	2.12814	1.28233	3.01995	1.39316	3.04789	0.758578	1.7378	0.474242	1.09648	1.0666	2.51189
14.32	19.23	Unigene20317_All	gi|91079422|ref|XP_975772.1|	PREDICTED: similar to thioredoxin reductase isoform 2 [Tribolium castaneum]	Tribolium castaneum	11	0.625173	0.972747	1.04713	1.67494	1.45881	3.25087	2.26986	5.15229	2.208	1.44544	3.43558	2.18776	3.22107	2.1677	2.18776	1.44544	1.48594	0.963829	0.642688	0.432514
14.32	51	Unigene7276_All	gi|157361587|gb|ABV44751.1|	peritrophin-like protein [Phlebotomus papatasi]	Phlebotomus papatasi	20	1.38038	1.40605	0.758578	0.772681	0.272898	0.519996	0.140605	0.291072	0.824138	0.10666	0.448745	0.0608135	0.591562	0.0758578	0.580764	0.0870964	3.04789	0.401791	1.58489	0.270396
14.24	16.9	CL4315.Contig6_All	gi|91094307|ref|XP_972149.1|	PREDICTED: similar to GA18629-PA [Tribolium castaneum] >gi|270014410|gb|EFA10858.1| hypothetical protein TcasGA2_TC001635 [Tribolium castaneum]	Tribolium castaneum	9	0.92045	1.07647	0.824138	0.954993	1.1695	0.912011	1.03753	0.809096	0.954993	1.35519	0.847227	1.20226	1.02802	1.44544	0.879023	1.23595	0.809096	1.14815	1.03753	1.47231
14.24	31.15	CL6526.Contig2_All	gi|149898790|gb|ABR27857.1|	predicted RNA-binding protein [Triatoma infestans]	Triatoma infestans	13	1.38038	1.21339	0.912011	0.801678	1.22462	0.666807	0.809096	0.428549	0.170608	0.704693	0.123595	0.461318	0.139316	0.505825	0.147231	0.580764	0.15417	0.564937	0.285759	1.07647
14.23	42.12	Unigene20087_All	gi|380014284|ref|XP_003691169.1|	PREDICTED: cathepsin L-like [Apis florea]	Apis florea	14	1.36773	1.21339	1.41906	1.24738	0.15417	0.17378	0.165959	0.178649	0.260615	0.0744732	0.270396	0.0731139	0.188799	0.0529663	0.212814	0.0586138	1.78649	0.440555	1.58489	0.325087
14.22	24.48	CL1913.Contig1_All	gi|282158103|ref|NP_001164095.1|	ATP-dependent RNA helicase p62 [Tribolium castaneum]	Tribolium castaneum	15	0.383707	0.205116	0.409261	0.2208	0.293765	0.299226	0.288403	0.288403	0.0862978	0.277971	0.0847227	0.270396	0.207014	0.630957	0.369828	1.19124	0.201372	0.928966	0.16293	0.928966
14.2	17.57	Unigene4805_All	gi|193676548|ref|XP_001948360.1|	PREDICTED: hypothetical protein LOC100169340 [Acyrthosiphon pisum]	Acyrthosiphon pisum	10	0.570164	1	0.529663	0.928966	0.737904	0.334195	0.679204	0.316228	1.41906	1.40605	1.31826	1.31826	2.46604	2.46604	1.38038	1.40605	1.90546	1.88799	4.05509	4.13048
14.11	13.56	Unigene13133_All	gi|239812390|gb|ACS27514.1|	phosphoglucose isomerase [Colias eurytheme]	Colias eurytheme	9	1.23595	0.685488	0.981748	0.580764	0.862979	0.654636	0.704693	0.534564	0.824138	1.83654	0.685488	1.48594	0.666807	1.47231	1.25893	2.60615	0.990832	2.1677	1.25893	2.67917
14.1	22.77	Unigene19667_All	gi|357613322|gb|EHJ68433.1|	26S protease regulatory subunit 6A [Danaus plexippus]	Danaus plexippus	10	0.222843	0.409261	0.229087	0.47863	2.0893	0.291072	2.44343	0.37325	0.83946	1.43219	1.01859	1.72187	4.61318	5.64937	2.18776	3.37287	0.390841	0.685488	3.40408	4.44631
14.09	25.88	Unigene5816_All	gi|328718614|ref|XP_001948081.2|	PREDICTED: hypothetical protein LOC100163477 [Acyrthosiphon pisum]	Acyrthosiphon pisum	10	1.90546	1.51356	3.49945	2.77971	0.744732	0.409261	1.27057	0.772681	1.64437	0.49204	3.01995	0.831764	0.816582	0.260615	1.02802	0.328095	2.12814	0.619441	3.59749	1.01859
14.05	39.68	Unigene2308_All	gi|260810582|ref|XP_002600039.1|	hypothetical protein BRAFLDRAFT_265332 [Branchiostoma floridae] >gi|229285324|gb|EEN56051.1| hypothetical protein BRAFLDRAFT_265332 [Branchiostoma floridae]	Branchiostoma floridae	7	0.954993	0.862979	1.19124	1.09648	0.870964	0.452898	1.10662	0.586138	0.101859	1.03753	0.121339	1.33045	0.105682	1.07647	0.118032	1.19124	0.11272	1.18032	0.224905	2.33346
14.01	20.58	Unigene8250_All	gi|193580190|ref|XP_001943698.1|	PREDICTED: isocitrate dehydrogenase [NADP], mitochondrial-like [Acyrthosiphon pisum]	NADP	8	1	0.981748	2.01372	1.88799	2.63027	3.49945	5.15229	6.36796	4.92039	3.80189	9.2045	7.37904	4.69894	3.63078	4.74242	3.59749	1.99526	1.55597	1.36773	1.02802
13.98	56.25	Unigene20848_All	gi|340726424|ref|XP_003401558.1|	PREDICTED: myosin regulatory light chain 2-like [Bombus terrestris]	Bombus terrestris	11	0.787046	0.809096	0.570164	0.580764	1.38038	0.724436	1	0.524807	0.787046	1.55597	0.570164	1.11686	1.00925	1.90546	0.937562	1.85353	0.570164	1.10662	1.08643	2.05116
13.97	72.22	Unigene21261_All	gi|328699598|ref|XP_003240981.1|	PREDICTED: hypothetical protein LOC100570172 [Acyrthosiphon pisum]	Acyrthosiphon pisum	54	1.57036	1.31826	1.41906	1.19124	0.972747	1.36773	0.879023	1.23595	1.18032	1	1.0666	0.903649	0.744732	0.630957	0.887156	0.751623	1.20226	1.01859	0.855067	0.724436
13.95	11.38	Unigene14392_All	gi|270011017|gb|EFA07465.1|	transitional endoplasmic reticulum ATPase TER94 [Tribolium castaneum]	Tribolium castaneum	7	0.474242	0.457088	0.636796	0.564937	1.04713	0.244343	1.34276	0.301995	0.316228	1.72187	0.457088	2.10863	0.679204	3.63078	0.660693	3.66438	0.275423	1.6293	1.15878	6.08135
13.92	17.53	Unigene22681_All	gi|242013551|ref|XP_002427468.1|	4-aminobutyrate aminotransferase, putative [Pediculus humanus corporis] >gi|212511854|gb|EEB14730.1| 4-aminobutyrate aminotransferase, putative [Pediculus humanus corporis]	Pediculus humanus corporis	9	0.648634	0.630957	0.331131	0.334195	2.29087	1.45881	1.02802	0.744732	2.63027	3.63078	1.39316	1.90546	3.83707	5.29663	4.36516	5.64937	1.31826	1.8197	2.10863	2.67917
13.9	46.61	Unigene18834_All	gi|332373250|gb|AEE61766.1|	unknown [Dendroctonus ponderosae]	Dendroctonus ponderosae	9	0.870964	0.972747	0.879023	1.0666	1.1695	0.325087	1	0.265461	0.310456	1.57036	0.280543	1.40605	0.322107	1.69044	0.299226	1.55597	0.244343	1.34276	0.809096	5.15229
13.81	9.799	Unigene14225_All	gi|328710996|ref|XP_001943701.2|	PREDICTED: hypothetical protein LOC100167534 [Acyrthosiphon pisum]	Acyrthosiphon pisum	7	0.501187	0.483059	0.794328	0.758578	0.428549	0.131826	0.660693	0.190546	0.296483	0.239883	0.461318	0.359749	0.544503	0.436516	0.591562	0.465586	0.660693	0.544503	2.33346	1.94089
13.81	58.97	Unigene4946_All	gi|195017079|ref|XP_001984533.1|	GH16517 [Drosophila grimshawi] >gi|193898015|gb|EDV96881.1| GH16517 [Drosophila grimshawi]	Drosophila grimshawi	9	1.24738	0.515229	2.26986	0.887156	0.972747	0.887156	1.69044	1.52757	0.92045	0.457088	1.58489	0.809096	0.717794	0.356451	1.77011	0.895365	0.928966	0.461318	0.990832	0.505825
13.74	87.6	CL4171.Contig2_All	gi|307172723|gb|EFN64029.1|	Titin [Camponotus floridanus]	Camponotus floridanus	10	1.18032	1.07647	1.24738	1.15878	0.711214	0.794328	0.824138	0.912011	1.47231	0.608135	1.5417	0.704693	1.21339	0.570164	1.30617	0.625173	2.03236	0.946237	1.75388	0.724436
13.71	7.202	CL6744.Contig2_All	gi|242019111|ref|XP_002430009.1|	Spectrin alpha chain, putative [Pediculus humanus corporis] >gi|212515067|gb|EEB17271.1| Spectrin alpha chain, putative [Pediculus humanus corporis]	Pediculus humanus corporis	7	0.608135	0.855067	1.02802	1.24738	1.47231	2.72898	2.26986	3.34195	3.37287	1.97697	4.01791	2.70396	3.7325	2.24905	3.56451	2.10863	2.12814	1.19124	1.18032	0.724436
13.7	36.5	Unigene12790_All	gi|91078026|ref|XP_970646.1|	PREDICTED: similar to AGAP009694-PA [Tribolium castaneum] >gi|270001410|gb|EEZ97857.1| hypothetical protein TcasGA2_TC000229 [Tribolium castaneum]	Tribolium castaneum	10	1.59956	1.70608	0.787046	0.711214	3.56451	1.92309	1.87068	0.887156	3.66438	4.7863	2.03236	2.53513	2.35505	3.28095	2.35505	3.10456	1.01859	1.40605	1.94089	2.63027
13.64	16.7	Unigene17972_All	gi|193618005|ref|XP_001948977.1|	PREDICTED: t-complex protein 1 subunit gamma-like [Acyrthosiphon pisum]	Acyrthosiphon pisum	8	1.6293	1.97697	0.549541	0.751623	3.13329	1.47231	1.27057	0.625173	4.69894	4.40555	1.99526	1.94089	3.56451	3.37287	2.65461	2.58226	1.59956	1.5417	2.99226	2.70396
13.56	37	Unigene10565_All	gi|357609697|gb|EHJ66584.1|	prohibitin protein WPH [Danaus plexippus]	Danaus plexippus	9	0.263027	1.1272	0.169044	0.580764	1.59956	0.636796	0.809096	0.334195	0.60256	3.25087	0.334195	1.70608	1.33045	8.47227	0.544503	2.70396	0.328095	2.07014	0.83946	5.15229
13.5	33.18	Unigene4208_All	gi|350413716|ref|XP_003490086.1|	PREDICTED: Na(+)/H(+) exchange regulatory cofactor NHE-RF2-like [Bombus impatiens]	Bombus impatiens	7	0.972747	0.724436	0.83946	0.642688	0.440555	0.16293	0.387258	0.151356	0.197697	0.376704	0.17378	0.337287	0.201372	0.390841	0.263027	0.519996	0.413047	0.83946	1.14815	2.39883
13.48	36.21	Unigene15505_All	gi|321476922|gb|EFX87881.1|	hypothetical protein DAPPUDRAFT_305430 [Daphnia pulex]	Daphnia pulex	7	0.862979	0.816582	1.67494	1.57036	0.912011	0.954993	1.80302	1.90546	1.30617	1.65959	2.44343	3.16228	1.47231	1.87068	1.52757	1.95884	1.40605	1.80302	1.33045	1.70608
13.44	41.67	Unigene11083_All	gi|125742521|gb|ABN54483.1|	putative ubiquitin/ribosomal protein S27Ae fusion protein [Oncopeltus fasciatus]	Oncopeltus fasciatus	12	0.937562	0.751623	0.704693	0.570164	1.27057	2.10863	0.946237	1.61436	0.487529	0.731139	0.369828	0.549541	0.510505	0.772681	0.613762	0.92045	0.390841	0.544503	0.226986	0.337287
13.36	69.38	Unigene6364_All	gi|263173412|gb|ACY69935.1|	mitochondrial F1F0-ATP synthase subunit delta/ATP16 [Cimex lectularius]	Cimex lectularius	29	1.2942	1.34276	1.41906	1.45881	1.01859	0.0636796	1.10662	0.0698232	1.07647	0.946237	1.1695	1.03753	0.824138	0.724436	0.801678	0.704693	1.04713	0.92045	15.7036	15.9956
13.3	29.78	CL5817.Contig2_All	gi|193716193|ref|XP_001949775.1|	PREDICTED: gelsolin-like isoform 1 [Acyrthosiphon pisum]	Acyrthosiphon pisum	12	0.731139	0.824138	0.744732	0.862979	1.75388	1.01859	1.88799	1.13763	1.14815	3.10456	1.24738	3.31131	1.65959	4.20727	1.40605	3.63078	0.648634	1.77011	1.04713	2.99226
13.28	43.04	Unigene278_All	gi|270004992|gb|EFA01440.1|	hypothetical protein TcasGA2_TC030701 [Tribolium castaneum]	Tribolium castaneum	9	1.19124	1.52757	1	1.35519	4.48745	3.66438	3.56451	2.85759	1.69044	4.69894	1.47231	3.83707	1.44544	3.87258	1.09648	2.91072	0.405509	1.0666	0.515229	1.35519
13.21	17.19	CL2962.Contig1_All	gi|383851223|ref|XP_003701138.1|	PREDICTED: d-3-phosphoglycerate dehydrogenase-like [Megachile rotundata]	Megachile rotundata	7	0.912011	1.67494	0.496592	0.928966	0.519996	1.23595	0.310456	0.654636	1.38038	2.55859	0.744732	1.39316	1.57036	3.13329	0.809096	1.48594	2.26986	4.05509	1.1272	2.0893
13.19	17.83	Unigene19001_All	gi|380018270|ref|XP_003693055.1|	PREDICTED: non-specific lipid-transfer protein-like [Apis florea]	Apis florea	8	0.390841	0.416869	0.413047	0.432514	1.38038	0.704693	1.44544	0.724436	0.903649	1.11686	0.92045	1.1695	2.31206	2.77971	2.18776	2.70396	0.648634	0.809096	1.24738	1.7378
13.15	30.5	Unigene7769_All	gi|332023950|gb|EGI64168.1|	Thioredoxin domain-containing protein 5 [Acromyrmex echinatior]	Acromyrmex echinatior	9	1.0666	1.1695	0.744732	0.870964	3.90841	1.97697	2.58226	1.38038	2.99226	4.48745	1.99526	3.16228	2.63027	4.20727	2.37684	3.80189	0.744732	1.21339	1.57036	2.31206
13.02	37.17	CL956.Contig5_All	gi|328724272|ref|XP_001945130.2|	PREDICTED: prickle-like protein 3-like [Acyrthosiphon pisum]	Acyrthosiphon pisum	8	1.48594	1.10662	1.97697	1.57036	2.42103	2.39883	3.37287	3.01995	2.60615	4.65586	3.56451	6.30957	1.90546	3.31131	2.31206	3.94457	0.946237	1.64437	1.13763	1.95884
13.02	74.31	Unigene16134_All	gi|263173467|gb|ACY69949.1|	FK506-binding protein 2 [Cimex lectularius]	Cimex lectularius	27	0.879022	0.946237	0.887156	0.946237	0.636796	0.0691831	0.654636	0.0711213	0.383707	0.630957	0.394457	0.636796	0.444631	0.724436	0.401791	0.654636	0.591562	1	7.65597	10.666
12.93	12.45	CL778.Contig4_All	gi|307192600|gb|EFN75788.1|	EH domain-containing protein 1 [Harpegnathos saltator]	Harpegnathos saltator	6	0.711214	0.751623	0.824138	0.862979	0.928966	1.80302	1.0666	2.03236	1.58489	0.801678	1.8197	0.912011	2.1677	1.11686	1.99526	0.981748	1.70608	0.879023	0.879023	0.444631
12.91	69.17	Unigene18776_All	gi|290558788|ref|NP_001166718.1|	cuticular protein RR-1 motif 33 precursor [Bombyx mori]	Bombyx mori	58	1.44544	1.58489	2.0893	2.31206	0.591562	0.376704	0.816582	0.501187	1.49969	0.343558	2.18776	0.510505	1.03753	0.244343	0.928966	0.222844	2.46604	0.559758	4.05509	0.937562
12.85	45.49	CL4133.Contig2_All	gi|355428292|gb|AER92462.1|	hypothetical protein [Triatoma rubida]	Triatoma rubida	10	0.195884	0.452898	0.231206	0.47863	1.94089	0.322107	2.03236	0.343558	1.18032	3.0761	1.23595	3.19154	5.05825	11.695	2.53513	6.42688	0.60256	1.58489	3.7325	8.24138
12.79	32.99	Unigene7055_All	gi|332372999|gb|AEE61641.1|	unknown [Dendroctonus ponderosae]	Dendroctonus ponderosae	8	1.35519	1.22462	1.75388	1.64437	1.14815	1.15878	1.52757	1.55597	1.13763	1.07647	1.49968	1.43219	0.83946	0.794328	0.903649	0.847227	0.981748	0.937562	0.972747	0.946237
12.78	13.09	Unigene6164_All	gi|242019922|ref|XP_002430407.1|	Neuroglian precursor, putative [Pediculus humanus corporis] >gi|212515537|gb|EEB17669.1| Neuroglian precursor, putative [Pediculus humanus corporis]	Pediculus humanus corporis	8	0.963829	1.40605	1.39316	2.22844	1.7378	1.99526	2.80543	3.34195	2.03236	1.61436	3.40408	2.58226	2.14783	1.65959	1.49968	1.13763	1.15878	0.879023	1.03753	0.772681
12.75	31.14	Unigene22042_All	gi|48138800|ref|XP_396933.1|	PREDICTED: deoxyribonuclease-2-alpha [Apis mellifera]	Apis mellifera	12	0.937562	0.717794	0.946237	0.717794	0.343558	0.239883	0.331131	0.224905	0.212814	0.313329	0.192309	0.328095	0.190546	0.340408	0.235505	0.436516	0.580764	0.963829	0.831764	1.6293
12.75	17.29	CL6876.Contig1_All	gi|383865675|ref|XP_003708298.1|	PREDICTED: uncharacterized protein LOC100881147 [Megachile rotundata]	Megachile rotundata	6	1.00925	1.23595	1.11686	1.39316	0.244343	0.319154	0.267917	0.340408	0.469894	0.190546	0.519996	0.207014	0.448745	0.185353	0.380189	0.148594	1.92309	0.758578	1.52757	0.691831
12.65	16.03	CL4118.Contig2_All	gi|328699699|ref|XP_001943556.2|	PREDICTED: fasciclin-2-like [Acyrthosiphon pisum]	Acyrthosiphon pisum	6	0.972747	1.00925	1.02802	1.05682	1.04713	0.937562	1.10662	0.990832	1.00925	1.10662	1.05682	1.15878	1.01859	1.11686	0.990832	1.08643	0.946237	1.03753	1.0666	1.15878
12.6	9.461	Unigene12520_All	gi|91083819|ref|XP_973530.1|	PREDICTED: similar to hydroxyacyl-coenzyme A dehydrogenase [Tribolium castaneum]	Tribolium castaneum	6	0.380189	0.717794	0.440555	0.724436	1.88799	1.33045	2.29087	1.25893	2.67917	3.22107	2.77971	3.43558	6.0256	6.54636	4.16869	4.65586	1.39316	1.69044	2.14783	2.58226
12.57	66.01	Unigene7755_All	gi|307183176|gb|EFN70085.1|	Superoxide dismutase [Cu-Zn] [Camponotus floridanus]	Cu-Zn	24	1.11686	1.34276	1.51356	1.83654	0.879022	1.55597	1.24738	2.05116	0.30761	1.19124	0.401791	1.5417	0.283139	1.02802	0.255859	0.895365	0.369828	1.25893	0.255859	0.685488
12.55	41.42	Unigene4366_All	gi|58200914|gb|AAW66411.1|	Amyrel [Drosophila sternopleuralis]	Drosophila sternopleuralis	9	0.691831	0.787046	0.630957	0.724436	0.608135	0.469894	0.559758	0.432514	1.27057	0.660694	1.1695	0.613762	1.87068	0.954993	1.61436	0.824138	2.07014	1.0666	2.65461	1.41906
12.54	19.7	Unigene1219_All	gi|118784349|ref|XP_313680.3|	AGAP004396-PA [Anopheles gambiae str. PEST] >gi|116128463|gb|EAA09276.3| AGAP004396-PA [Anopheles gambiae str. PEST]	Anopheles gambiae str. PEST	9	0.685488	1.48594	0.57544	1.18032	1.64437	0.369828	1.38038	0.340408	2.83139	2.99226	2.18776	2.33346	3.7325	4.09261	1.83654	1.95884	1.65959	1.77011	6.79204	7.04693
12.53	93.51	Unigene22512_All	gi|189234381|ref|XP_967474.2|	PREDICTED: similar to Larval cuticle protein A3A (TM-A3A) (TM-LCP A3A) [Tribolium castaneum]	Tribolium castaneum	533	1.20226	1.15878	2.24905	2.03236	0.570164	0.042462	1.03753	0.0724436	0.0870964	0.316228	0.165959	0.554626	0.0809096	0.263027	0.0816582	0.265461	0.143219	0.524807	6.72977	11.9124
12.51	35.15	Unigene14439_All	gi|350413804|ref|XP_003490119.1|	PREDICTED: twitchin-like [Bombus impatiens]	Bombus impatiens	10	0.711214	0.92045	0.648634	0.937562	1.55597	1.58489	1.47231	1.48594	2.26987	1.65959	2.10863	1.5417	3.01995	2.208	2.29087	1.70608	1.40605	1.05682	1.38038	1.04713
12.49	17.72	Unigene2955_All	gi|6448469|dbj|BAA86911.1|	homologue of Sarcophaga 26,29kDa proteinase [Periplaneta americana]	Periplaneta americana	12	0.990832	1.09648	0.928966	1.03753	0.322107	0.231207	0.299226	0.2208	0.207014	0.428549	0.197697	0.401791	0.20893	0.436516	0.188799	0.398107	0.60256	1.31826	0.816582	2.01372
12.42	47.74	CL4826.Contig2_All	gi|242018020|ref|XP_002429481.1|	chitin binding peritrophin-A, putative [Pediculus humanus corporis] >gi|212514415|gb|EEB16743.1| chitin binding peritrophin-A, putative [Pediculus humanus corporis]	Pediculus humanus corporis	16	1.78649	1.39316	1.5417	1.20226	1.10662	0.432514	0.937562	0.366438	0.288403	1.07647	0.231206	0.903649	0.157036	0.586138	0.199526	0.758578	0.251189	0.954993	0.642688	2.51189
12.39	12.15	CL2041.Contig2_All	gi|270002534|gb|EEZ98981.1|	hypothetical protein TcasGA2_TC004842 [Tribolium castaneum]	Tribolium castaneum	7	0.981748	0.928966	0.912011	0.862979	1.00925	1.04713	0.937562	0.972747	0.972747	1.05682	0.912011	0.981748	0.981748	1.0666	1.04713	1.1272	0.963829	1.03753	0.92045	1
12.38	47.93	CL450.Contig2_All	gi|328708788|ref|XP_001946148.2|	PREDICTED: hypothetical protein LOC100160731 [Acyrthosiphon pisum]	Acyrthosiphon pisum	12	1.36773	1.25892	1.48594	1.36773	1.14815	1.27057	1.24738	1.38038	1.35519	1.02802	1.47231	1.11686	0.972747	0.744732	1.05682	0.809096	1.15878	0.887156	1.05682	0.801678
12.37	20.7	Unigene17213_All	gi|146285356|gb|ABQ18255.1|	unknown [Lygus lineolaris]	Lygus lineolaris	9	0.387258	1.2942	0.346737	1.08643	0.704693	0.679204	0.591562	0.564937	0.831764	0.170608	0.685488	0.149968	2.14783	0.369828	0.654636	0.127057	1.18032	0.18197	1.28233	0.260615
12.34	35.27	CL624.Contig2_All	gi|383863073|ref|XP_003707007.1|	PREDICTED: carbonyl reductase [NADPH] 1-like [Megachile rotundata]	NADPH	10	0.685488	0.630957	0.744732	0.654636	0.666807	0.231207	0.711214	0.255859	0.824138	1.20226	0.855067	1.24738	1.14815	1.70608	1.33045	1.92309	1.21339	1.8197	4.05509	5.49541
12.32	31.7	Unigene13186_All	gi|194747350|ref|XP_001956115.1|	GF24753 [Drosophila ananassae] >gi|190623397|gb|EDV38921.1| GF24753 [Drosophila ananassae]	Drosophila ananassae	7	0.809096	1.38038	1.6293	3.10456	1.67494	0.580764	3.37287	1.14815	1.11686	2.05116	2.65461	4.44631	1.43219	2.48886	0.801678	1.51356	0.654636	1.23595	1.83654	3.46737
12.3	19.52	Unigene13265_All	gi|345495940|ref|XP_001604373.2|	PREDICTED: hypothetical protein LOC100120770 [Nasonia vitripennis]	Nasonia vitripennis	9	0.77983	0.672977	0.92045	0.787046	0.672977	0.630957	0.794328	0.737904	0.461318	0.636796	0.524807	0.737904	0.57544	0.794328	0.660693	0.928966	0.648634	0.912011	0.717794	1
12.29	18.43	Unigene14837_All	gi|198456374|ref|XP_001360300.2|	GA21264 [Drosophila pseudoobscura pseudoobscura] >gi|198135590|gb|EAL24875.2| GA21264 [Drosophila pseudoobscura pseudoobscura]	Drosophila pseudoobscura pseudoobscura	10	2.31206	1.90546	0.831764	0.636796	1.80302	0.625173	0.630957	0.235505	0.92045	2.58226	0.310456	0.912011	0.369828	1.08643	0.47863	1.43219	0.461318	1.43219	1.35519	4.20727
12.27	23	Unigene10595_All	gi|348503816|ref|XP_003439458.1|	PREDICTED: anamorsin-like [Oreochromis niloticus]	Oreochromis niloticus	6	0.496592	0.981748	0.444631	0.847227	1.09648	0.903649	0.954993	0.794328	0.711214	1.90546	0.597035	1.70608	1.47231	3.66438	0.731139	1.95884	0.672977	1.72187	0.731139	2.07014
12.27	32.28	CL2115.Contig2_All	gi|321478929|gb|EFX89885.1|	hypothetical protein DAPPUDRAFT_299789 [Daphnia pulex]	Daphnia pulex	8	0.717794	1.49969	0.416869	0.847227	0.990832	0.461318	0.564937	0.293765	2.01372	3.13329	1.13763	1.80302	2.51189	3.94457	1.31826	2.0893	1.92309	3.19154	4.20727	6.13762
12.25	87.5	CL5896.Contig2_All	gi|91087409|ref|XP_975669.1|	PREDICTED: similar to cuticular protein 1, RR-2 family (AGAP001664-PA) [Tribolium castaneum] >gi|270010626|gb|EFA07074.1| hypothetical protein TcasGA2_TC010054 [Tribolium castaneum]	Tribolium castaneum	74	2.48886	1.27057	2.1677	1.10662	0.619441	0.0192309	0.549541	0.0164437	0.157036	0.246604	0.143219	0.210863	0.0765597	0.102802	0.124738	0.199526	0.21677	0.37325	5.24807	10.1859
12.22	28.95	Unigene20912_All	gi|170032206|ref|XP_001843973.1|	ef-hand protein nucb1 [Culex quinquefasciatus] >gi|167872089|gb|EDS35472.1| ef-hand protein nucb1 [Culex quinquefasciatus]	Culex quinquefasciatus	6	1.01859	0.744732	1.01859	0.737904	0.251189	0.359749	0.229087	0.356451	0.630957	0.49204	0.619441	0.483059	0.619441	0.483059	0.83946	0.654636	2.51189	1.85353	1.80302	1.39316
12.21	28.72	CL6298.Contig2_All	gi|345490748|ref|XP_003426447.1|	PREDICTED: hypothetical protein LOC100678114 [Nasonia vitripennis]	Nasonia vitripennis	7	1.02802	0.758578	1.1695	0.855067	0.242103	0.203236	0.263027	0.229087	0.322107	0.187068	0.346737	0.203236	0.301995	0.17378	0.413047	0.233346	1.28233	0.765597	1.69044	1.02802
12.2	25	CL1647.Contig4_All	gi|345493621|ref|XP_003427111.1|	PREDICTED: ELAV-like protein 3-like isoform 3 [Nasonia vitripennis] >gi|345493623|ref|XP_001603257.2| PREDICTED: ELAV-like protein 3-like isoform 1 [Nasonia vitripennis]	Nasonia vitripennis	7	0.744732	1	0.879023	1.18032	1.44544	1.01859	1.70608	1.20226	0.887156	1.00925	1.04713	1.20226	1.1695	1.33045	0.862979	1	0.613762	0.698232	0.855067	0.981748
12.16	33.11	Unigene8702_All	gi|54039367|sp|Q962R6.3|RS13_SPOFR	RecName: Full=40S ribosomal protein S13 >gi|15213814|gb|AAK92182.1|AF400210_1 ribosomal protein S13 [Spodoptera frugiperda] >gi|315115337|gb|ADT80641.1| ribosomal protein S13 [Euphydryas aurinia] >gi|357624580|gb|EHJ75304.1| 40S ribosomal protein S13 [Danaus plexippus]	Spodoptera frugiperda	6	0.233346	0.586138	0.157036	0.413047	3.40408	2.96483	2.55859	2.44343	3.43558	0.559758	2.63027	0.432514	11.1686	2.1677	5.97035	0.981748	1.00925	0.177011	1.09648	0.139316
12.15	16.95	CL7068.Contig2_All	gi|345496803|ref|XP_003427819.1|	PREDICTED: cleavage stimulation factor subunit 2-like isoform 2 [Nasonia vitripennis]	Nasonia vitripennis	7	0.744732	0.954993	1.31826	1.6293	0.328095	0.135519	0.648634	0.275423	0.325087	0.310456	0.534564	0.539511	0.405509	0.398107	0.337287	0.316228	1.0666	0.92045	2.55859	2.60615
12.14	30.73	Unigene39278_All	gi|332021481|gb|EGI61846.1|	Glycogenin-1 [Acromyrmex echinatior]	Acromyrmex echinatior	8	1.58489	2.12814	0.544503	0.625173	0.444631	0.270396	0.149968	0.102802	0.280543	0.164437	0.100925	0.0608135	0.167494	0.108643	0.155597	0.0816582	0.57544	0.369828	1.04713	0.83946
12.13	36.11	Unigene15191_All	gi|307179408|gb|EFN67738.1|	Hydroxyacylglutathione hydrolase [Camponotus floridanus]	Camponotus floridanus	8	1.57036	2.31206	1.22462	1.7378	2.58226	1.75388	2.01372	1.85353	0.591562	4.96592	0.515229	4.16869	0.452898	3.46737	0.363078	2.22844	0.235505	2.0893	0.291072	2.46604
12.13	32.2	CL2323.Contig4_All	gi|307094908|gb|ADN29760.1|	hypothetical conserved protein [Triatoma matogrossensis]	Triatoma matogrossensis	8	2.60615	1.59956	1.97697	1.24738	1.23595	0.972747	0.963829	0.772681	0.679204	1.22462	0.49204	0.990832	0.237684	0.501187	0.359749	0.855067	0.409261	0.972747	0.597035	1.30617
12.12	18.13	Unigene1387_All	gi|242009697|ref|XP_002425619.1|	T-complex protein 1 subunit theta, putative [Pediculus humanus corporis] >gi|212509512|gb|EEB12881.1| T-complex protein 1 subunit theta, putative [Pediculus humanus corporis]	Pediculus humanus corporis	10	0.751623	0.990832	0.765597	1.00925	1.00925	1.1695	1.02802	1.20226	0.981748	1.13763	1	1.1695	1.2942	1.51356	0.981748	1.13763	0.963829	1.11686	0.824138	0.963829
12.12	47.62	Unigene10085_All	gi|268607673|ref|NP_001161364.1|	cuticular protein RR-1 family member 53 precursor [Nasonia vitripennis]	Nasonia vitripennis	7	1.28233	1	2.37684	1.92309	0.564937	0.270396	1.08643	0.483059	0.625173	0.322107	1.20226	0.57544	0.487529	0.248886	0.619441	0.313329	1.09648	0.554626	2.31206	1.24738
12.12	27.57	Unigene10706_All	gi|91083583|ref|XP_968366.1|	PREDICTED: similar to adenosylhomocysteinase [Tribolium castaneum] >gi|270007826|gb|EFA04274.1| hypothetical protein TcasGA2_TC014564 [Tribolium castaneum]	Tribolium castaneum	8	0.586138	0.642688	0.469894	0.474242	0.554626	0.636796	0.432514	0.49204	1.7378	1.85353	1.33045	1.40605	2.75423	2.91072	2.63027	2.77971	2.85759	3.49945	2.77971	3.10456
12.11	47.79	Unigene1903_All	gi|91093256|ref|XP_970626.1|	PREDICTED: similar to ribosomal protein L30 [Tribolium castaneum] >gi|270016808|gb|EFA13254.1| hypothetical protein TcasGA2_TC001524 [Tribolium castaneum]	Tribolium castaneum	7	0.296483	0.263027	0.510505	0.539511	2.208	1.67494	4.32514	3.16228	1.7378	1.58489	3.40408	3.25087	5.64937	5.15229	5.91562	5.34564	0.772681	0.704693	1.07647	0.937562
12.06	53.59	Unigene23515_All	gi|149689122|gb|ABR27908.1|	cytochrome oxidase subunit Va [Triatoma infestans]	Triatoma infestans	6	0.47863	0.990832	0.343558	0.737904	1.01859	0.201372	0.765597	0.180302	1.19124	0.369828	0.887156	0.267917	2.63027	0.816582	1.20226	0.369828	1.14815	0.316228	5.24807	1.99526
12.02	12.34	Unigene22492_All	gi|350405161|ref|XP_003487345.1|	PREDICTED: NADP-dependent malic enzyme-like [Bombus impatiens]	Bombus impatiens	7	0.92045	0.544503	0.337287	0.192309	2.33346	3.69828	0.862979	1.08643	2.77971	7.17794	0.972747	2.67917	2.93765	7.72681	5.19996	12.7057	1.08643	3.04789	0.862979	2.46604
11.97	33.33	CL5195.Contig1_All	gi|383854046|ref|XP_003702533.1|	PREDICTED: LOW QUALITY PROTEIN: basement membrane-specific heparan sulfate proteoglycan core protein-like [Megachile rotundata]	Megachile rotundata	8	0.724436	1.22462	1.14815	1.95884	1.34276	1.92309	2.0893	2.96483	2.70396	1.04713	4.09261	1.6293	3.59749	1.40605	2.18776	0.83946	2.01372	0.772681	1.39316	0.534564
11.89	92.86	Unigene1880_All	gi|312383134|gb|EFR28335.1|	hypothetical protein AND_03905 [Anopheles darlingi]	Anopheles darlingi	19	0.937562	0.654636	1.47231	1.02802	0.554626	0.0197697	0.870964	0.0235505	0.420727	0.380189	0.654636	0.597035	0.440555	0.405509	0.630957	0.580764	0.751623	0.679204	14.0605	11.9124
11.87	41.07	CL1343.Contig2_All	gi|149689076|gb|ABR27867.1|	thymosin beta [Triatoma infestans]	Triatoma infestans	6	1.38038	1.07647	1.20226	0.928966	0.229087	0.188799	0.203236	0.164437	0.133045	0.0549541	0.115878	0.0474242	0.0937562	0.0440555	0.123595	0.0496592	0.619441	0.214783	0.711214	0.2208
11.83	25.24	Unigene15131_All	gi|307095104|gb|ADN29858.1|	ribosomal protein L23A [Triatoma matogrossensis]	Triatoma matogrossensis	7	1.23595	1.20226	1.02802	0.990832	0.990832	1.19124	0.824138	0.990832	1.1695	1.13763	0.972747	0.937562	0.937562	0.903649	0.963829	0.937562	1.1695	1.1272	0.972747	0.937562
11.7	63.55	CL752.Contig3_All	gi|195386658|ref|XP_002052021.1|	GJ17322 [Drosophila virilis] >gi|194148478|gb|EDW64176.1| GJ17322 [Drosophila virilis]	Drosophila virilis	7	0.83946	0.724436	1.13763	0.990832	0.49204	0.630957	0.666807	0.862979	0.816582	0.444631	1.10662	0.608135	0.963829	0.524807	1.10662	0.608135	1.64437	0.895365	1.27057	0.698232
11.68	96.55	CL1002.Contig2_All	gi|307095040|gb|ADN29826.1|	cuticle protein-like protein [Triatoma matogrossensis]	Triatoma matogrossensis	380	1.36773	1.2942	1	0.92045	0.613762	0.0879023	0.42462	0.0704693	0.510505	0.313329	0.359749	0.194089	0.369828	0.214783	0.387258	0.233346	0.831764	0.515229	7.51623	5.7544
11.68	44.31	CL5049.Contig1_All	gi|217330652|ref|NP_001136109.1|	glycine-rich cuticle protein [Apis mellifera]	Apis mellifera	12	1.31826	0.831764	3.25087	2.12814	0.201372	0.270396	0.49204	0.691831	0.263027	0.263027	0.691831	0.636796	0.207014	0.197697	0.343558	0.313329	1.6293	1.33045	1.13763	0.990832
11.65	44.02	CL2684.Contig2_All	gi|58383114|ref|XP_312404.2|	AGAP002534-PA [Anopheles gambiae str. PEST] >gi|55242231|gb|EAA07501.3| AGAP002534-PA [Anopheles gambiae str. PEST]	Anopheles gambiae str. PEST	12	2.0893	2.0893	1.23595	1.21339	2.72898	0.672977	1.49968	0.383707	0.787046	3.80189	0.559758	2.1677	0.428549	1.8197	0.42462	1.8197	0.325087	1.43219	1.40605	5.19996
11.64	41.46	Unigene9031_All	gi|242003202|ref|XP_002422651.1|	histone H2B.3, putative [Pediculus humanus corporis] >gi|242020962|ref|XP_002430916.1| histone H2B.3, putative [Pediculus humanus corporis] >gi|212505452|gb|EEB09913.1| histone H2B.3, putative [Pediculus humanus corporis] >gi|212516134|gb|EEB18178.1| histone H2B.3, putative [Pediculus humanus corporis]	Pediculus humanus corporis	20	0.409261	0.363078	0.765597	0.717794	2.85759	7.51623	4.61318	11.0662	7.24436	0.501187	11.1686	0.981748	12.942	1.11686	13.4276	1.02802	2.35505	0.192309	1.01859	0.0809096
11.62	54.6	Unigene9758_All	gi|307208111|gb|EFN85615.1|	hypothetical protein EAI_11070 [Harpegnathos saltator]	Harpegnathos saltator	12	1.80302	1.2942	1.67494	1.20226	0.519996	0.30761	0.483059	0.285759	0.672977	0.469894	0.625173	0.444631	0.37325	0.260615	0.515229	0.356451	1.31826	0.855067	2.26986	1.58489
11.61	46.36	Unigene18110_All	gi|293342825|ref|XP_001061900.2|	PREDICTED: histone cluster 1, H4m [Rattus norvegicus]	Rattus norvegicus	11	0.135519	0.60256	0.161436	0.698232	1.88799	2.51189	2.10863	2.88403	2.75423	0.180302	3.01995	0.177011	12.5893	1.5417	4.28549	0.301995	1.41906	0.103753	1.0666	0.0963829
11.58	18.38	Unigene3368_All	gi|346469427|gb|AEO34558.1|	hypothetical protein [Amblyomma maculatum]	Amblyomma maculatum	6	1.44544	2.18776	0.831764	1.07647	2.88403	0.990832	1.48594	0.534564	4.2462	3.46737	2.18776	1.80302	2.88403	2.35505	2.01372	1.64437	1.47231	1.18032	4.2462	3.28095
11.52	22.98	Unigene12153_All	gi|242015163|ref|XP_002428243.1|	Basigin precursor, putative [Pediculus humanus corporis] >gi|212512804|gb|EEB15505.1| Basigin precursor, putative [Pediculus humanus corporis]	Pediculus humanus corporis	10	1.51356	0.772681	1.52757	0.801678	0.862979	0.313329	0.870964	0.293765	0.928966	0.737904	0.946237	0.751623	0.613762	0.483059	1.18032	0.937562	1.07647	0.847227	2.96483	2.46604
11.48	52.43	Unigene18543_All	gi|315258620|dbj|BAJ46211.1|	hypothetical protein [Acyrthosiphon pisum]	Acyrthosiphon pisum	9	0.515229	0.343558	1.00925	0.654636	0.448745	0.310456	0.870964	0.544503	0.20893	0.15417	0.37325	0.316228	0.346737	0.30761	0.49204	0.42462	0.420727	0.343558	0.597035	0.549541
11.46	31.75	Unigene10518_All	gi|242024561|ref|XP_002432696.1|	secreted ferritin G subunit precursor, putative [Pediculus humanus corporis] >gi|212518166|gb|EEB19958.1| secreted ferritin G subunit precursor, putative [Pediculus humanus corporis]	Pediculus humanus corporis	7	0.42462	0.205116	0.413047	0.195884	1.80302	0.698232	1.7378	0.660693	0.731139	0.870964	0.711214	0.83946	1.80302	2.07014	3.34195	3.7325	0.409261	0.483059	1.14815	1.2942
11.45	46.71	Unigene14144_All	gi|157132204|ref|XP_001662512.1|	nucleoside-diphosphate kinase NBR-A, putative [Aedes aegypti] >gi|108871239|gb|EAT35464.1| nucleoside-diphosphate kinase NBR-A, putative [Aedes aegypti]	Aedes aegypti	9	0.409261	0.47863	0.267917	0.310456	0.963829	1.21339	0.613762	0.765597	1.45881	1.92309	0.928966	1.23595	3.43558	4.48745	2.96483	3.80189	1.48594	1.95884	1.19124	1.58489
11.42	50.26	Unigene4569_All	gi|260794802|ref|XP_002592396.1|	hypothetical protein BRAFLDRAFT_67261 [Branchiostoma floridae] >gi|229277615|gb|EEN48407.1| hypothetical protein BRAFLDRAFT_67261 [Branchiostoma floridae]	Branchiostoma floridae	6	1.1272	1.1272	1.09648	1.09648	0.608135	0.751623	0.586138	0.717794	1.03753	0.794328	1	0.765597	0.903649	0.698232	0.903649	0.691831	1.67494	1.28233	1.35519	1.04713
11.41	55.32	Unigene6401_All	gi|307182516|gb|EFN69723.1|	Death-associated protein 1 [Camponotus floridanus]	Camponotus floridanus	12	1.78649	1.2942	1.49968	1.09648	0.242103	0.20893	0.18197	0.165959	0.222843	0.124738	0.197697	0.103753	0.138038	0.0724436	0.183654	0.0912011	1.01859	0.413047	1.1695	0.49204
11.31	37.87	CL4105.Contig1_All	gi|269859258|gb|ACZ52196.1|	heat shock protein 70 [Bemisia tabaci]	Bemisia tabaci	23	0.440555	1.2942	0.428549	1.1695	2.37684	2.99226	2.31206	2.63027	2.31206	2.39883	2.0893	2.39883	3.7325	4.05509	1.67494	1.99526	0.895365	0.990832	0.809096	0.862979
11.31	45.45	Unigene20434_All	gi|264667389|gb|ACY71280.1|	ribosomal protein S7 [Chrysomela tremula]	Chrysomela tremula	7	0.125893	0.17378	0.101859	0.207014	2.01372	2.46604	2.03236	2.10863	5.64937	1.22462	5.59758	1.14815	26.0615	6.91831	17.7011	6.19441	2.83139	0.580764	2.05116	0.505825
11.28	25.74	Unigene2054_All	gi|239788917|dbj|BAH71113.1|	ACYPI004940 [Acyrthosiphon pisum]	Acyrthosiphon pisum	7	0.879022	1.30617	0.685488	0.990832	1.10662	2.01372	0.847227	1.5417	1.31826	1.83654	1	1.40605	1.52757	2.05116	1.02802	1.41906	1.15878	1.61436	0.698232	0.937562
11.22	40.18	Unigene3964_All	gi|242007933|ref|XP_002424769.1|	conserved hypothetical protein [Pediculus humanus corporis] >gi|212508292|gb|EEB12031.1| conserved hypothetical protein [Pediculus humanus corporis]	Pediculus humanus corporis	8	1.02802	0.981748	0.954993	0.912011	1.30617	0.586138	1.21339	0.534564	0.0816582	1.44544	0.0724436	1.35519	0.0816582	1.40605	0.0772681	1.47231	0.0672977	1.09648	0.12942	2.35505
11.2	22.44	Unigene44757_All	gi|6448469|dbj|BAA86911.1|	homologue of Sarcophaga 26,29kDa proteinase [Periplaneta americana]	Periplaneta americana	7	1	0.636796	0.831764	0.529663	0.0231206	0.0549541	0.0203236	0.049204	0.0436516	0.0246604	0.0359749	0.0210863	0.0452898	0.0251189	0.0591562	0.0310456	2.77971	1.13763	1.05682	0.325087
11.12	6.797	CL4816.Contig1_All	gi|332020369|gb|EGI60790.1|	Transport and Golgi organization protein 1 [Acromyrmex echinatior]	Acromyrmex echinatior	8	0.870964	1.7378	0.510505	1.03753	0.831764	0.608135	0.465586	0.299226	0.691831	0.465586	0.457088	0.272898	0.870964	0.465586	0.420727	0.258226	0.972747	0.529663	1.30617	0.794328
11.1	38.1	Unigene43434_All	gi|242022723|ref|XP_002431788.1|	papilin, putative [Pediculus humanus corporis] >gi|212517113|gb|EEB19050.1| papilin, putative [Pediculus humanus corporis]	Pediculus humanus corporis	7	1.95885	2.53513	2.63027	3.10456	1.87068	2.35505	2.1677	2.65461	7.24436	1.07647	9.0365	1.33045	3.90841	0.597035	3.19154	0.448745	4.28549	0.564937	3.46737	0.549541
11.04	8.533	CL6445.Contig2_All	gi|242008589|ref|XP_002425085.1|	conserved hypothetical protein [Pediculus humanus corporis] >gi|212508750|gb|EEB12347.1| conserved hypothetical protein [Pediculus humanus corporis]	Pediculus humanus corporis	6	0.597035	0.505825	0.440555	0.376704	1.0666	1.49969	0.77983	1.08643	0.253513	0.912011	0.188799	0.660693	0.409261	1.52757	0.47863	1.90546	0.237684	0.855067	0.158489	0.597035
11.02	19.1	Unigene11033_All	gi|193657470|ref|XP_001948000.1|	PREDICTED: zinc finger protein 512B-like isoform 1 [Acyrthosiphon pisum]	Acyrthosiphon pisum	9	1.01859	0.529663	2.24905	1.27057	0.42462	0.0319154	1	0.0636796	0.0277971	0.698232	0.0452898	1.55597	0.0280543	0.679204	0.0369828	1.31826	0.0428549	1.6293	0.474242	19.4089
11	36.73	CL6725.Contig2_All	gi|345482285|ref|XP_003424562.1|	PREDICTED: V-type proton ATPase subunit E-like [Nasonia vitripennis]	Nasonia vitripennis	9	0.325087	0.405508	0.2208	0.260615	1.61436	1.35519	0.990832	0.83946	1.44544	1.24738	0.912011	0.765597	3.90841	3.43558	3.28095	3.04789	0.912011	0.765597	1.05682	0.928966
10.99	27.69	Unigene17561_All	gi|332375248|gb|AEE62765.1|	unknown [Dendroctonus ponderosae]	Dendroctonus ponderosae	10	0.505825	0.383707	0.255859	0.203236	2.14783	1.20226	1.10662	0.57544	0.912011	3.53183	0.409261	1.83654	1.61436	6.79204	2.26986	8.24138	0.380189	1.77011	0.711214	2.96483
10.98	55.56	Unigene4187_All	gi|357625742|gb|EHJ76082.1|	hypothetical protein KGM_22696 [Danaus plexippus]	Danaus plexippus	25	1.09648	0.751623	3.49945	2.37684	0.148594	0.0340408	0.42462	0.0679204	0.0613762	0.0195885	0.167494	0.0394457	0.0666807	0.015417	0.0758578	0.0222844	0.2208	0.0731139	2.72898	0.990832
10.95	55.45	Unigene22799_All	gi|193657255|ref|XP_001950552.1|	PREDICTED: hypothetical protein LOC100167881 isoform 1 [Acyrthosiphon pisum] >gi|328702320|ref|XP_003241874.1| PREDICTED: hypothetical protein LOC100167881 isoform 2 [Acyrthosiphon pisum]	Acyrthosiphon pisum	10	1.24738	1.09648	0.981748	0.862979	0.809096	0.824138	0.636796	0.648634	0.711214	0.787046	0.559758	0.613762	0.564937	0.625173	0.642688	0.704693	0.870964	0.954993	0.855067	0.937562
10.95	46.2	Unigene44595_All	gi|157142073|ref|XP_001647802.1|	adult cuticle protein, putative [Aedes aegypti] >gi|108868230|gb|EAT32470.1| adult cuticle protein, putative [Aedes aegypti]	Aedes aegypti	11	2.03236	0.937562	3.63078	1.65959	0.679204	0.180302	1.20226	0.319154	0.0353183	0.432514	0.0515229	0.744732	0.0226986	0.214783	0.0346737	0.452898	0.0465586	0.625173	0.144544	2.46604
10.94	32.11	Unigene16_All	gi|14269419|gb|AAK58061.1|AF378198_1	histone H1 [Rhynchosciara americana]	Rhynchosciara americana	9	1.30617	0.366438	1.09648	0.258226	1.33045	0.903649	1.07647	0.704693	0.758578	0.401791	0.636796	0.346737	0.586138	0.316228	2.24905	1.18032	0.57544	0.322107	0.928966	0.554626
10.89	23.78	CL6055.Contig1_All	gi|145098373|gb|ABD63920.1|	polygalacturonase PG1 [Lygus lineolaris]	Lygus lineolaris	7	0.570164	0.981748	0.432514	0.744732	0.539511	0.0744732	0.409261	0.0625173	0.199526	0.559758	0.158489	0.42462	0.387258	1.02802	0.197697	0.564937	0.30761	1.02802	2.18776	7.72681
10.81	24.28	Unigene12664_All	gi|283046834|ref|NP_001164360.1|	succinate dehydrogenase [ubiquinone] iron-sulfur subunit, mitochondrial [Tribolium castaneum]	All	7	2.05116	1.04713	1.18032	0.597035	3.04789	1.58489	1.78649	0.855067	1.22462	2.48886	0.685488	1.47231	0.597035	1.22462	1.24738	2.37684	0.37325	0.809096	0.816582	1.65959
10.79	22.86	Unigene3456_All	gi|307167494|gb|EFN61067.1|	60S acidic ribosomal protein P0 [Camponotus floridanus]	Camponotus floridanus	7	0.549541	0.465586	0.496592	0.409261	1.36773	1.09648	1.25893	1	1.00925	1.2942	0.912011	1.1695	1.8197	2.31206	2.22844	2.80543	0.731139	0.92045	0.928966	1.1695
10.74	19.29	Unigene21898_All	gi|332372528|gb|AEE61406.1|	unknown [Dendroctonus ponderosae]	Dendroctonus ponderosae	9	0.346737	0.625173	0.42462	0.608135	1.22462	0.685488	1.49968	0.698232	1.08643	2.93765	1.24738	3.34195	3.28095	6.98232	1.80302	4.40555	0.879023	2.37684	1.48594	4.05509
10.74	34.52	Unigene17218_All	gi|549184|sp|P35781.1|VA51_VESCR	RecName: Full=Venom allergen 5.01; AltName: Full=Allergen Vesp c V.01; AltName: Full=Antigen 5-1; Short=Ag5-1; AltName: Allergen=Vesp c 5.01	All	9	2.53513	1.41906	1.67494	0.954993	1.59956	0.139316	1.08643	0.0937562	0.717794	0.946237	0.487529	0.648634	0.291072	0.383707	0.501187	0.672977	0.428549	0.591562	4.7863	6.36796
10.69	28.47	CL248.Contig3_All	gi|193688146|ref|XP_001946062.1|	PREDICTED: KH domain-containing, RNA-binding, signal transduction-associated protein 3-like [Acyrthosiphon pisum]	Acyrthosiphon pisum	8	0.912011	0.469894	1.33045	0.685488	0.570164	0.158489	0.870964	0.231206	0.109648	0.390841	0.167494	0.613762	0.11695	0.428549	0.194089	0.895365	0.175388	0.654636	0.731139	2.55859
10.69	50	Unigene8997_All	gi|307095098|gb|ADN29855.1|	ribosomal protein P2 [Triatoma matogrossensis]	Triatoma matogrossensis	11	1.34276	0.744732	1	0.554626	0.608135	0.0436516	0.457088	0.0328095	0.159956	0.18197	0.124738	0.136773	0.119124	0.134276	0.203236	0.239883	0.214783	0.288403	7.51623	11.1686
10.66	39.08	Unigene6274_All	gi|326787208|gb|AEA07663.1|	odorant binding protein 5 [Apolygus lucorum]	Apolygus lucorum	9	1.18032	0.92045	1.25893	0.981748	0.801678	0.0334195	0.855067	0.0369828	0.167494	0.340408	0.178649	0.359749	0.140605	0.283139	0.180302	0.359749	0.205116	0.409261	10	13.3045
10.64	34.87	CL3956.Contig2_All	gi|146285356|gb|ABQ18255.1|	unknown [Lygus lineolaris]	Lygus lineolaris	13	0.242103	0.244343	0.188799	0.187068	0.0912011	0.0887156	0.0731139	0.0698232	0.222843	0.124738	0.172187	0.105682	0.879023	0.496592	0.990832	0.630957	2.72898	1.70608	3.34195	2.10863
10.64	14.23	Unigene15605_All	gi|193603376|ref|XP_001948080.1|	PREDICTED: t-complex protein 1 subunit delta-like [Acyrthosiphon pisum]	Acyrthosiphon pisum	6	1.01859	1.18032	0.831764	0.963829	1.1272	0.809096	0.92045	0.654636	1.05682	1.39316	0.855067	1.13763	1.02802	1.35519	0.887156	1.18032	0.928966	1.22462	1.2942	1.70608
10.64	30.97	Unigene4154_All	gi|350408145|ref|XP_003488319.1|	PREDICTED: 40S ribosomal protein S19a-like [Bombus impatiens]	Bombus impatiens	7	0.809096	0.201372	0.461318	0.118032	1.51356	1.49969	0.855067	0.816582	1.21339	0.192309	0.672977	0.111686	1.45881	0.226986	5.80764	0.937562	0.787046	0.12942	0.816582	0.140605
10.61	64.49	Unigene1469_All	gi|161408101|dbj|BAF94154.1|	cathepsin F-like cysteine protease [Plautia stali]	Plautia stali	15	1.24738	0.946237	0.862979	0.672977	0.981748	0.161436	0.704693	0.115878	0.0586138	0.554626	0.0436516	0.369828	0.0457088	0.416869	0.0496592	0.534564	0.0469894	0.501187	0.277971	3.59749
10.58	35.29	CL6075.Contig1_All	gi|171740921|gb|ACB54955.1|	insect intestinal mucin 4 [Helicoverpa armigera]	Helicoverpa armigera	14	0.870964	0.855067	1.59956	1.58489	0.301995	0.559758	0.564937	1.01859	1.10662	0.049204	2.07014	0.0698232	1.27057	0.0534564	1.28233	0.0539511	3.66438	0.131826	1.95884	0.0765597
10.55	25.59	Unigene2053_All	gi|156552814|ref|XP_001600177.1|	PREDICTED: proteasome subunit alpha type-4-like [Nasonia vitripennis]	Nasonia vitripennis	7	0.972747	0.405508	0.519996	0.222844	1.83654	0.519996	0.963829	0.285759	1.75388	2.29087	0.887156	1.20226	1.77011	2.29087	3.98107	4.87528	0.912011	1.23595	3.34195	4.16869
10.55	25.83	CL6982.Contig1_All	gi|270013012|gb|EFA09460.1|	hypothetical protein TcasGA2_TC010676 [Tribolium castaneum]	Tribolium castaneum	7	0.175388	0.428549	0.197697	0.440555	3.34195	1.07647	3.43558	1.11686	1.58489	4.32514	1.6293	4.48745	6.98232	17.5388	3.56451	9.12011	0.465586	1.23595	1.48594	3.94457
10.54	54.61	Unigene6474_All	gi|49036806|gb|AAT48984.1|	cathepsin B-like proteinase [Triatoma sordida]	Triatoma sordida	16	1.10662	1.04713	0.855067	0.809096	0.322107	0.398107	0.253513	0.331131	0.0903649	0.195884	0.0765597	0.158489	0.0816582	0.18197	0.092045	0.190546	0.218776	0.597035	0.2208	0.49204
10.53	16.4	Unigene8163_All	gi|321457688|gb|EFX68769.1|	hypothetical protein DAPPUDRAFT_259577 [Daphnia pulex]	Daphnia pulex	6	1.15878	0.544503	1.27057	0.613762	0.253513	0.16293	0.270396	0.172187	0.496592	0.409261	0.539511	0.448745	0.42462	0.353183	0.862979	0.717794	2.01372	1.6293	3.22107	2.72898
10.52	32.38	CL4207.Contig2_All	gi|328700379|ref|XP_001944803.2|	PREDICTED: neurogenic locus notch homolog protein 1-like [Acyrthosiphon pisum]	Acyrthosiphon pisum	8	1.21339	0.887156	1.97697	1.39316	0.887156	0.554626	1.43219	0.928966	0.570164	0.222843	0.903649	0.359749	0.461318	0.180302	0.654636	0.299226	0.642688	0.244343	1.04713	0.428549
10.51	13.3	CL6094.Contig1_All	gi|853699|emb|CAA60858.1|	maltase-like protein Agm2 [Anopheles gambiae]	Anopheles gambiae	8	1.45881	2.72898	0.619441	0.963829	0.928966	2.01372	0.394457	0.787046	1.36773	1.22462	0.539511	0.534564	0.912011	0.847227	0.597035	0.570164	1.36773	1.36773	0.672977	0.648634
10.5	35.07	Unigene13042_All	gi|198455576|ref|XP_001360055.2|	GA10707 [Drosophila pseudoobscura pseudoobscura] >gi|198133305|gb|EAL29208.2| GA10707 [Drosophila pseudoobscura pseudoobscura]	Drosophila pseudoobscura pseudoobscura	8	0.937562	1.1695	0.630957	0.794328	1.01859	0.879022	0.711214	0.608135	0.299226	0.937562	0.212814	0.648634	0.319154	1	0.260615	0.801678	0.285759	0.912011	0.325087	1.05682
10.49	14.76	CL1403.Contig2_All	gi|328698278|ref|XP_001950238.2|	PREDICTED: adenylosuccinate synthetase-like [Acyrthosiphon pisum]	Acyrthosiphon pisum	7	0.679204	0.630957	1.03753	1.31826	2.29087	3.46737	3.94457	5.7544	4.05509	2.07014	7.72681	3.40408	6.25173	2.85759	6.42688	2.80543	1.88799	0.847227	1.15878	0.524807
10.48	38.78	Unigene14807_All	gi|242015163|ref|XP_002428243.1|	Basigin precursor, putative [Pediculus humanus corporis] >gi|212512804|gb|EEB15505.1| Basigin precursor, putative [Pediculus humanus corporis]	Pediculus humanus corporis	12	1.0666	0.990832	0.972747	0.912011	1.09648	1.05682	1.00925	0.963829	1.19124	1.08643	1.08643	1	1.10662	1.01859	1.19124	1.08643	1.0666	0.981748	1.11686	1.01859
10.48	35.03	Unigene1006_All	--	--	All	7	2.80543	6.0256	0.903649	2.03236	2.51189	3.0761	0.870964	0.895365	3.43558	3.40408	1.1272	1.02802	1.22462	1.14815	0.554626	0.524807	1.33045	1.22462	1.33045	1.1272
10.47	36.09	Unigene12014_All	gi|270010741|gb|EFA07189.1|	hypothetical protein TcasGA2_TC010195 [Tribolium castaneum]	Tribolium castaneum	14	1.36773	1.28233	2.70396	2.55859	1.59956	1.90546	3.19154	3.90841	2.46604	1.36773	4.74242	2.70396	1.80302	1	1.94089	1.0666	1.51356	0.847227	1.25893	0.711214
10.45	31.36	Unigene9090_All	gi|189237096|ref|XP_970660.2|	PREDICTED: similar to 1-Cys peroxiredoxin [Tribolium castaneum] >gi|270008182|gb|EFA04630.1| hypothetical protein TcasGA2_TC013791 [Tribolium castaneum]	Tribolium castaneum	6	1.2942	0.751623	0.77983	0.461318	1.19124	0.515229	0.717794	0.325087	0.505825	1.36773	0.235505	0.787046	0.285759	1.00925	0.57544	1.7378	0.340408	1.07647	0.711214	2.51189
10.42	25.54	CL2452.Contig8_All	gi|193636560|ref|XP_001952396.1|	PREDICTED: serine/arginine-rich splicing factor 7-like isoform 1 [Acyrthosiphon pisum] >gi|328724544|ref|XP_003248180.1| PREDICTED: serine/arginine-rich splicing factor 7-like isoform 2 [Acyrthosiphon pisum]	Acyrthosiphon pisum	12	0.613762	0.534564	0.816582	0.704693	0.737904	0.452898	0.954993	0.586138	0.157036	0.642688	0.188799	0.809096	0.235505	1	0.233346	1.1695	0.205116	0.862979	0.301995	1.44544
10.4	22.06	Unigene11892_All	gi|193610873|ref|XP_001946484.1|	PREDICTED: hypothetical protein LOC100164941 [Acyrthosiphon pisum]	Acyrthosiphon pisum	9	0.711214	0.855067	0.737904	0.831764	0.141906	0.121339	0.143219	0.123595	0.147231	0.207014	0.141906	0.203236	0.17378	0.246604	0.17378	0.239883	0.937562	1.61436	1.19124	2.29087
10.38	19.58	Unigene15382_All	gi|91087085|ref|XP_974959.1|	PREDICTED: similar to AGAP003277-PA [Tribolium castaneum] >gi|270010541|gb|EFA06989.1| hypothetical protein TcasGA2_TC009950 [Tribolium castaneum]	Tribolium castaneum	7	1.19124	1.10662	0.731139	0.679204	1.0666	1.23595	0.648634	0.758578	1.52757	1.28233	0.928966	0.77983	1.25893	1.05682	1.38038	1.15878	1.41906	1.19124	1.21339	1.01859
10.38	74.58	CL1027.Contig1_All	gi|47605413|sp|Q7M4F3.1|CUD2_SCHGR	RecName: Full=Endocuticle structural glycoprotein SgAbd-2	All	21	1.55597	1.27057	2.58226	2.10863	1.25892	0.366438	2.12814	0.57544	2.1677	0.630957	3.66438	1.1272	1.40605	0.409261	1.72187	0.510505	1.75388	0.515229	6.25173	2.18776
10.33	47.89	Unigene20649_All	gi|357612388|gb|EHJ67958.1|	TNF receptor-associated factor 3 interacting protein 1 [Danaus plexippus]	Danaus plexippus	5	0.816582	0.685488	0.972747	0.824138	0.420727	0.0772681	0.496592	0.0990832	0.21677	0.356451	0.244343	0.405509	0.255859	0.428549	0.299226	0.496592	0.452898	0.83946	3.01995	6.25173
10.31	15.23	CL5644.Contig2_All	gi|347965777|ref|XP_321764.5|	AGAP001375-PA [Anopheles gambiae str. PEST] >gi|333470357|gb|EAA01112.5| AGAP001375-PA [Anopheles gambiae str. PEST]	Anopheles gambiae str. PEST	8	0.831764	1.21339	0.937562	1.44544	0.474242	0.398107	0.554626	0.474242	0.237684	0.390841	0.283139	0.483059	0.288403	0.510505	0.192309	0.328095	0.457088	0.887156	0.564937	0.972747
10.29	78.08	Unigene39854_All	gi|307095040|gb|ADN29826.1|	cuticle protein-like protein [Triatoma matogrossensis]	Triatoma matogrossensis	65	1.45881	1.20226	4.9204	4.13048	0.487529	0.0586138	1.72187	0.224905	0.0275423	0.0340408	0.0765597	0.109648	0.0201372	0.0239883	0.0242103	0.0293765	0.0349945	0.0524807	0.246604	0.452898
10.28	21.97	Unigene17223_All	gi|332031079|gb|EGI70665.1|	UBX domain-containing protein 1 [Acromyrmex echinatior]	Acromyrmex echinatior	6	0.972747	0.879022	0.981748	0.887156	1.13763	1.02802	1.14815	1.03753	0.744732	1.14815	0.751623	1.15878	0.751623	1.1695	0.83946	1.2942	0.642688	1	0.711214	1.10662
10.2	30.92	CL3386.Contig2_All	gi|345496503|ref|XP_003427739.1|	PREDICTED: hypothetical protein LOC100679567 [Nasonia vitripennis]	Nasonia vitripennis	6	1.31826	1.2942	0.92045	0.92045	0.608135	0.483059	0.436516	0.343558	0.831764	0.824138	0.586138	0.554626	0.630957	0.636796	0.630957	0.597035	1.33045	1.35519	1.69044	1.49968
10.19	13.67	CL5615.Contig2_All	gi|328708058|ref|XP_003243588.1|	PREDICTED: probable 4-coumarate--CoA ligase 3-like isoform 2 [Acyrthosiphon pisum] >gi|328708060|ref|XP_001948363.2| PREDICTED: probable 4-coumarate--CoA ligase 3-like isoform 1 [Acyrthosiphon pisum]	Acyrthosiphon pisum	6	0.49204	0.49204	0.654636	0.642688	1.05682	1.03753	1.43219	1.41906	1.07647	2.01372	1.47231	2.65461	2.208	3.90841	2.208	3.98107	1.02802	1.87068	1.04713	1.95884
10.19	17.82	Unigene3466_All	gi|193652756|ref|XP_001943983.1|	PREDICTED: trifunctional enzyme subunit beta, mitochondrial-like [Acyrthosiphon pisum]	Acyrthosiphon pisum	7	1.13763	1.14815	0.946237	1.14815	2.70396	0.57544	2.55859	0.519996	1.03753	2.70396	0.903649	2.48886	0.870964	2.35505	0.879023	2.1677	0.369828	0.946237	1.59956	4.74242
10.14	9.396	CL6985.Contig2_All	gi|345498199|ref|XP_003428176.1|	PREDICTED: hypothetical protein LOC100677997 [Nasonia vitripennis]	Nasonia vitripennis	7	1.33045	1.11686	1.35519	1.13763	0.275423	0.151356	0.260615	0.161436	0.207014	0.366438	0.229087	0.387258	0.165959	0.280543	0.188799	0.343558	0.816582	1.19124	1.57036	2.83139
10.12	19.9	CL6333.Contig2_All	gi|193631865|ref|XP_001946709.1|	PREDICTED: s-adenosylmethionine synthase-like isoform 1 [Acyrthosiphon pisum]	Acyrthosiphon pisum	6	0.580764	1.20226	0.496592	0.981748	1.19124	1.24738	0.990832	1.04713	2.05116	1.1272	1.7378	0.92045	3.37287	1.94089	1.7378	0.912011	1.72187	0.928966	1.59956	0.887156
10.11	30.05	Unigene33705_All	gi|121543961|gb|ABM55645.1|	putative cytosolic thioredoxin peroxidase [Maconellicoccus hirsutus]	Maconellicoccus hirsutus	7	0.83946	0.654636	0.711214	0.539511	0.794328	0.359749	0.685488	0.322107	0.060256	1.49969	0.0554626	1.27057	0.0660693	1.77011	0.0801678	2.208	0.0554626	1.87068	0.0963829	3.94457
10.09	17.45	CL6582.Contig2_All	gi|284813561|ref|NP_001165386.1|	isocitrate dehydrogenase [Bombyx mori] >gi|283558273|gb|ADB27114.1| isocitrate dehydrogenase [Bombyx mori]	Bombyx mori	5	1.36773	1.35519	1.67494	1.75388	1.8197	1.55597	2.29087	2.26986	1.8197	2.37684	2.33346	2.83139	1.23595	1.6293	1.2942	1.65959	0.954993	1.24738	0.946237	1.23595
10.08	32.08	CL224.Contig5_All	gi|157119197|ref|XP_001653296.1|	hypothetical protein AaeL_AAEL008569 [Aedes aegypti] >gi|108875431|gb|EAT39656.1| conserved hypothetical protein [Aedes aegypti]	Aedes aegypti	5	0.954993	0.879022	0.972747	0.887156	0.401791	0.145881	0.416869	0.144544	0.340408	0.291072	0.340408	0.291072	0.343558	0.291072	0.387258	0.331131	0.758578	0.666807	2.60615	1.97697
10.07	5.96	CL1307.Contig1_All	gi|189237141|ref|XP_973425.2|	PREDICTED: similar to 2-oxoglutarate dehydrogenase [Tribolium castaneum]	Tribolium castaneum	7	0.946237	1.08643	1.0666	1.28233	1.23595	1.15878	1.48594	1.38038	0.380189	1.78649	0.432514	2.03236	0.394457	1.72187	0.37325	1.58489	0.285759	1.40605	0.263027	1.45881
10.05	34.86	CL5846.Contig2_All	gi|342905857|gb|AEL79212.1|	high mobility group protein A [Rhodnius prolixus]	Rhodnius prolixus	6	1.55597	1.59956	1.07647	1.03753	1.7378	2.70396	1.27057	1.85353	1.87068	1.90546	1.25893	1.23595	1.18032	1.1695	1.19124	1.18032	1.05682	0.990832	0.679204	0.666807
10.04	26.79	Unigene962_All	gi|270002734|gb|EEZ99181.1|	serine protease H2 [Tribolium castaneum]	Tribolium castaneum	7	1.02802	0.990832	0.887156	0.855067	1.02802	0.981748	0.887156	0.847227	1.11686	1.14815	0.963829	0.990832	1.07647	1.10662	1.10662	1.13763	1.07647	1.10662	1.1272	1.15878
10.04	31.54	Unigene21588_All	gi|345487070|ref|XP_001602426.2|	PREDICTED: microtubule-actin cross-linking factor 1-like [Nasonia vitripennis]	Nasonia vitripennis	7	0.847227	0.903649	0.737904	0.787046	1.38038	1.47231	1.20226	1.28233	1.33045	1.05682	1.15878	0.92045	1.55597	1.23595	1.45881	1.15878	0.954993	0.758578	0.895365	0.711214
10.02	18.46	Unigene4995_All	gi|328714430|ref|XP_001948491.2|	PREDICTED: hypothetical protein LOC100162711 [Acyrthosiphon pisum]	Acyrthosiphon pisum	5	1.07647	1.11686	1.00925	1.04713	1	1.10662	0.946237	1.03753	1.02802	1.10662	0.963829	1.03753	0.946237	1.01859	0.912011	0.981748	1.01859	1.09648	0.92045	0.990832
10.02	59.06	Unigene1851_All	gi|342906212|gb|AEL79389.1|	protein kinase C inhibitor [Rhodnius prolixus]	Rhodnius prolixus	6	0.564937	0.630957	0.465586	0.534564	0.990832	0.436516	0.831764	0.369828	0.11695	0.570164	0.092045	0.47863	0.188799	0.954993	0.141906	0.870964	0.108643	0.570164	0.237684	1.28233
10.02	26.64	Unigene22339_All	gi|158292620|ref|XP_314011.4|	AGAP005129-PA [Anopheles gambiae str. PEST] >gi|374110742|sp|Q7Q9N9.4|MTAP_ANOGA RecName: Full=S-methyl-5&apos;-thioadenosine phosphorylase; AltName: Full=5&apos;-methylthioadenosine phosphorylase; Short=MTA phosphorylase; Short=MTAP; Short=MTAPase >gi|157017077|gb|EAA09511.4| AGAP005129-PA [Anopheles gambiae str. PEST]	Anopheles gambiae str. PEST	5	0.831764	0.870964	0.809096	0.83946	0.887156	0.92045	0.862979	0.887156	0.787046	0.990832	0.758578	0.963829	0.937562	1.18032	0.895365	1.1272	0.879023	1.10662	0.847227	1.07647
10.02	33	Unigene18924_All	gi|328705811|ref|XP_001947916.2|	PREDICTED: ATP-binding cassette sub-family A member 3-like [Acyrthosiphon pisum]	Acyrthosiphon pisum	7	0.564937	0.177011	0.524807	0.175388	0.0912011	0.139316	0.0855067	0.131826	0.724436	0.101859	0.672977	0.0946237	1.27057	0.180302	3.69828	0.855067	6.25173	0.937562	5.15229	0.666807
10.01	15.04	Unigene7779_All	gi|332026914|gb|EGI67015.1|	Protein ERGIC-53 [Acromyrmex echinatior]	Acromyrmex echinatior	5	0.801678	0.937562	1.27057	1.44544	1.24738	0.529663	1.87068	0.83946	0.47863	1.13763	0.724436	1.75388	0.564937	1.40605	0.515229	1.20226	0.390841	0.903649	0.912011	2.0893
10.01	75.9	CL5211.Contig2_All	gi|342905908|gb|AEL79237.1|	ribosomal protein S21e [Rhodnius prolixus]	Rhodnius prolixus	9	0.672977	0.483059	0.879023	0.630957	0.625173	0.251189	0.816582	0.322107	0.293765	0.340408	0.380189	0.444631	0.42462	0.496592	0.597035	0.698232	0.461318	0.539511	1.15878	1.35519
10	15.18	CL3459.Contig2_All	gi|328699164|ref|XP_001946570.2|	PREDICTED: fatty acyl-CoA hydrolase precursor, medium chain-like [Acyrthosiphon pisum]	Acyrthosiphon pisum	8	1.25892	1.21339	0.972747	0.954993	0.83946	0.731139	0.660693	0.591562	0.912011	0.487529	0.711214	0.398107	0.717794	0.401791	0.731139	0.420727	1.0666	0.586138	1.19124	0.613762
10	23.83	Unigene16121_All	gi|193638896|ref|XP_001945383.1|	PREDICTED: proteasome subunit alpha type-5-like [Acyrthosiphon pisum]	Acyrthosiphon pisum	5	0.912011	1.28233	0.452898	0.586138	1.95885	1.6293	0.92045	0.765597	3.13329	4.20727	1.52757	2.07014	3.53183	4.69894	2.58226	3.46737	1.64437	2.22844	1.99526	2.65461
10	30	Unigene15150_All	gi|146285353|gb|ABQ18254.1|	unknown [Lygus lineolaris]	Lygus lineolaris	7	1.70608	1.18032	1	0.691831	0.363078	0.267917	0.214783	0.159956	0.185353	0.285759	0.1	0.18197	0.115878	0.172187	0.157036	0.246604	0.383707	0.847227	0.698232	1.31826
9.98	33.33	Unigene8833_All	gi|146285338|gb|ABQ18247.1|	unknown [Lygus lineolaris]	Lygus lineolaris	19	1.99526	0.751623	1.11686	0.420727	0.685488	2.24905	0.383707	1.25893	1.09648	0.175388	0.613762	0.0990832	0.539511	0.0937562	1.44544	0.20893	1.57036	0.222844	0.483059	0.0831764
9.95	40.24	Unigene14027_All	gi|345487094|ref|XP_001600181.2|	PREDICTED: hypothetical protein LOC100115461 isoform 1 [Nasonia vitripennis]	Nasonia vitripennis	5	1.11686	2.01372	0.642688	1.21339	1.14815	1.21339	0.679204	0.711214	0.666807	1.44544	0.394457	0.83946	0.625173	1.25893	0.346737	0.685488	0.559758	1.21339	0.539511	1.15878
9.94	17.56	CL24.Contig7_All	gi|328710146|ref|XP_003244179.1|	PREDICTED: twitchin-like [Acyrthosiphon pisum]	Acyrthosiphon pisum	8	0.83946	0.903649	1	1.08643	1.83654	1.13763	2.208	1.35519	1.55597	1.87068	1.87068	2.35505	1.8197	2.24905	1.67494	2.0893	0.816582	1	1.33045	1.6293
9.91	14.54	CL2689.Contig3_All	gi|91079020|ref|XP_974879.1|	PREDICTED: similar to ebna2 binding protein P100 [Tribolium castaneum] >gi|270003672|gb|EFA00120.1| hypothetical protein TcasGA2_TC002936 [Tribolium castaneum]	Tribolium castaneum	7	0.824138	1.18032	1.65959	2.46604	1.7378	0.816582	3.94457	1.92309	1.5417	2.01372	3.37287	4.48745	1.94089	2.51189	1.34276	1.75388	0.862979	1.14815	1.95884	2.46604
9.89	56.45	CL5079.Contig1_All	gi|156536997|ref|XP_001608288.1|	PREDICTED: histone H2A-like [Nasonia vitripennis]	Nasonia vitripennis	11	0.895365	0.758578	0.737904	0.60256	1.77011	2.14783	1.44544	1.72187	2.60615	0.37325	2.12814	0.288403	2.83139	0.376704	3.28095	0.457088	1.44544	0.21677	1.19124	0.175388
9.86	37.61	Unigene21727_All	gi|270014579|gb|EFA11027.1|	hypothetical protein TcasGA2_TC004616 [Tribolium castaneum]	Tribolium castaneum	7	1.2942	0.928966	1.38038	0.981748	0.258226	0.178649	0.275423	0.192309	0.210863	0.111686	0.222844	0.121339	0.161436	0.0887156	0.226986	0.123595	0.801678	0.416869	1.19124	0.619441
9.8	13.64	Unigene22379_All	gi|328713184|ref|XP_001949624.2|	PREDICTED: very long-chain specific acyl-CoA dehydrogenase, mitochondrial-like isoform 1 [Acyrthosiphon pisum] >gi|328713186|ref|XP_003245012.1| PREDICTED: very long-chain specific acyl-CoA dehydrogenase, mitochondrial-like isoform 2 [Acyrthosiphon pisum]	Acyrthosiphon pisum	6	1.07647	1.01859	0.928966	0.879023	1.05682	0.990832	0.92045	0.855067	1.1272	1.35519	0.972747	1.1695	1.03753	1.24738	1.09648	1.30617	1.05682	1.25893	1.1272	1.35519
9.71	18.23	CL2595.Contig2_All	gi|242018981|ref|XP_002429947.1|	vacuolar ATP synthase subunit S1, putative [Pediculus humanus corporis] >gi|212514993|gb|EEB17209.1| vacuolar ATP synthase subunit S1, putative [Pediculus humanus corporis]	Pediculus humanus corporis	6	0.937562	0.801678	0.937562	0.831764	1.00925	1.72187	1.03753	1.75388	1.00925	1.28233	1.02802	1.2942	1.07647	1.36773	1.21339	1.5417	0.990832	1.24738	0.570164	0.731139
9.71	17.6	Unigene17713_All	gi|91083623|ref|XP_970124.1|	PREDICTED: similar to citrate synthase [Tribolium castaneum] >gi|270006831|gb|EFA03279.1| hypothetical protein TcasGA2_TC013214 [Tribolium castaneum]	Tribolium castaneum	6	0.283139	0.231207	0.369828	0.340408	0.809096	0.260615	1.20226	0.401791	0.672977	1.36773	0.981748	2.01372	2.35505	4.2462	3.16228	5.44503	0.801678	1.65959	2.58226	5.01187
9.7	58.18	Unigene832_All	gi|149898906|gb|ABR27954.1|	translation initiation factor 1 [Triatoma infestans]	Triatoma infestans	7	0.831764	0.83946	0.534564	0.544503	1	0.226986	0.648634	0.148594	0.133045	0.717794	0.0963829	0.469894	0.16293	0.862979	0.157036	0.855067	0.147231	0.711214	0.544503	3.40408
9.67	37.2	Unigene4691_All	gi|153791739|ref|NP_001093279.1|	H+ transporting ATP synthase subunit d [Bombyx mori] >gi|95103014|gb|ABF51448.1| H+ transporting ATP synthase subunit d [Bombyx mori]	Bombyx mori	9	0.928966	0.416869	0.954993	0.420727	0.903649	0.235505	0.928966	0.242103	0.390841	0.291072	0.401791	0.291072	0.42462	0.301995	0.879023	0.704693	0.428549	0.310456	1.69044	1.30617
9.63	9.203	CL4872.Contig1_All	gi|328705806|ref|XP_003242912.1|	PREDICTED: hypothetical protein LOC100166314 isoform 2 [Acyrthosiphon pisum]	Acyrthosiphon pisum	6	1.36773	1.1695	1.27057	1.08643	0.559758	0.128233	0.524807	0.11695	0.77983	0.724436	0.717794	0.679204	0.564937	0.519996	0.648634	0.608135	1.36773	1.30617	6.42688	7.04693
9.57	14.66	CL819.Contig6_All	gi|219893746|emb|CAP72282.1|	troponin isoform 3, TpnT3 [Lethocerus indicus]	Lethocerus indicus	5	0.744732	0.331131	0.895365	0.376704	1.58489	1.15878	1.92309	1.40605	0.724436	1.20226	0.895365	1.45881	0.946237	1.59956	2.12814	3.59749	0.457088	0.751623	0.597035	1.02802
9.55	37.71	Unigene3854_All	gi|242019912|ref|XP_002430402.1|	hypothetical protein Phum_PHUM476960 [Pediculus humanus corporis] >gi|212515532|gb|EEB17664.1| hypothetical protein Phum_PHUM476960 [Pediculus humanus corporis]	Pediculus humanus corporis	11	0.855067	0.887156	1.30617	1.36773	1.18032	0.870964	1.8197	1.36773	1.10662	1.41906	1.70608	2.1677	1.2942	1.65959	1.24738	1.59956	0.928966	1.19124	1.25893	1.6293
9.54	13.79	CL3479.Contig2_All	gi|157110519|ref|XP_001651137.1|	utp-glucose-1-phosphate uridylyltransferase 2 [Aedes aegypti] >gi|61608458|gb|AAX47080.1| UDP-glucose pyrophosphorylase [Aedes aegypti] >gi|108878669|gb|EAT42894.1| utp-glucose-1-phosphate uridylyltransferase 2 [Aedes aegypti]	Aedes aegypti	7	1.80302	1.69044	0.887156	0.824138	1.97697	1.75388	0.972747	0.862979	1.33045	3.59749	0.685488	1.87068	0.787046	2.0893	0.816582	2.22844	0.724436	1.90546	0.801678	2.1677
9.53	56.1	Unigene18625_All	gi|242018020|ref|XP_002429481.1|	chitin binding peritrophin-A, putative [Pediculus humanus corporis] >gi|212514415|gb|EEB16743.1| chitin binding peritrophin-A, putative [Pediculus humanus corporis]	Pediculus humanus corporis	14	1.0666	1.02802	1.51356	1.48594	0.325087	0.167494	0.474242	0.242103	0.331131	0.172187	0.505825	0.270396	0.253513	0.170608	0.293765	0.169044	0.912011	0.469894	2.1677	1.1272
9.52	17.53	Unigene22179_All	gi|90820034|gb|ABD98774.1|	putative mitochondrial ATP synthase gamma-subunit [Graphocephala atropunctata]	Graphocephala atropunctata	5	0.879022	0.672977	0.465586	0.440555	1.77011	0.636796	1.08643	0.428549	1.5417	2.26987	0.981748	1.33045	1.83654	2.46604	2.18776	2.72898	0.92045	1.27057	2.70396	3.66438
9.52	41.54	Unigene15790_All	gi|328724572|ref|XP_001951980.2|	PREDICTED: papilin-like isoform 1 [Acyrthosiphon pisum]	Acyrthosiphon pisum	7	1.44544	1.58489	1.80302	1.95884	1.57036	1.33045	1.99526	1.64437	2.12814	1.44544	2.72898	1.69044	1.5417	0.990832	1.34276	0.879023	1.35519	0.887156	1.65959	1.08643
9.48	58	Unigene42512_All	gi|322795776|gb|EFZ18455.1|	hypothetical protein SINV_10637 [Solenopsis invicta]	Solenopsis invicta	5	0.772681	1.1272	0.928966	1.35519	1.31826	1.35519	1.57036	1.61436	1.1272	1.41906	1.34276	1.70608	1.41906	1.77011	0.972747	1.23595	0.83946	1.0666	0.831764	1.03753
9.44	15.74	Unigene17606_All	gi|321474829|gb|EFX85793.1|	hypothetical protein DAPPUDRAFT_98405 [Daphnia pulex]	Daphnia pulex	10	0.642688	0.704693	1.21339	1.35519	0.359749	0.157036	0.672977	0.280543	0.12942	0.92045	0.237684	1.75388	0.188799	1.43219	0.187068	1.2942	0.301995	2.55859	0.765597	5.91562
9.43	14.71	CL720.Contig7_All	gi|91087961|ref|XP_972932.1|	PREDICTED: similar to multiple inositol polyphosphate phosphatase [Tribolium castaneum] >gi|270012039|gb|EFA08487.1| hypothetical protein TcasGA2_TC006139 [Tribolium castaneum]	Tribolium castaneum	7	0.685488	1.05682	0.636796	0.990832	0.887156	0.903649	0.831764	0.83946	1.39316	0.946237	1.30617	0.879023	2.01372	1.36773	1.30617	0.887156	1.55597	1.05682	1.52757	1.03753
9.4	15.54	Unigene16723_All	gi|383863609|ref|XP_003707272.1|	PREDICTED: nucleolysin TIAR-like [Megachile rotundata]	Megachile rotundata	7	1.21339	1.23595	1.23595	1.24738	0.613762	0.648634	0.625173	0.660693	0.505825	0.666807	0.519996	0.679204	0.420727	0.544503	0.416869	0.544503	0.816582	1.08643	0.772681	1.02802
9.39	23.61	CL2625.Contig2_All	gi|83755202|gb|ABC46449.1|	GST [Lygus lineolaris] >gi|83755204|gb|ABC46450.1| GST [Lygus lineolaris]	Lygus lineolaris	5	0.744732	0.554626	0.60256	0.448745	0.744732	0.758578	0.608135	0.613762	0.691831	1.77011	0.559758	1.45881	0.92045	2.29087	1.30617	3.0761	0.895365	2.26986	0.92045	2.26986
9.37	18.56	Unigene3687_All	gi|307168673|gb|EFN61709.1|	Carboxypeptidase B [Camponotus floridanus]	Camponotus floridanus	7	0.564937	1.08643	0.474242	0.887156	0.619441	0.544503	0.515229	0.444631	1.21339	1.25892	1	1.02802	2.10863	2.1677	1.11686	1.14815	1.92309	1.97697	2.31206	2.208
9.37	20.57	Unigene2460_All	gi|91081545|ref|XP_974976.1|	PREDICTED: similar to reticulocalbin [Tribolium castaneum] >gi|270006175|gb|EFA02623.1| hypothetical protein TcasGA2_TC008343 [Tribolium castaneum]	Tribolium castaneum	5	0.319154	0.972747	0.229087	0.685488	1.05682	0.666807	0.744732	0.469894	0.115878	0.946237	0.0887156	0.666807	0.343558	2.83139	0.105682	0.954993	0.102802	0.879023	0.167494	1.40605
9.36	53.03	Unigene5557_All	gi|170031280|ref|XP_001843514.1|	cuticle protein [Culex quinquefasciatus] >gi|167869541|gb|EDS32924.1| cuticle protein [Culex quinquefasciatus]	Culex quinquefasciatus	186	1.28233	1.20226	0.847227	0.787046	0.60256	0.0691831	0.401791	0.0549541	0.744732	0.316228	0.487529	0.210863	0.580764	0.244343	0.625173	0.267917	1.22462	0.510505	13.8038	10
9.31	50.39	Unigene9309_All	gi|383862573|ref|XP_003706758.1|	PREDICTED: MD-2-related lipid-recognition protein-like [Megachile rotundata]	Megachile rotundata	12	1.00925	1.14815	0.903649	1.03753	1.39316	0.758578	1.25893	0.691831	0.226986	1.77011	0.205116	1.58489	0.224905	1.75388	0.192309	1.52757	0.167494	1.25893	0.275423	2.18776
9.28	20.32	Unigene17364_All	gi|350422115|ref|XP_003493061.1|	PREDICTED: hypothetical protein LOC100742446 [Bombus impatiens]	Bombus impatiens	6	1.75388	1.8197	0.972747	1.00925	0.954993	0.580764	0.524807	0.30479	0.83946	0.394457	0.469894	0.226986	0.474242	0.231206	0.461318	0.2208	0.870964	0.413047	1.44544	0.698232
9.27	31.48	Unigene22796_All	gi|383852581|ref|XP_003701805.1|	PREDICTED: uncharacterized protein LOC100883098 [Megachile rotundata]	Megachile rotundata	9	1.1272	0.903649	1.30617	1.03753	0.737904	0.190546	0.83946	0.205116	0.981748	0.630957	1.11686	0.731139	0.855067	0.549541	1.0666	0.691831	1.31826	0.847227	4.96592	3.59749
9.27	77.19	Unigene8879_All	gi|149898879|gb|ABR27938.1|	ribosomal protein P1 [Triatoma infestans]	Triatoma infestans	6	0.862979	1.1272	0.787046	1.02802	1.0666	0.751623	0.972747	0.685488	1.11686	0.831764	1.01859	0.758578	1.27057	0.946237	0.990832	0.724436	1.04713	0.765597	1.45881	1.09648
9.27	39.46	Unigene15925_All	gi|149689156|gb|ABR27931.1|	ribosomal protein S15e [Triatoma infestans]	Triatoma infestans	8	0.685488	0.501187	0.698232	0.505825	1.88799	0.981748	1.94089	1.00925	1.25892	1.09648	1.2942	1.1272	1.85353	1.61436	2.51189	2.1677	0.648634	0.570164	1.25893	1.09648
9.2	51.7	CL6834.Contig1_All	gi|383849519|ref|XP_003700392.1|	PREDICTED: uncharacterized protein LOC100881888 [Megachile rotundata]	Megachile rotundata	7	0.981748	1.11686	2.46604	2.91072	1.94089	1.07647	4.36516	2.85759	1.45881	2.14783	3.37287	4.74242	1.51356	2.18776	1.25893	1.87068	0.724436	1.07647	1.36773	1.99526
9.18	10.01	CL6891.Contig2_All	gi|340723899|ref|XP_003400324.1|	PREDICTED: talin-2-like [Bombus terrestris]	Bombus terrestris	6	0.816582	2.208	0.529663	1.41906	1.01859	0.751623	0.60256	0.416869	1.44544	1.6293	0.903649	0.954993	1.75388	1.90546	0.636796	0.666807	1.57036	1.69044	2.10863	2.44343
9.16	10.28	Unigene14889_All	gi|47059366|gb|AAT09370.1|	esterase [Lygus lineolaris]	Lygus lineolaris	6	0.613762	1.8197	0.233346	0.744732	1.58489	2.75423	0.679204	1.1695	3.13329	3.0761	1.39316	1.36773	3.90841	4.74242	1.83654	1.77011	1.87068	1.87068	1.23595	1.15878
9.16	32.37	Unigene19573_All	gi|156543352|ref|XP_001607917.1|	PREDICTED: ras-related protein Rab-7a-like isoform 1 [Nasonia vitripennis] >gi|156543354|ref|XP_001607924.1| PREDICTED: ras-related protein Rab-7a-like isoform 2 [Nasonia vitripennis]	Nasonia vitripennis	6	1.10662	0.990832	0.751623	0.731139	2.03236	1.70608	1.35519	1.1272	0.972747	2.14783	0.698232	1.44544	0.946237	1.92309	0.912011	2.07014	0.47863	1.0666	0.591562	1.27057
9.15	31.85	Unigene13706_All	gi|146285359|gb|ABQ18256.1|	ribosomal protein L14-like protein [Lygus lineolaris]	Lygus lineolaris	6	1.18032	0.972747	1.94089	1.70608	1.92309	4.36516	3.04789	6.25173	4.69894	1.48594	7.44732	2.77971	3.87258	1.2942	4.32514	1.43219	2.39883	0.685488	1.19124	0.401791
9.12	19.3	Unigene17230_All	gi|3024084|sp|Q26474.1|LACH_SCHAM	RecName: Full=Lachesin; Flags: Precursor >gi|294841|gb|AAC37185.1| lachesin [Schistocerca americana]	Schistocerca americana	5	0.981748	1.23595	1.1272	1.40605	1.02802	1.09648	1.1695	1.24738	1.09648	1.20226	1.24738	1.36773	1.10662	1.20226	0.879023	0.963829	1.05682	1.15878	0.990832	1.08643
9.11	19.76	CL4675.Contig2_All	gi|237858775|ref|NP_001153820.1|	guanosine monophosphate reductase 2 [Acyrthosiphon pisum]	Acyrthosiphon pisum	6	0.401791	0.855067	0.346737	0.724436	1.33045	0.380189	1.13763	0.322107	0.586138	1.44544	0.501187	1.24738	1.27057	3.49945	0.717794	1.72187	0.444631	1.07647	1.49968	3.53183
9.09	20.61	Unigene22855_All	gi|307212662|gb|EFN88365.1|	Serine proteinase stubble [Harpegnathos saltator]	Harpegnathos saltator	5	1.94089	1.92309	1.44544	1.43219	0.903649	1.02802	0.711214	0.737904	0.862979	1.2942	0.672977	0.963829	0.483059	0.666807	0.47863	0.648634	0.937562	1.31826	0.92045	1.30617
9.04	33.86	CL1557.Contig2_All	gi|46019972|emb|CAD59433.1|	myofilin protein [Lethocerus indicus]	Lethocerus indicus	7	0.887156	0.737904	0.847227	0.698232	1.07647	0.981748	1.02802	0.937562	0.83946	0.92045	0.801678	0.879023	0.937562	1.02802	1.14815	1.23595	0.772681	0.855067	0.847227	0.928966
9.03	34.47	Unigene38796_All	gi|380014686|ref|XP_003691353.1|	PREDICTED: RNA-binding protein Musashi homolog Rbp6-like [Apis florea]	Apis florea	8	0.619441	0.831764	0.608135	0.816582	1.33045	0.580764	1.31826	0.570164	0.608135	1.41906	0.608135	1.40605	1	2.208	0.751623	1.65959	0.474242	1.03753	1.09648	2.37684
9	17.68	CL230.Contig3_All	gi|91089487|ref|XP_969569.1|	PREDICTED: similar to serine-threonine kinase receptor-associated protein [Tribolium castaneum] >gi|270012578|gb|EFA09026.1| hypothetical protein TcasGA2_TC006736 [Tribolium castaneum]	Tribolium castaneum	4	1.0666	1.48594	1.25893	1.77011	1.09648	0.737904	1.2942	0.912011	0.285759	1.15878	0.383707	1.35519	0.296483	1.07647	0.205116	0.772681	0.299226	1.04713	0.401791	1.51356
8.98	13.16	Unigene2929_All	gi|328704534|ref|XP_001948711.2|	PREDICTED: alanine aminotransferase 2-like [Acyrthosiphon pisum]	Acyrthosiphon pisum	4	0.801678	0.981748	0.47863	0.570164	1.58489	0.60256	0.887156	0.310456	0.870964	2.63027	0.510505	1.49968	1.04713	3.0761	0.831764	2.55859	0.559758	1.65959	1.35519	4.57088
8.96	13.33	Unigene3594_All	gi|380011108|ref|XP_003689654.1|	PREDICTED: T-complex protein 1 subunit alpha-like [Apis florea]	Apis florea	5	1.35519	1.31826	0.524807	0.49204	2.33346	2.26987	0.937562	0.903649	2.42103	3.31131	0.972747	1.39316	1.92309	2.65461	1.87068	2.77971	1.03753	1.45881	1.09648	1.47231
8.95	29.61	CL1843.Contig2_All	gi|350426562|ref|XP_003494475.1|	PREDICTED: alpha-amylase-like [Bombus impatiens]	Bombus impatiens	5	1.04713	0.928966	0.895365	0.801678	0.383707	0.37325	0.331131	0.322107	1.52757	0.824138	1.31826	0.711214	1.45881	0.77983	1.6293	0.870964	3.90841	2.1677	3.94457	2.18776
8.91	14.36	Unigene14447_All	gi|193702420|ref|XP_001946227.1|	PREDICTED: v-type proton ATPase subunit C-like [Acyrthosiphon pisum]	Acyrthosiphon pisum	5	0.416869	0.483059	0.376704	0.436516	0.847227	1.40605	0.751623	1.24738	0.794328	0.469894	0.711214	0.42462	1.99526	1.25893	1.67494	1.03753	0.92045	0.559758	0.586138	0.334195
8.9	25.21	Unigene15663_All	gi|383865002|ref|XP_003707966.1|	PREDICTED: vanin-like protein 1-like [Megachile rotundata]	Megachile rotundata	13	1.44544	1.35519	1.27057	1.15878	1.18032	1.85353	1.03753	1.59956	2.63027	0.772681	2.26986	0.679204	1.80302	0.529663	1.97697	0.57544	2.26986	0.679204	1.41906	0.420727
8.88	16.03	CL6913.Contig2_All	gi|383853253|ref|XP_003702137.1|	PREDICTED: double-stranded RNA-specific editase 1-like [Megachile rotundata]	Megachile rotundata	6	1.20226	0.717794	1.00925	0.619441	0.630957	0.448745	0.515229	0.387258	0.515229	0.704693	0.461318	0.580764	0.452898	0.570164	0.744732	0.946237	0.847227	1.1272	1.25893	1.55597
8.86	8.875	CL12.Contig1_All	gi|242016117|ref|XP_002428682.1|	Vinculin, putative [Pediculus humanus corporis] >gi|212513353|gb|EEB15944.1| Vinculin, putative [Pediculus humanus corporis]	Pediculus humanus corporis	7	0.337287	0.608135	0.343558	0.60256	1.05682	1.33045	1.04713	1.2942	1	0.549541	0.990832	0.515229	2.80543	1.58489	1.67494	0.946237	0.937562	0.510505	0.758578	0.398107
8.86	21.53	Unigene12940_All	gi|157109468|ref|XP_001650684.1|	aminoacyl-tRNA synthetase auxiliary protein, 43kD, putative [Aedes aegypti] >gi|108879014|gb|EAT43239.1| aminoacyl-tRNA synthetase auxiliary protein, 43kD, putative [Aedes aegypti]	Aedes aegypti	7	0.559758	0.580764	0.855067	0.801678	1.30617	0.685488	1.83654	0.972747	0.301995	1.1272	0.409261	1.58489	0.49204	1.87068	0.524807	1.94089	0.233346	0.855067	0.409261	1.59956
8.84	26.47	Unigene15762_All	gi|345483318|ref|XP_001602615.2|	PREDICTED: peptidyl-prolyl cis-trans isomerase, rhodopsin-specific isozyme-like [Nasonia vitripennis]	Nasonia vitripennis	5	0.92045	0.972747	0.724436	0.758578	1.44544	0.963829	1.14815	0.744732	0.436516	1.38038	0.340408	1.08643	0.465586	1.48594	0.448745	1.43219	0.299226	0.946237	0.448745	1.44544
8.81	25.82	Unigene10856_All	gi|307166067|gb|EFN60339.1|	Lysosomal aspartic protease [Camponotus floridanus]	Camponotus floridanus	14	0.92045	1.35519	1.14815	1.64437	0.731139	0.963829	0.862979	1.20226	0.465586	0.559758	0.524807	0.660693	0.469894	0.57544	0.334195	0.416869	0.597035	0.737904	0.457088	0.570164
8.79	21.45	Unigene7731_All	gi|158287346|ref|XP_309401.4|	AGAP011244-PA [Anopheles gambiae str. PEST] >gi|157019606|gb|EAA05232.4| AGAP011244-PA [Anopheles gambiae str. PEST]	Anopheles gambiae str. PEST	5	0.870964	1.70608	0.847227	1.40605	0.903649	3.16228	0.879023	3.04789	2.31206	1.7378	2.22844	1.52757	2.48886	1.97697	1.48594	1.10662	2.29087	2.14783	0.772681	0.57544
8.77	73.17	Unigene40623_All	gi|307189729|gb|EFN74022.1|	hypothetical protein EAG_14606 [Camponotus floridanus]	Camponotus floridanus	7	1.52757	0.946237	3.16228	1.92309	0.169044	0.353183	0.331131	0.685488	0.218776	0.436516	0.42462	0.912011	0.141906	0.283139	0.226986	0.452898	1.48594	2.72898	0.613762	1.27057
8.76	12.61	Unigene10124_All	gi|193709215|ref|XP_001943317.1|	PREDICTED: probable maltase H [Acyrthosiphon pisum]	Acyrthosiphon pisum	9	1.19124	1.88799	0.698232	1.08643	1.5417	2.51189	0.862979	1.44544	2.80543	0.937562	1.67494	0.487529	2.33346	0.737904	1.52757	0.444631	1.92309	0.519996	1.1272	0.331131
8.75	34.21	Unigene22088_All	gi|156540958|ref|XP_001601073.1|	PREDICTED: hypothetical protein LOC100116625 [Nasonia vitripennis]	Nasonia vitripennis	9	0.963829	0.855067	0.831764	0.744732	0.152757	0.201372	0.130617	0.175388	0.210863	0.111686	0.183654	0.0972747	0.212814	0.107647	0.237684	0.124738	1.21339	0.654636	1.00925	0.49204
8.74	48.33	CL2296.Contig1_All	gi|350419691|ref|XP_003492270.1|	PREDICTED: microtubule-associated protein Jupiter-like isoform 1 [Bombus impatiens]	Bombus impatiens	8	1.27057	0.937562	1.31826	0.990832	0.0954993	0.141906	0.0972747	0.15417	0.231207	0.0580764	0.242103	0.0711213	0.18197	0.0554626	0.242103	0.0731139	2.46604	0.642688	1.80302	0.387258
8.73	60	Unigene7195_All	gi|157118907|ref|XP_001659242.1|	cysteine synthase [Aedes aegypti] >gi|108875525|gb|EAT39750.1| cysteine synthase [Aedes aegypti]	Aedes aegypti	5	0.824138	1.22462	0.937562	1.39316	0.895365	0.148594	1.01859	0.165959	0.452898	0.879022	0.515229	1	0.515229	1.03753	0.363078	0.717794	0.474242	0.963829	3.0761	5.54626
8.69	8.273	Unigene3495_All	gi|307178080|gb|EFN66907.1|	Maltase 1 [Camponotus floridanus]	Camponotus floridanus	6	0.903649	1.10662	1.01859	1.23595	1.1272	0.887156	1.25893	1	1.57036	1.07647	1.77011	1.21339	1.72187	1.18032	1.40605	0.972747	1.38038	0.954993	1.7378	1.20226
8.68	10.07	CL583.Contig3_All	gi|380011709|ref|XP_003689940.1|	PREDICTED: LOW QUALITY PROTEIN: heterogeneous nuclear ribonucleoprotein Q-like [Apis florea]	Apis florea	6	1.09648	0.972747	1.03753	0.92045	1.02802	1.09648	0.972747	1.03753	0.954993	1.14815	0.903649	1.08643	0.862979	1.03753	0.972747	1.1695	0.928966	1.10662	0.862979	1.03753
8.67	58.02	Unigene14033_All	gi|91081217|ref|XP_975622.1|	PREDICTED: similar to ecdysteroid regulated 16 kDa [Tribolium castaneum] >gi|270006449|gb|EFA02897.1| hypothetical protein TcasGA2_TC008202 [Tribolium castaneum]	Tribolium castaneum	10	0.990832	1.51356	0.963829	1.55597	0.758578	1.44544	0.787046	1.45881	1.1272	1.7378	1.19124	1.8197	1.1272	1.80302	0.737904	1.1272	1.47231	2.208	0.794328	1.21339
8.61	56.72	Unigene21221_All	gi|357623615|gb|EHJ74700.1|	cuticular protein RR-1 motif 33 [Danaus plexippus]	Danaus plexippus	13	1.38038	0.824138	2.85759	1.7378	0.452898	0.197697	0.937562	0.401791	0.787046	0.496592	1.67494	1.0666	0.564937	0.363078	0.946237	0.60256	1.75388	1.11686	3.94457	2.55859
8.57	11.38	Unigene14852_All	gi|47059366|gb|AAT09370.1|	esterase [Lygus lineolaris]	Lygus lineolaris	6	0.539511	0.903649	0.37325	0.586138	0.862979	0.387258	0.570164	0.229087	0.49204	1.65959	0.394457	1.13763	1.07647	2.93765	0.636796	1.88799	0.654636	1.99526	1.52757	4.40555
8.56	21.59	Unigene10281_All	gi|183181276|gb|ACC44797.1|	polygalacturonase [Lygus hesperus]	Lygus hesperus	5	0.92045	1.19124	0.870964	1.1272	1.2942	1.01859	1.22462	0.963829	1.09648	1.38038	1.03753	1.30617	1.18032	1.48594	0.912011	1.13763	0.83946	1.04713	1.07647	1.34276
8.56	40.08	Unigene8835_All	gi|350416911|ref|XP_003491164.1|	PREDICTED: hypothetical protein LOC100743269 [Bombus impatiens]	Bombus impatiens	8	1.65959	0.870964	1.69044	0.831764	0.619441	0.172187	0.660693	0.199526	0.666807	1.2942	0.685488	1.33045	0.394457	0.758578	0.758578	1.47231	1.08643	2.10863	3.31131	5.05825
8.55	3.969	CL2032.Contig2_All	gi|242007443|ref|XP_002424549.1|	conserved hypothetical protein [Pediculus humanus corporis] >gi|212507992|gb|EEB11811.1| conserved hypothetical protein [Pediculus humanus corporis]	Pediculus humanus corporis	7	0.363078	0.903649	0.263027	0.613762	0.83946	1.87068	0.672977	1.33045	0.580764	0.469894	0.440555	0.349945	1.22462	1.33045	0.685488	0.648634	0.724436	0.642688	0.369828	0.258226
8.52	12.41	Unigene16621_All	gi|242019060|ref|XP_002429984.1|	Cadherin-23 precursor, putative [Pediculus humanus corporis] >gi|212515039|gb|EEB17246.1| Cadherin-23 precursor, putative [Pediculus humanus corporis]	Pediculus humanus corporis	5	0.946237	1.30617	0.801678	1.08643	0.824138	1.72187	0.691831	1.44544	1.65959	0.636796	1.39316	0.534564	1.77011	0.691831	1.24738	0.47863	1.99526	0.809096	0.963829	0.369828
8.5	21.43	CL6615.Contig2_All	gi|57791230|gb|AAW56445.1|	PR-5-like protein [Lysiphlebus testaceipes]	Lysiphlebus testaceipes	5	0.711214	0.554626	1.39316	1.0666	1.48594	0.879022	2.67917	1.7378	0.824138	0.597035	1.6293	1.23595	1.18032	0.870964	1.52757	1.11686	0.544503	0.420727	0.972747	0.672977
8.49	78.3	Unigene5243_All	gi|189235187|ref|XP_976257.2|	PREDICTED: hypothetical protein [Tribolium castaneum]	Tribolium castaneum	40	1.07647	0.580764	5.19996	2.80543	0.0334195	0.0613762	0.0816582	0.246604	0.0398107	0.285759	0.0981748	1.39316	0.0356451	0.263027	0.0597035	0.487529	1.14815	7.31139	0.544503	4.40555
8.46	44.52	CL4752.Contig2_All	gi|268553463|ref|XP_002634717.1|	C. briggsae CBR-GRSP-2 protein [Caenorhabditis briggsae]	Caenorhabditis briggsae	8	1.49969	1.38038	1.34276	1.23595	0.972747	1.00925	0.870964	0.912011	1.07647	0.928966	0.972747	0.831764	0.717794	0.613762	0.77983	0.666807	1.09648	0.946237	1.05682	0.912011
8.44	19.47	Unigene4997_All	gi|170034346|ref|XP_001845035.1|	succinate semialdehyde dehydrogenase, mitochondrial [Culex quinquefasciatus] >gi|167875668|gb|EDS39051.1| succinate semialdehyde dehydrogenase, mitochondrial [Culex quinquefasciatus]	Culex quinquefasciatus	5	0.515229	0.660694	1.59956	1.94089	0.432514	0.691831	1.27057	1.77011	1.49969	0.570164	4.44631	1.7378	2.91072	1.14815	2.31206	0.862979	3.40408	1.24738	2.0893	0.794328
8.44	16.67	CL2436.Contig2_All	gi|307167049|gb|EFN60852.1|	Protein FAM151A [Camponotus floridanus]	Camponotus floridanus	4	0.515229	1.34276	0.448745	1.33045	2.63027	4.09261	2.44343	3.83707	5.05825	2.46604	4.7863	2.18776	8.09096	3.98107	3.69828	1.52757	1.95884	0.824138	1.21339	0.519996
8.43	18.75	Unigene10825_All	gi|383865034|ref|XP_003707981.1|	PREDICTED: ELAV-like protein 2-like [Megachile rotundata]	Megachile rotundata	6	1.09648	0.895365	1.59956	1.2942	0.698232	0.140605	1.02802	0.20893	0.16293	0.220801	0.258226	0.301995	0.159956	0.205116	0.18197	0.246604	0.21677	0.288403	1.24738	1.77011
8.41	49.11	CL4081.Contig4_All	gi|270012263|gb|EFA08711.1|	hypothetical protein TcasGA2_TC006382 [Tribolium castaneum]	Tribolium castaneum	7	0.704693	0.787046	0.895365	1.01859	0.619441	0.0625173	0.794328	0.0751623	0.258226	0.349945	0.328095	0.432514	0.363078	0.505825	0.319154	0.444631	0.405509	0.544503	6.36796	6.48634
8.4	11.33	Unigene834_All	gi|340723441|ref|XP_003400098.1|	PREDICTED: venom serine carboxypeptidase-like [Bombus terrestris]	Bombus terrestris	6	1.14815	1.20226	0.711214	0.744732	1.10662	0.990832	0.685488	0.613762	1.41906	1.94089	0.879023	1.21339	1.21339	1.67494	1.1695	1.61436	1.27057	1.7378	1.41906	1.95884
8.38	17.07	CL3878.Contig1_All	gi|312377086|gb|EFR24003.1|	hypothetical protein AND_11733 [Anopheles darlingi]	Anopheles darlingi	6	0.666807	0.737904	0.77983	0.847227	0.92045	1.47231	1.08643	1.7378	1.70608	0.529663	2.01372	0.608135	2.51189	0.787046	2.29087	0.672977	1.85353	0.564937	1.20226	0.369828
8.38	22.47	CL5196.Contig2_All	gi|90819978|gb|ABD98746.1|	Rieske iron-sulfur protein 1 [Graphocephala atropunctata]	Graphocephala atropunctata	6	0.946237	0.895365	1.02802	0.937562	1.19124	0.49204	1.23595	0.524807	1.0666	0.440555	1.11686	0.428549	1.05682	0.452898	1.20226	0.432514	0.895365	0.37325	2.14783	0.972747
8.37	26.18	Unigene14514_All	gi|328719143|ref|XP_003246675.1|	PREDICTED: actin-interacting protein 1-like isoform 2 [Acyrthosiphon pisum]	Acyrthosiphon pisum	8	0.801678	0.937562	0.83946	0.972747	1.09648	0.903649	1.13763	0.946237	1.02802	1.30617	1.07647	1.35519	1.27057	1.59956	1.09648	1.38038	0.928966	1.18032	1.1272	1.43219
8.37	67.44	Unigene8873_All	gi|263173427|gb|ACY69939.1|	uncharacterized conserved protein [Cimex lectularius]	Cimex lectularius	8	1.52757	0.855067	1.69044	0.946237	0.363078	0.272898	0.413047	0.291072	0.337287	0.461318	0.376704	0.515229	0.218776	0.30479	0.401791	0.539511	0.963829	1.30617	1.35519	1.78649
8.37	36.15	CL4332.Contig2_All	gi|350402145|ref|XP_003486382.1|	PREDICTED: LOW QUALITY PROTEIN: basement membrane-specific heparan sulfate proteoglycan core protein-like [Bombus impatiens]	Bombus impatiens	5	1.07647	1.57036	1.14815	1.67494	1.58489	0.263027	1.69044	0.267917	2.77971	1.24738	2.99226	1.35519	2.63027	1.15878	1.78649	0.77983	1.8197	0.787046	8.09096	4.28549
8.34	33.64	Unigene11546_All	gi|193659845|ref|XP_001945501.1|	PREDICTED: hypothetical protein LOC100162227 [Acyrthosiphon pisum]	Acyrthosiphon pisum	5	1.87068	0.903649	1.25893	0.636796	1.02802	0.744732	0.672977	0.49204	0.444631	0.353183	0.310456	0.21677	0.246604	0.18197	0.487529	0.383707	0.436516	0.359749	0.60256	0.390841
8.33	8.839	Unigene595_All	gi|170054999|ref|XP_001863384.1|	chitinase [Culex quinquefasciatus] >gi|167875128|gb|EDS38511.1| chitinase [Culex quinquefasciatus]	Culex quinquefasciatus	5	0.679204	1	0.895365	1.27057	0.343558	0.461318	0.409261	0.554626	0.258226	1.19124	0.316228	1.45881	0.322107	1.6293	0.233346	1.15878	0.586138	3.66438	0.636796	2.60615
8.32	21.57	Unigene18388_All	gi|349592322|gb|AEP95759.1|	odorant binding protein 5 [Apolygus lucorum]	Apolygus lucorum	4	0.903649	0.444631	1	0.487529	0.862979	0.185353	0.946237	0.18197	0.111686	0.0457088	0.131826	0.0510505	0.130617	0.0539511	0.242103	0.0772681	0.131826	0.0549541	1.00925	0.369828
8.31	34.55	Unigene12471_All	gi|307095192|gb|ADN29902.1|	gryllus putative accessory gland-like protein [Triatoma matogrossensis]	Triatoma matogrossensis	5	1.69044	1.15878	0.912011	0.625173	0.105682	0.242103	0.0666807	0.138038	0.133045	0.114815	0.0751623	0.0679204	0.0816582	0.0751623	0.118032	0.105682	1.13763	1.1272	0.544503	0.501187
8.3	36.88	Unigene4639_All	gi|340718429|ref|XP_003397670.1|	PREDICTED: peptidyl-prolyl cis-trans isomerase NIMA-interacting 1-like [Bombus terrestris] >gi|350401937|ref|XP_003486313.1| PREDICTED: peptidyl-prolyl cis-trans isomerase NIMA-interacting 1-like [Bombus impatiens]	Bombus terrestris	6	1.03753	0.37325	1.02802	0.37325	0.157036	0.283139	0.165959	0.283139	0.246604	0.133045	0.253513	0.12942	0.235505	0.125893	0.630957	0.349945	1.40605	0.772681	0.862979	0.457088
8.27	27.22	Unigene7922_All	gi|195126363|ref|XP_002007640.1|	GI13052 [Drosophila mojavensis] >gi|193919249|gb|EDW18116.1| GI13052 [Drosophila mojavensis]	Drosophila mojavensis	7	1.04713	1.07647	0.92045	0.981748	1.31826	0.235505	1.1695	0.207014	0.267917	1.77011	0.246604	1.57036	0.248886	1.69044	0.244343	1.61436	0.20893	1.33045	1.10662	7.24436
8.27	61.54	Unigene6672_All	gi|312372449|gb|EFR20404.1|	hypothetical protein AND_20144 [Anopheles darlingi]	Anopheles darlingi	12	1.52757	0.816582	2.67917	1.43219	0.383707	0.401791	0.660693	0.698232	0.636796	0.316228	1.11686	0.564937	0.409261	0.210863	0.772681	0.394457	1.64437	0.831764	1.55597	0.816582
8.23	6.667	Unigene19528_All	gi|193636713|ref|XP_001949730.1|	PREDICTED: src substrate cortactin-like [Acyrthosiphon pisum]	Acyrthosiphon pisum	4	0.83946	0.954993	0.597035	0.679204	0.322107	0.16293	0.233346	0.115878	0.0226987	0.183654	0.0180302	0.131826	0.0226986	0.21677	0.0222844	0.190546	0.0272898	0.554626	0.0534564	1.07647
8.23	36.84	CL4208.Contig2_All	gi|125983438|ref|XP_001355484.1|	GA11474 [Drosophila pseudoobscura pseudoobscura] >gi|195164004|ref|XP_002022839.1| GL14531 [Drosophila persimilis] >gi|54643800|gb|EAL32543.1| GA11474 [Drosophila pseudoobscura pseudoobscura] >gi|194104862|gb|EDW26905.1| GL14531 [Drosophila persimilis]	Drosophila pseudoobscura pseudoobscura	4	0.801678	1.18032	0.487529	0.724436	3.25087	1.85353	2.01372	1.1272	0.879022	3.76704	0.534564	2.37684	1.07647	4.69894	0.724436	3.25087	0.265461	1.1695	0.469894	2.0893
8.22	38.21	Unigene6489_All	gi|149689024|gb|ABR27827.1|	40S ribosomal protein S15/S22 [Triatoma infestans]	Triatoma infestans	5	0.758578	0.83946	1.1272	1.22462	0.731139	1.24738	1.07647	1.83654	1.03753	0.398107	1.55597	0.564937	1.36773	0.501187	1.23595	0.461318	1.40605	0.544503	0.824138	0.331131
8.19	41.94	CL5558.Contig2_All	gi|121543875|gb|ABM55602.1|	putative signal sequence receptor beta subunit [Maconellicoccus hirsutus]	Maconellicoccus hirsutus	8	0.580764	0.903649	0.544503	0.855067	0.737904	0.855067	0.666807	0.801678	2.14783	1.45881	2.05116	1.36773	3.59749	2.37684	2.35505	1.58489	2.85759	1.99526	2.48886	1.67494
8.19	19.22	Unigene6867_All	gi|48096769|ref|XP_392518.1|	PREDICTED: proteasome subunit alpha type-3 [Apis mellifera]	Apis mellifera	4	0.724436	0.724436	0.744732	0.744732	0.92045	1.09648	0.937562	1.11686	1.09648	1.01859	1.1272	1.04713	1.49968	1.39316	1.49968	1.39316	1.19124	1.10662	0.990832	0.928966
8.18	36.49	Unigene13599_All	gi|289597601|gb|ADD12236.1|	SVSP4 [Theileria annulata]	Theileria annulata	5	1.21339	0.870964	2.58226	1.83654	0.207014	0.119124	0.457088	0.244343	0.0816582	0.1	0.155597	0.233346	0.0679204	0.0903649	0.0912011	0.121339	0.376704	0.369828	0.666807	0.765597
8.17	12.24	Unigene12607_All	gi|383854896|ref|XP_003702956.1|	PREDICTED: alkaline phosphatase, tissue-nonspecific isozyme-like [Megachile rotundata]	Megachile rotundata	5	1.05682	2.26987	1.1272	2.29087	1.80302	2.51189	1.67494	2.31206	1.30617	1.97697	1.2942	2.14783	1.20226	1.83654	0.591562	0.895365	0.704693	1.21339	0.591562	0.824138
8.16	20.29	Unigene5704_All	gi|307198665|gb|EFN79501.1|	Probable hydroxyacid-oxoacid transhydrogenase, mitochondrial [Harpegnathos saltator]	Harpegnathos saltator	7	0.972747	1.0666	0.862979	0.946237	1.02802	0.895365	0.912011	0.794328	1.1272	1.18032	1	1.04713	1.13763	1.20226	1.04713	1.09648	1.08643	1.13763	1.24738	1.30617
8.16	46.71	Unigene21461_All	gi|328784395|ref|XP_623653.3|	PREDICTED: LOW QUALITY PROTEIN: hypothetical protein LOC551259 [Apis mellifera]	Apis mellifera	5	1.8197	1.72187	1.8197	1.57036	2.07014	1.92309	1.94089	1.83654	3.98107	2.03236	3.34195	1.94089	1.92309	1.0666	2.18776	1.22462	1.78649	1.01859	1.75388	1.00925
8.11	3.049	Unigene7306_All	gi|328714415|ref|XP_001946412.2|	PREDICTED: acetyl-CoA carboxylase-like isoform 1 [Acyrthosiphon pisum]	Acyrthosiphon pisum	5	0.895365	1.10662	0.831764	1.01859	1.2942	1.48594	1.19124	1.35519	1.05682	1.58489	0.972747	1.47231	1.15878	1.75388	0.946237	1.41906	0.809096	1.21339	0.704693	1.07647
8.11	31.65	Unigene14989_All	gi|158300275|ref|XP_320240.4|	AGAP012301-PA [Anopheles gambiae str. PEST] >gi|157013080|gb|EAA00283.4| AGAP012301-PA [Anopheles gambiae str. PEST]	Anopheles gambiae str. PEST	11	0.731139	1.0666	0.794328	1.15878	0.366438	0.10666	0.405509	0.118032	0.319154	0.420727	0.343558	0.452898	0.420727	0.544503	0.296483	0.383707	0.83946	1.07647	3.76704	4.52898
8.11	20.43	Unigene3004_All	gi|307202431|gb|EFN81851.1|	Apolipoprotein D [Harpegnathos saltator]	Harpegnathos saltator	6	0.519996	0.515229	1.23595	1.21339	0.685488	0.77983	1.61436	1.87068	0.57544	0.401791	1.38038	0.928966	1.10662	0.731139	1.11686	0.751623	0.831764	0.564937	0.724436	0.487529
8.1	11.83	CL2465.Contig3_All	gi|383848642|ref|XP_003699957.1|	PREDICTED: serine/arginine-rich splicing factor 4-like [Megachile rotundata]	Megachile rotundata	6	0.698232	0.666807	1	0.946237	1.20226	0.0879023	1.70608	0.113763	0.534564	1.21339	0.765597	1.72187	0.758578	1.72187	0.794328	1.80302	0.440555	0.990832	7.65597	14.0605
8.1	46.15	Unigene10187_All	gi|149689144|gb|ABR27922.1|	putative mitochondrial cytochrome oxidase polypeptide Vb [Triatoma infestans]	Triatoma infestans	19	1.11686	0.758578	1.24738	0.847227	0.737904	0.636796	0.824138	0.711214	0.140605	0.448745	0.15417	0.501187	0.123595	0.409261	0.177011	0.60256	0.185353	0.60256	0.203236	0.691831
8.1	35.25	Unigene43697_All	gi|328712197|ref|XP_001944912.2|	PREDICTED: collagen alpha-2(IV) chain-like [Acyrthosiphon pisum]	Acyrthosiphon pisum	7	1.24738	1.36773	2.85759	3.13329	0.559758	0.0903649	1.35519	0.21677	0.862979	0.49204	2.05116	1.1695	0.666807	0.394457	0.613762	0.37325	1.5417	0.855067	6.36796	4.13048
8.1	30.38	Unigene9571_All	gi|307193672|gb|EFN76355.1|	hypothetical protein EAI_02827 [Harpegnathos saltator]	Harpegnathos saltator	5	2.0893	2.0893	1.31826	1.2942	1.33045	0.16293	0.816582	0.103753	0.744732	0.744732	0.47863	0.469894	0.349945	0.346737	0.363078	0.363078	0.57544	0.570164	5.44503	4.74242
8.06	9.278	Unigene116_All	gi|242009779|ref|XP_002425660.1|	hypothetical protein Phum_PHUM213790 [Pediculus humanus corporis] >gi|212509553|gb|EEB12922.1| hypothetical protein Phum_PHUM213790 [Pediculus humanus corporis]	Pediculus humanus corporis	6	1.23595	0.870964	1.24738	0.895365	0.231207	0.159956	0.267917	0.131826	0.343558	0.123595	0.349945	0.141906	0.277971	0.114815	0.380189	0.15417	1.41906	0.405509	4.2462	1.05682
8.03	6.759	CL4592.Contig2_All	gi|322778896|gb|EFZ09312.1|	hypothetical protein SINV_14530 [Solenopsis invicta]	Solenopsis invicta	4	0.870964	1.13763	0.77983	1.01859	0.751623	1.08643	0.672977	0.972747	0.483059	0.981748	0.432514	0.870964	0.539511	1.14815	0.42462	0.847227	0.630957	1.28233	0.444631	0.895365
8.03	28.09	CL3608.Contig1_All	gi|242018398|ref|XP_002429664.1|	Pyrroline-5-carboxylate reductase, putative [Pediculus humanus corporis] >gi|212514649|gb|EEB16926.1| Pyrroline-5-carboxylate reductase, putative [Pediculus humanus corporis]	Pediculus humanus corporis	5	0.794328	1.99526	0.283139	0.672977	1.83654	0.57544	0.636796	0.195884	1.24738	2.42103	0.401791	0.765597	1.35519	2.63027	0.597035	1.13763	0.613762	1.1695	2.14783	4.05509
8.03	9.11	Unigene8563_All	gi|91086685|ref|XP_969056.1|	PREDICTED: similar to ubiquitin specific peptidase 14 [Tribolium castaneum] >gi|270009745|gb|EFA06193.1| hypothetical protein TcasGA2_TC009042 [Tribolium castaneum]	Tribolium castaneum	4	0.816582	0.855067	1.03753	1.08643	1.13763	0.77983	1.44544	1	0.679204	1.08643	0.870964	1.39316	0.824138	1.33045	0.794328	1.27057	0.60256	0.954993	0.870964	1.38038
8.01	32.99	Unigene17652_All	gi|156548613|ref|XP_001608082.1|	PREDICTED: 40S ribosomal protein SA-like [Nasonia vitripennis]	Nasonia vitripennis	7	0.963829	0.903649	0.887156	0.831764	1.09648	0.981748	1.00925	0.903649	0.879022	0.912011	0.809096	0.83946	0.903649	0.937562	0.963829	1	0.787046	0.824138	0.887156	0.92045
8.01	9.934	Unigene22393_All	gi|193652401|ref|XP_001951879.1|	PREDICTED: hypothetical protein LOC100161729 [Acyrthosiphon pisum]	Acyrthosiphon pisum	4	1.00925	0.461318	0.672977	0.316228	0.510505	0.288403	0.343558	0.192309	0.457088	0.591562	0.322107	0.394457	0.440555	0.564937	1.10662	1.27057	0.903649	1.15878	1.49968	2.48886
8.01	27.96	CL1430.Contig2_All	gi|91080019|ref|XP_971957.1|	PREDICTED: hypothetical protein [Tribolium castaneum] >gi|270003229|gb|EEZ99676.1| hypothetical protein TcasGA2_TC002433 [Tribolium castaneum]	Tribolium castaneum	4	1.13763	0.83946	1.03753	0.765597	0.912011	0.77983	0.831764	0.711214	0.887156	0.847227	0.809096	0.77983	0.772681	0.744732	1.04713	1.00925	0.963829	0.92045	1.1272	1.07647
8	9.66	CL1043.Contig2_All	gi|356491463|emb|CBZ40972.1|	unnamed protein product, partial [Leishmania mexicana MHOM/GT/2001/U1103]	Leishmania mexicana MHOM/GT/2001/U1103	6	2.96483	2.51189	1.51356	1.28233	0.275423	0.369828	0.148594	0.199526	0.134276	0.0544503	0.0744732	0.0394457	0.0534564	0.0322107	0.0660693	0.0401791	0.420727	0.218776	0.554626	0.235505
8	36.6	CL3956.Contig3_All	gi|146285356|gb|ABQ18255.1|	unknown [Lygus lineolaris]	Lygus lineolaris	7	0.359749	0.465586	0.340408	0.457088	0.246604	0.765597	0.242103	0.758578	0.630957	0.141906	0.619441	0.122462	1.90546	0.376704	1.36773	0.322107	2.55859	0.625173	0.809096	0.226986
8	10.41	CL24.Contig10_All	gi|242010244|ref|XP_002425880.1|	titin, putative [Pediculus humanus corporis] >gi|212509846|gb|EEB13142.1| titin, putative [Pediculus humanus corporis]	Pediculus humanus corporis	5	1.04713	2.22844	3.87258	6.85488	3.04789	4.32514	9.28966	12.8233	5.86138	1.99526	15.2757	7.24436	5.49541	1.85353	2.70396	0.903649	1.97697	0.654636	1.33045	0.440555
8	11.32	CL1065.Contig2_All	gi|328700364|ref|XP_001946672.2|	PREDICTED: chorion peroxidase-like [Acyrthosiphon pisum]	Acyrthosiphon pisum	4	0.972747	0.895365	0.912011	0.83946	0.847227	0.666807	0.794328	0.625173	0.870964	0.679204	0.816582	0.636796	0.887156	0.691831	0.963829	0.751623	1.00925	0.794328	1.2942	1.00925
8	16.53	CL66.Contig1_All	gi|91091988|ref|XP_967302.1|	PREDICTED: similar to GA20484-PA isoform 1 [Tribolium castaneum]	Tribolium castaneum	5	0.691831	0.544503	1.43219	1.1272	0.337287	0.167494	0.630957	0.346737	0.258226	0.346737	0.510505	0.619441	0.359749	0.515229	0.461318	0.57544	0.731139	1.00925	1.49968	2.0893
8	10.64	Unigene11900_All	gi|189233835|ref|XP_972363.2|	PREDICTED: similar to trypsin-like serine protease [Tribolium castaneum]	Tribolium castaneum	5	0.787046	0.704693	2.18776	2.18776	0.469894	0.691831	1.34276	2.07014	1.38038	1.19124	3.56451	3.31131	1.67494	1.44544	1.90546	1.65959	2.77971	2.37684	1.94089	1.69044
8	18.83	Unigene5717_All	gi|332374828|gb|AEE62555.1|	unknown [Dendroctonus ponderosae]	Dendroctonus ponderosae	4	1.01859	1.04713	0.77983	0.801678	1.25892	0.195884	0.963829	0.155597	1.18032	1.88799	0.895365	1.47231	1.14815	1.85353	1.10662	1.78649	0.92045	1.49968	5.49541	8.3946
8	31.62	CL2585.Contig3_All	gi|345497627|ref|XP_001602045.2|	PREDICTED: probable ATP-dependent RNA helicase DDX17-like [Nasonia vitripennis]	Nasonia vitripennis	4	0.296483	1.0666	0.235505	0.887156	0.510505	1.01859	0.42462	0.83946	0.963829	0.751623	0.794328	0.625173	3.49945	2.77971	0.895365	0.698232	1.88799	1.47231	0.937562	0.737904
7.94	6.221	CL6424.Contig2_All	gi|375161470|gb|AFA41503.1|	stau [Laodelphax striatellus]	Laodelphax striatellus	4	0.83946	0.824138	0.731139	0.717794	1.18032	0.322107	1.01859	0.283139	0.319154	0.794328	0.285759	0.685488	0.380189	0.946237	0.316228	0.946237	0.263027	0.679204	1.0666	2.55859
7.93	5.732	Unigene21273_All	gi|328786740|ref|XP_391849.4|	PREDICTED: pumilio homolog 2 [Apis mellifera]	Apis mellifera	7	1.13763	1.2942	1.13763	1.2942	0.772681	0.704693	0.772681	0.711214	0.912011	0.809096	0.912011	0.809096	0.794328	0.698232	0.698232	0.619441	1.18032	1.03753	1.28233	1.1272
7.9	20.97	Unigene22579_All	gi|242005572|ref|XP_002423638.1|	2-deoxyglucose-6-phosphate phosphatase, putative [Pediculus humanus corporis] >gi|212506798|gb|EEB10900.1| 2-deoxyglucose-6-phosphate phosphatase, putative [Pediculus humanus corporis]	Pediculus humanus corporis	5	1.03753	1.10662	0.972747	0.972747	2.48886	0.698232	2.0893	0.597035	0.666807	2.46604	0.570164	2.0893	0.60256	2.24905	0.597035	2.18776	0.285759	0.972747	1.02802	3.56451
7.9	41.71	CL2613.Contig3_All	gi|242004719|ref|XP_002423226.1|	Acyl-protein thioesterase, putative [Pediculus humanus corporis] >gi|212506205|gb|EEB10488.1| Acyl-protein thioesterase, putative [Pediculus humanus corporis]	Pediculus humanus corporis	8	0.751623	0.636796	1.47231	1.15878	1.18032	0.461318	2.26986	0.862979	0.416869	1.43219	0.855067	2.75423	0.630957	1.90546	0.758578	2.33346	0.334195	1.18032	0.809096	3.31131
7.87	11.72	CL4135.Contig2_All	gi|357617701|gb|EHJ70941.1|	contactin [Danaus plexippus]	Danaus plexippus	5	1.04713	1.21339	1.5417	1.80302	1.02802	0.963829	1.51356	1.43219	1.10662	0.744732	1.6293	1.09648	1.05682	0.704693	0.903649	0.608135	1.0666	0.717794	1.13763	0.765597
7.87	58.44	Unigene10997_All	gi|357631274|gb|EHJ78864.1|	hypothetical protein KGM_10332 [Danaus plexippus]	Danaus plexippus	5	0.912011	0.731139	0.870964	0.698232	0.751623	0.0608135	0.717794	0.0597035	0.138038	0.420727	0.133045	0.398107	0.152757	0.444631	0.183654	0.549541	0.185353	0.539511	1.87068	4.83059
7.85	8.369	Unigene13066_All	gi|237681149|ref|NP_001153721.1|	ATP-dependent RNA helicase belle [Tribolium castaneum] >gi|270008148|gb|EFA04596.1| belle [Tribolium castaneum]	Tribolium castaneum	6	0.496592	0.111686	0.340408	0.0912011	0.564937	0.501187	0.428549	0.37325	0.515229	1.57036	0.383707	1.1695	1.18032	3.10456	5.34564	10.8643	0.903649	2.72898	1.01859	3.0761
7.85	29.5	Unigene5474_All	gi|193683329|ref|XP_001949000.1|	PREDICTED: proteasomal ubiquitin receptor ADRM1 homolog [Acyrthosiphon pisum]	Acyrthosiphon pisum	8	1.14815	1.1695	1.18032	1.19124	0.510505	0.21677	0.524807	0.235505	0.452898	0.608135	0.469894	0.625173	0.394457	0.524807	0.383707	0.519996	0.879023	1.18032	2.0893	2.75423
7.84	59.6	Unigene9128_All	gi|158289373|ref|XP_311111.4|	AGAP000047-PA [Anopheles gambiae str. PEST] >gi|157019024|gb|EAA06220.4| AGAP000047-PA [Anopheles gambiae str. PEST]	Anopheles gambiae str. PEST	29	1.0666	1.03753	1.10662	1.07647	0.544503	0.0642688	0.559758	0.0737904	0.267917	0.190546	0.296483	0.190546	0.248886	0.18197	0.255859	0.190546	0.474242	0.340408	7.65597	4.74242
7.81	26.92	Unigene2949_All	gi|157103479|ref|XP_001647999.1|	acid phosphatase-1 [Aedes aegypti] >gi|108880530|gb|EAT44755.1| acid phosphatase-1 [Aedes aegypti]	Aedes aegypti	5	1.15878	0.903649	0.672977	0.529663	0.855067	1.03753	0.505825	0.613762	1.36773	1.0666	0.816582	0.619441	1.20226	0.912011	1.52757	1.19124	1.58489	1.23595	1.34276	1.02802
7.8	74.55	Unigene5788_All	gi|195110509|ref|XP_001999822.1|	GI22868 [Drosophila mojavensis] >gi|193916416|gb|EDW15283.1| GI22868 [Drosophila mojavensis]	Drosophila mojavensis	4	0.787046	1.95885	1.14815	2.65461	2.0893	2.91072	3.16228	3.87258	5.10505	1.67494	7.31139	2.48886	6.25173	2.12814	2.72898	0.912011	2.33346	0.787046	1.75388	0.60256
7.79	11.59	CL6366.Contig1_All	gi|58585196|ref|NP_001011627.1|	phenoloxidase subunit A3 [Apis mellifera] >gi|41350389|gb|AAO72539.2| prophenoloxidase [Apis mellifera]	Apis mellifera	6	0.642688	0.83946	0.457088	0.679204	2.24905	2.12814	1.75388	1.61436	1.80302	1.8197	1.36773	1.36773	2.83139	2.93765	1.97697	1.94089	0.765597	0.787046	0.831764	0.855067
7.77	26.52	Unigene18192_All	gi|328710146|ref|XP_003244179.1|	PREDICTED: twitchin-like [Acyrthosiphon pisum]	Acyrthosiphon pisum	5	0.401791	1.35519	0.369828	0.981748	2.35505	3.28095	1.70608	2.33346	4.13048	3.53183	3.01995	2.58226	7.72681	6.79204	3.04789	2.63027	1.8197	1.52757	1.28233	1.08643
7.76	34.52	CL1414.Contig1_All	gi|357623382|gb|EHJ74560.1|	glutathione peroxidase [Danaus plexippus]	Danaus plexippus	5	0.698232	0.954993	0.794328	1.08643	1.04713	0.444631	1.19124	0.49204	0.356451	0.954993	0.405509	1.08643	0.487529	1.35519	0.376704	0.990832	0.331131	0.895365	0.824138	2.0893
7.75	22.07	CL1489.Contig2_All	gi|196007278|ref|XP_002113505.1|	expressed hypothetical protein [Trichoplax adhaerens] >gi|190583909|gb|EDV23979.1| expressed hypothetical protein [Trichoplax adhaerens]	Trichoplax adhaerens	7	0.337287	0.483059	0.47863	0.642688	0.529663	0.483059	0.711214	0.60256	1.1272	1.30617	1.52757	1.7378	3.28095	3.56451	2.29087	2.60615	2.03236	2.31206	2.72898	3.04789
7.74	12.41	CL3435.Contig5_All	gi|345480464|ref|XP_001602084.2|	PREDICTED: hypothetical protein LOC100117990 isoform 1 [Nasonia vitripennis]	Nasonia vitripennis	7	1.20226	1.13763	3.25087	2.96483	0.731139	0.260615	2.05116	0.685488	0.316228	0.322107	0.847227	0.824138	0.251189	0.263027	0.272898	0.270396	0.416869	0.416869	1.33045	1.2942
7.72	28.68	Unigene1650_All	gi|157129367|ref|XP_001661657.1|	small nuclear ribonucleoprotein sm d3 [Aedes aegypti] >gi|108872253|gb|EAT36478.1| small nuclear ribonucleoprotein sm d3 [Aedes aegypti]	Aedes aegypti	5	0.672977	0.275423	2.67917	1.18032	1.30617	0.724436	5.05825	2.75423	0.214783	1.80302	0.954993	6.42688	0.30761	2.67917	0.751623	6.48634	0.157036	1.38038	0.280543	2.44343
7.71	18.05	Unigene39690_All	gi|350396915|ref|XP_003484709.1|	PREDICTED: phytanoyl-CoA dioxygenase domain-containing protein 1 homolog [Bombus impatiens]	Bombus impatiens	5	0.608135	0.47863	3.01995	2.1677	1.05682	0.255859	4.74242	1.00925	0.405508	1.21339	1.52757	5.10505	0.636796	1.97697	0.83946	2.48886	0.380189	1.13763	1.5417	4.57088
7.71	38.41	Unigene20642_All	gi|383855324|ref|XP_003703164.1|	PREDICTED: carboxypeptidase B-like [Megachile rotundata]	Megachile rotundata	5	1.75388	1.80302	1.27057	1.2942	0.963829	0.642688	0.660693	0.47863	0.452898	1.1695	0.331131	0.862979	0.251189	0.642688	0.260615	0.630957	0.510505	1.24738	0.724436	1.69044
7.7	12.9	CL1776.Contig2_All	gi|70909601|emb|CAJ17226.1|	ribosomal protein L3e [Scarabaeus laticollis]	Scarabaeus laticollis	5	0.809096	1.35519	0.570164	0.92045	3.94457	3.80189	2.75423	2.80543	4.09261	3.87258	2.75423	2.63027	4.74242	4.57088	2.85759	2.70396	1	0.946237	1	0.963829
7.67	21.17	Unigene19828_All	gi|340708664|ref|XP_003392942.1|	PREDICTED: proteasome subunit alpha type-1-like [Bombus terrestris]	Bombus terrestris	4	0.751623	0.990832	0.564937	0.744732	0.717794	0.717794	0.544503	0.529663	0.619441	0.731139	0.461318	0.549541	0.787046	1.02802	0.619441	0.737904	0.816582	1.04713	0.787046	0.990832
7.64	15.22	Unigene14211_All	gi|157109892|ref|XP_001650870.1|	mitochondrial ribosomal protein, S11, putative [Aedes aegypti] >gi|108878907|gb|EAT43132.1| mitochondrial ribosomal protein, S11, putative [Aedes aegypti]	Aedes aegypti	5	0.660694	0.751623	0.711214	0.801678	1.24738	0.717794	1.31826	0.765597	0.409261	0.847227	0.413047	0.903649	0.539511	1.25893	0.474242	1.11686	0.331131	0.685488	0.544503	1.15878
7.62	14.26	Unigene11934_All	gi|33328237|gb|AAQ09569.1|	antifreeze glycoprotein precursor [Arctogadus glacialis]	Arctogadus glacialis	7	1.03753	1.40605	0.809096	1.1272	0.17378	0.229087	0.141906	0.183654	0.325087	0.190546	0.263027	0.16293	0.325087	0.190546	0.235505	0.143219	1.80302	1.10662	1.47231	0.990832
7.62	10.66	Unigene15451_All	gi|242007160|ref|XP_002424410.1|	amidotransferase subunit A, putative [Pediculus humanus corporis] >gi|212507810|gb|EEB11672.1| amidotransferase subunit A, putative [Pediculus humanus corporis]	Pediculus humanus corporis	4	0.380189	0.597035	0.510505	0.691831	1.33045	1.65959	1.64437	2.18776	1.7378	0.855067	2.24905	1.11686	4.32514	1.6293	2.67917	1.22462	1.31826	0.666807	1.03753	0.483059
7.6	42.28	Unigene4135_All	gi|146285362|gb|ABQ18257.1|	unknown [Lygus lineolaris]	Lygus lineolaris	6	0.737904	0.787046	0.685488	0.737904	0.387258	0.672977	0.359749	0.636796	0.57544	0.724436	0.549541	0.672977	0.77983	0.981748	0.717794	0.903649	1.5417	1.90546	0.847227	1.05682
7.59	15.55	CL470.Contig1_All	gi|91083957|ref|XP_975021.1|	PREDICTED: similar to stathmin [Tribolium castaneum] >gi|270006722|gb|EFA03170.1| hypothetical protein TcasGA2_TC013090 [Tribolium castaneum]	Tribolium castaneum	5	0.636796	0.359749	0.679204	0.363078	0.263027	0.340408	0.293765	0.369828	0.212814	0.285759	0.251189	0.325087	0.325087	0.436516	0.529663	0.765597	0.879023	1.02802	0.630957	0.870964
7.59	59.3	Unigene9416_All	gi|195021496|ref|XP_001985405.1|	GH14518 [Drosophila grimshawi] >gi|193898887|gb|EDV97753.1| GH14518 [Drosophila grimshawi]	Drosophila grimshawi	4	0.831764	0.847227	0.963829	0.972747	1.03753	1.07647	1.20226	1.23595	0.691831	0.704693	0.794328	0.809096	0.824138	0.831764	0.809096	0.824138	0.660693	0.672977	0.636796	0.642688
7.58	5.874	CL5173.Contig1_All	gi|161408101|dbj|BAF94154.1|	cathepsin F-like cysteine protease [Plautia stali]	Plautia stali	4	1.8197	1.51356	2.48886	2.07014	0.275423	0.937562	0.428549	1.24738	0.353183	0.325087	0.505825	0.47863	0.201372	0.190546	0.237684	0.212814	1.47231	1.41906	0.387258	0.363078
7.52	19.09	CL331.Contig3_All	gi|170052865|ref|XP_001862416.1|	serine hydroxymethyltransferase [Culex quinquefasciatus] >gi|167873638|gb|EDS37021.1| serine hydroxymethyltransferase [Culex quinquefasciatus]	Culex quinquefasciatus	8	0.337287	0.704693	0.212814	0.416869	0.704693	1.05682	0.401791	0.724436	3.34195	3.16228	1.99526	1.85353	8.16582	7.31139	4.52898	4.32514	4.2462	4.28549	2.58226	2.39883
7.52	11.87	Unigene21920_All	gi|307184651|gb|EFN70980.1|	E3 SUMO-protein ligase RanBP2 [Camponotus floridanus]	Camponotus floridanus	4	1.27057	1.77011	0.990832	1.25893	0.660694	0.496592	0.49204	0.349945	0.356451	0.619441	0.242103	0.457088	0.275423	0.469894	0.207014	0.363078	0.474242	0.92045	0.801678	1.36773
7.52	39.45	CL5422.Contig2_All	gi|328710996|ref|XP_001943701.2|	PREDICTED: hypothetical protein LOC100167534 [Acyrthosiphon pisum]	Acyrthosiphon pisum	4	0.801678	0.801678	1.35519	1.35519	0.394457	0.0731139	0.666807	0.114815	0.224906	0.363078	0.390841	0.597035	0.285759	0.440555	0.275423	0.428549	0.564937	0.895365	3.49945	5.34564
7.51	34.02	Unigene23217_All	gi|57791230|gb|AAW56445.1|	PR-5-like protein [Lysiphlebus testaceipes]	Lysiphlebus testaceipes	6	1.47231	1.85353	1.22462	1.51356	0.501187	0.325087	0.448745	0.265461	0.887156	0.597035	0.731139	0.49204	0.60256	0.416869	0.487529	0.322107	1.80302	1.19124	2.72898	1.87068
7.48	45.35	Unigene7605_All	gi|270000364|gb|ACZ58029.1|	odorant-binding protein 3 [Adelphocoris lineolatus]	Adelphocoris lineolatus	6	0.912011	0.666807	1.22462	0.895365	0.570164	0.319154	0.758578	0.420727	0.698232	0.0772681	0.928966	0.0981748	0.758578	0.083946	1.03753	0.103753	1.22462	0.12942	2.18776	0.203236
7.45	14.12	Unigene11452_All	gi|307095110|gb|ADN29861.1|	40S ribosomal protein S3a [Triatoma matogrossensis]	Triatoma matogrossensis	4	0.505825	0.801678	0.529663	0.887156	1.34276	1.19124	1.44544	1.30617	1.31826	1.35519	1.44544	1.48594	2.55859	2.72898	1.64437	1.69044	0.972747	0.990832	1.09648	1.24738
7.43	17.87	Unigene17480_All	gi|328708752|ref|XP_003243793.1|	PREDICTED: probable enoyl-CoA hydratase, mitochondrial-like [Acyrthosiphon pisum]	Acyrthosiphon pisum	4	0.42462	0.765597	0.580764	0.912011	1.02802	0.772681	1.27057	0.954993	0.83946	2.12814	1.00925	2.55859	1.97697	4.52898	1.11686	2.75423	0.801678	2.05116	1.23595	2.93765
7.43	7.324	CL996.Contig2_All	gi|350414279|ref|XP_003490265.1|	PREDICTED: hypothetical protein LOC100744615 [Bombus impatiens]	Bombus impatiens	5	1.15878	1.05682	0.981748	0.895365	0.277971	0.180302	0.239883	0.143219	0.405508	0.242103	0.340408	0.203236	0.349945	0.210863	0.380189	0.21677	1.33045	0.870964	2.31206	1.39316
7.37	20.79	Unigene13184_All	gi|350534844|ref|NP_001232972.1|	uncharacterized protein LOC100169012 [Acyrthosiphon pisum] >gi|239791055|dbj|BAH72043.1| ACYPI004979 [Acyrthosiphon pisum]	Acyrthosiphon pisum	6	0.77983	0.912011	0.772681	0.903649	1.35519	0.654636	1.34276	0.642688	0.432514	2.05116	0.436516	2.05116	0.549541	2.60615	0.474242	2.22844	0.322107	1.49968	0.642688	3.0761
7.35	14.09	Unigene22112_All	gi|332019605|gb|EGI60083.1|	26S protease regulatory subunit 7 [Acromyrmex echinatior]	Acromyrmex echinatior	4	0.83946	0.870964	0.824138	0.855067	0.954993	0.765597	0.928966	0.751623	0.816582	0.937562	0.801678	0.92045	0.963829	1.10662	0.928966	1.0666	0.847227	0.981748	1.05682	1.21339
7.33	16.54	Unigene4938_All	gi|380029118|ref|XP_003698229.1|	PREDICTED: uncharacterized protein LOC100872865 [Apis florea]	Apis florea	6	2.29087	2.0893	5.01187	3.69828	0.510505	3.01995	0.787046	4.87528	3.37287	0.580764	5.05825	0.801678	1.39316	0.229087	1.67494	0.280543	7.44732	1.1695	1.04713	0.18197
7.32	9.396	Unigene4722_All	gi|1177619|emb|CAA63800.1|	REGA-1 protein [Schistocerca americana]	Schistocerca americana	4	1.22462	1.04713	2.12814	1.92309	2.05116	1.87068	3.56451	3.25087	2.39883	2.67917	4.16869	4.69894	2.03236	2.26986	2.22844	2.48886	1.1695	1.33045	1.33045	1.52757
7.29	25.71	CL459.Contig2_All	gi|46226717|gb|EAK87696.1|	large low complexity coiled coil protien with large repeat region [Cryptosporidium parvum Iowa II]	Cryptosporidium parvum Iowa II	4	0.469894	1.09648	0.831764	1.90546	3.49945	6.42688	4.36516	9.0365	6.48634	1.57036	8.24138	2.83139	10.2802	3.16228	5.34564	1.36773	1.95884	0.47863	0.903649	0.231206
7.27	39.66	Unigene15939_All	gi|386686301|gb|AFJ20626.1|	heat shock protein 70 [Nilaparvata lugens]	Nilaparvata lugens	7	0.744732	0.648634	1.30617	1.13763	0.990832	1.27057	1.70608	2.208	1.25892	0.862979	2.12814	1.49968	1.65959	1.14815	1.94089	1.33045	1.25893	0.870964	0.981748	0.679204
7.2	24.27	CL3088.Contig2_All	gi|242014348|ref|XP_002427853.1|	protein-L-isoaspartate O-methyltransferase, putative [Pediculus humanus corporis] >gi|212512322|gb|EEB15115.1| protein-L-isoaspartate O-methyltransferase, putative [Pediculus humanus corporis]	All	6	1.92309	1.21339	2.60615	1.65959	0.691831	0.440555	0.895365	0.586138	0.183654	0.642688	0.210863	0.847227	0.100925	0.340408	0.136773	0.534564	0.248886	0.937562	0.505825	1.5417
7.16	52.1	Unigene22818_All	gi|321479227|gb|EFX90183.1|	hypothetical protein DAPPUDRAFT_230132 [Daphnia pulex]	Daphnia pulex	6	0.981748	0.824138	1.28233	1.07647	0.801678	0.608135	1.04713	0.794328	0.744732	0.534564	0.972747	0.698232	0.758578	0.539511	0.895365	0.636796	0.928966	0.660693	1.21339	0.862979
7.14	14.99	CL3716.Contig2_All	gi|195354226|ref|XP_002043600.1|	GM16950 [Drosophila sechellia] >gi|194127768|gb|EDW49811.1| GM16950 [Drosophila sechellia]	Drosophila sechellia	6	0.831764	0.824138	0.291072	0.380189	3.25087	5.64937	1.20226	2.48886	6.85488	6.60694	2.70396	2.42103	7.31139	6.85488	6.85488	6.19441	2.208	2.01372	1.09648	0.972747
7.11	26.71	Unigene2438_All	gi|225542812|gb|ACN91289.1|	dentin sialophosphoprotein precursor [Trichechus manatus latirostris]	Trichechus manatus latirostris	6	3.87258	3.46737	0.912011	0.895365	0.413047	1.64437	0.123595	0.724436	2.75423	2.14783	1.00925	0.660693	0.937562	0.717794	0.981748	0.731139	8.79023	5.86138	1.39316	0.92045
7.11	44.22	Unigene44931_All	gi|270008069|gb|EFA04517.1|	hypothetical protein TcasGA2_TC016312 [Tribolium castaneum]	Tribolium castaneum	8	1.83654	1.59956	0.895365	0.772681	0.642688	0.0870964	0.316228	0.0487528	0.47863	0.242103	0.242103	0.122462	0.260615	0.136773	0.296483	0.155597	0.704693	0.359749	4.52898	2.99226
7.1	47.62	Unigene967_All	gi|328697418|ref|XP_001945967.2|	PREDICTED: integrin alpha-PS2-like [Acyrthosiphon pisum]	Acyrthosiphon pisum	4	1	0.954993	1.05682	1.00925	0.990832	0.937562	1.04713	0.990832	1.04713	1.00925	1.10662	1.0666	1.02802	0.990832	1.08643	1.04713	1.04713	1.00925	1.10662	1.0666
7.07	10.34	Unigene21472_All	gi|47059366|gb|AAT09370.1|	esterase [Lygus lineolaris]	Lygus lineolaris	6	2.51189	0.847227	0.337287	0.167494	2.05116	4.74242	0.356451	0.619441	4.69894	6.98232	0.608135	0.963829	1.78649	2.88403	4.01791	6.48634	1.80302	2.46604	0.972747	1.49968
7.07	14.88	Unigene803_All	gi|340716338|ref|XP_003396656.1|	PREDICTED: polyadenylate-binding protein 2-like [Bombus terrestris] >gi|350406230|ref|XP_003487700.1| PREDICTED: polyadenylate-binding protein 2-like [Bombus impatiens]	Bombus terrestris	5	0.519996	1.09648	0.529663	1.09648	1.30617	1.48594	1.33045	1.5417	0.928966	1.48594	0.903649	1.48594	1.83654	2.72898	0.83946	1.34276	0.685488	1.10662	0.60256	0.981748
7.07	7.3	Unigene660_All	gi|328718266|ref|XP_001946070.2|	PREDICTED: hypothetical protein LOC100169018 [Acyrthosiphon pisum]	Acyrthosiphon pisum	4	2.39883	1.25892	5.49541	3.59749	0.496592	0.322107	1.09648	0.724436	0.928966	0.613762	2.05116	1.38038	0.356451	0.237684	0.698232	0.452898	1.87068	1.22462	3.53183	1.75388
7.06	51.69	CL3445.Contig2_All	gi|328790639|ref|XP_001120078.2|	PREDICTED: eukaryotic translation initiation factor 4E-binding protein 1-like [Apis mellifera]	Apis mellifera	4	1.09648	0.855067	1.11686	0.879023	0.172187	0.376704	0.175388	0.383707	0.383707	0.175388	0.398107	0.178649	0.343558	0.16293	0.440555	0.20893	2.42103	0.972747	1.00925	0.42462
7.05	19.03	CL1865.Contig2_All	gi|307195718|gb|EFN77558.1|	Pyruvate dehydrogenase E1 component subunit beta, mitochondrial [Harpegnathos saltator]	Harpegnathos saltator	6	0.591562	1.2942	0.666807	1.24738	2.65461	1.8197	3.01995	2.0893	1.0666	6.66807	1.1695	6.72977	1.78649	10.0925	0.887156	4.96592	0.380189	2.60615	0.524807	3.43558
7.03	15.44	Unigene17896_All	gi|183232278|ref|XP_649873.2|	hypothetical protein [Entamoeba histolytica HM-1:IMSS] >gi|169802125|gb|EAL44487.2| hypothetical protein, conserved [Entamoeba histolytica HM-1:IMSS]	Entamoeba histolytica HM-1:IMSS	7	0.334195	0.487529	0.515229	0.77983	0.895365	0.237684	1.43219	0.380189	0.0717794	1.21339	0.105682	1.95884	0.218776	3.63078	0.125893	2.48886	0.0772681	1.34276	0.233346	4.96592
7.02	30.93	Unigene13852_All	gi|195427351|ref|XP_002061740.1|	GK17030 [Drosophila willistoni] >gi|194157825|gb|EDW72726.1| GK17030 [Drosophila willistoni]	Drosophila willistoni	6	1.22462	1	1.40605	1.19124	0.42462	0.928966	0.465586	1.07647	1.20226	0.794328	1.38038	0.903649	0.963829	0.636796	1.19124	0.77983	2.80543	1.8197	1.27057	0.83946
7	19.08	CL401.Contig1_All	gi|328711508|ref|XP_003244558.1|	PREDICTED: peroxisomal multifunctional enzyme type 2-like isoform 2 [Acyrthosiphon pisum] >gi|328711510|ref|XP_003244559.1| PREDICTED: peroxisomal multifunctional enzyme type 2-like isoform 3 [Acyrthosiphon pisum]	Acyrthosiphon pisum	5	0.816582	0.685488	0.912011	0.765597	1.19124	1.10662	1.31826	1.23595	1.05682	1.25892	1.18032	1.40605	1.28233	1.52757	1.52757	1.8197	0.879023	1.05682	0.946237	1.1272
7	16.03	Unigene4436_All	gi|157118381|ref|XP_001659087.1|	hypothetical protein AaeL_AAEL008274 [Aedes aegypti] >gi|108875742|gb|EAT39967.1| conserved hypothetical protein [Aedes aegypti]	Aedes aegypti	5	1.94089	1.22462	2.24905	1.40605	0.895365	0.801678	1.05682	0.928966	0.704693	0.57544	0.847227	0.685488	0.37325	0.301995	0.564937	0.469894	0.787046	0.642688	0.862979	0.691831
6.98	36.65	Unigene21172_All	gi|46561746|gb|AAT01078.1|	putative fructose 1,6-bisphosphate aldolase [Homalodisca vitripennis]	Homalodisca vitripennis	10	0.903649	1.07647	0.816582	0.928966	0.448745	0.413047	0.390841	0.356451	0.711214	1.23595	0.625173	1.0666	0.787046	1.35519	0.666807	1.11686	1.61436	2.60615	1.77011	2.99226
6.97	14.19	Unigene13118_All	gi|383848775|ref|XP_003700023.1|	PREDICTED: dolichyl-diphosphooligosaccharide--protein glycosyltransferase subunit 1-like [Megachile rotundata]	Megachile rotundata	8	0.824138	0.369828	1.49968	0.765597	0.539511	0.554626	1	0.972747	0.672977	0.744732	1.21339	1.35519	0.77983	0.887156	1.49968	2.01372	1.19124	1.40605	1.22462	1.36773
6.94	4.078	CL5785.Contig1_All	gi|345481592|ref|XP_001605854.2|	PREDICTED: la-related protein 1-like [Nasonia vitripennis]	Nasonia vitripennis	4	1.41906	1.59956	1.36773	1.51356	0.544503	0.47863	0.515229	0.457088	0.711214	0.283139	0.685488	0.291072	0.505825	0.20893	0.457088	0.199526	1.35519	0.564937	1.48594	0.60256
6.94	24.81	CL555.Contig1_All	gi|146285362|gb|ABQ18257.1|	unknown [Lygus lineolaris]	Lygus lineolaris	7	0.564937	0.724436	0.704693	0.895365	0.469894	0.469894	0.580764	0.580764	0.11695	0.296483	0.141906	0.363078	0.195884	0.501187	0.15417	0.401791	0.231206	0.608135	0.239883	0.60256
6.93	25.86	Unigene84_All	gi|119882|sp|P10675.1|FAS1_SCHAM	RecName: Full=Fasciclin-1; AltName: Full=Fasciclin I; Short=FAS I; Short=FCN; Flags: Precursor >gi|160847|gb|AAA29809.1| FCN I precursor [Schistocerca americana]	Schistocerca americana	4	0.724436	1.04713	0.691831	1.02802	1.83654	1.59956	1.70608	1.55597	2.05116	0.440555	2.05116	0.428549	2.48886	0.772681	1.75388	0.501187	1.15878	0.265461	1.11686	0.260615
6.93	20.31	Unigene14919_All	gi|345485341|ref|XP_003425247.1|	PREDICTED: hypothetical protein LOC100679529 isoform 1 [Nasonia vitripennis] >gi|345485343|ref|XP_003425248.1| PREDICTED: hypothetical protein LOC100679529 isoform 2 [Nasonia vitripennis]	Nasonia vitripennis	4	2.33346	1.8197	1.80302	1.51356	0.390841	0.199526	0.296483	0.109648	0.376704	0.251189	0.293765	0.169044	0.159956	0.0954993	0.194089	0.11272	0.92045	0.580764	2.55859	1.31826
6.91	37.04	Unigene2221_All	gi|242022735|ref|XP_002431794.1|	translocon-associated protein subunit delta precursor, putative [Pediculus humanus corporis] >gi|212517119|gb|EEB19056.1| translocon-associated protein subunit delta precursor, putative [Pediculus humanus corporis]	Pediculus humanus corporis	4	1.07647	0.92045	0.83946	0.717794	1.11686	0.928966	0.870964	0.724436	1.39316	1.23595	1.08643	0.963829	1.28233	1.13763	1.49968	1.33045	1.22462	1.09648	1.47231	1.31826
6.86	31.21	CL2470.Contig3_All	gi|193662009|ref|XP_001950884.1|	PREDICTED: protein CREG2-like [Acyrthosiphon pisum]	Acyrthosiphon pisum	6	1.07647	1.09648	1.1272	1.15878	0.855067	0.654636	0.92045	0.698232	0.15417	0.586138	0.158489	0.613762	0.139316	0.534564	0.141906	0.539511	0.175388	0.679204	0.205116	0.870964
6.84	10.33	CL4708.Contig4_All	gi|345493910|ref|XP_003427180.1|	PREDICTED: protein alan shepard-like isoform 4 [Nasonia vitripennis]	Nasonia vitripennis	5	0.691831	1.34276	1.10662	2.29087	0.954993	0.487529	1.38038	0.765597	0.794328	0.912011	1.09648	1.2942	1.0666	1.23595	0.580764	0.660693	0.717794	0.937562	1.94089	2.33346
6.84	9.687	CL2833.Contig2_All	gi|380028007|ref|XP_003697703.1|	PREDICTED: uncharacterized protein LOC100872910 [Apis florea]	Apis florea	4	0.92045	0.928966	0.887156	0.887156	0.387258	0.121339	0.356451	0.11695	0.0855067	0.313329	0.0855067	0.296483	0.0912011	0.334195	0.0903649	0.331131	0.178649	0.787046	0.816582	2.48886
6.84	13.53	Unigene21325_All	gi|193709120|ref|XP_001949048.1|	PREDICTED: hemicentin-2-like [Acyrthosiphon pisum]	Acyrthosiphon pisum	4	1.83654	1.61436	1.22462	1.05682	1.21339	1.90546	0.824138	1.31826	2.58226	1.00925	1.77011	0.704693	1.41906	0.559758	1.64437	0.630957	2.0893	0.83946	1.35519	0.505825
6.84	33.08	Unigene11194_All	gi|349592318|gb|AEP95757.1|	chemosensory protein 3 [Apolygus lucorum]	Apolygus lucorum	4	0.83946	0.83946	1.15878	1.1695	0.413047	0.229087	0.549541	0.30761	0.0636796	0.0990832	0.0787046	0.141906	0.0737904	0.118032	0.0772681	0.128233	0.125893	0.2208	0.270396	0.474242
6.82	4.386	CL2056.Contig1_All	gi|345488729|ref|XP_001605185.2|	PREDICTED: hypothetical protein LOC100121576 [Nasonia vitripennis]	Nasonia vitripennis	5	1.41906	1.40605	1.39316	1.38038	1.00925	0.963829	0.990832	0.946237	1.33045	1.24738	1.30617	1.22462	0.928966	0.870964	0.928966	0.879023	1.30617	1.22462	1.36773	1.28233
6.81	24.9	Unigene18130_All	gi|307176981|gb|EFN66287.1|	Tubulin folding cofactor B [Camponotus floridanus]	Camponotus floridanus	4	1.2942	1.5417	3.7325	5.91562	3.0761	1.1695	8.01678	3.76704	1.78649	3.49945	5.70164	8.95365	1.51356	2.70396	1.07647	2.03236	0.60256	1.1272	1.48594	2.65461
6.8	5.556	CL5163.Contig2_All	gi|383860795|ref|XP_003705874.1|	PREDICTED: uncharacterized protein LOC100878082 [Megachile rotundata]	Megachile rotundata	5	1.36773	2.37684	0.724436	1.27057	2.53513	2.51189	1.34276	1.34276	0.625173	2.26987	0.296483	1.20226	0.387258	1.6293	0.233346	0.937562	0.224905	0.862979	0.214783	0.870964
6.79	41.11	Unigene44727_All	gi|270005243|gb|EFA01691.1|	hypothetical protein TcasGA2_TC007266 [Tribolium castaneum]	Tribolium castaneum	24	1.75388	1.65959	1.61436	1.52757	0.401791	0.483059	0.340408	0.440555	1.1695	0.496592	1.07647	0.42462	0.672977	0.267917	0.711214	0.283139	3.10456	1.20226	2.42103	0.937562
6.76	38.66	Unigene22869_All	gi|321474187|gb|EFX85153.1|	hypothetical protein DAPPUDRAFT_314309 [Daphnia pulex]	Daphnia pulex	5	0.990832	0.349945	0.608135	0.21677	0.717794	0.233346	0.432514	0.139316	0.244343	0.253513	0.135519	0.159956	0.222844	0.255859	0.831764	0.630957	0.319154	0.331131	1.0666	1.22462
6.76	32.52	CL116.Contig2_All	gi|380017875|ref|XP_003692870.1|	PREDICTED: uncharacterized protein LOC100867686 [Apis florea]	Apis florea	9	1.85353	1.11686	1.22462	0.731139	1.22462	1.13763	0.77983	0.717794	2.51189	0.483059	1.64437	0.328095	1.34276	0.275423	2.14783	0.440555	2.03236	0.390841	2.35505	0.49204
6.74	10.89	Unigene2963_All	gi|263173502|gb|ACY69956.1|	mitochondrial phosphate carrier protein [Cimex lectularius]	Cimex lectularius	4	0.642688	1.08643	0.630957	1.03753	1.44544	0.946237	1.36773	0.862979	1.28233	2.10863	1.21339	2.03236	1.85353	3.04789	1.1695	1.92309	0.879023	1.47231	1.35519	2.18776
6.71	7.692	Unigene21529_All	gi|91094647|ref|XP_971886.1|	PREDICTED: similar to Sec24B protein, putative [Tribolium castaneum] >gi|270016466|gb|EFA12912.1| hypothetical protein TcasGA2_TC006982 [Tribolium castaneum]	Tribolium castaneum	4	0.717794	1.10662	0.724436	1.11686	0.751623	0.862979	0.758578	0.870964	0.92045	0.524808	0.937562	0.529663	1.28233	0.724436	0.824138	0.465586	1.21339	0.685488	1.05682	0.597035
6.7	23.99	CL384.Contig1_All	gi|345495717|ref|XP_001606306.2|	PREDICTED: hypothetical protein LOC100122700 [Nasonia vitripennis]	Nasonia vitripennis	4	1.07647	0.946237	0.60256	0.534564	0.175388	0.101859	0.108643	0.0613762	0.313329	0.0946237	0.187068	0.0586138	0.288403	0.0879023	0.328095	0.0990832	1.8197	0.452898	2.91072	0.879023
6.69	8.675	Unigene17390_All	gi|307194191|gb|EFN76608.1|	Eukaryotic initiation factor 4A-II [Harpegnathos saltator]	Harpegnathos saltator	3	0.870964	0.963829	0.529663	0.539511	1.43219	2.22844	0.772681	1.24738	1.13763	3.7325	0.698232	2.22844	1.25893	3.90841	1.09648	4.05509	0.801678	2.75423	0.529663	1.8197
6.69	9.749	Unigene10247_All	gi|307207884|gb|EFN85445.1|	Probable phosphoserine aminotransferase [Harpegnathos saltator]	Harpegnathos saltator	4	1.07647	1.35519	0.648634	0.816582	1.64437	1.44544	0.990832	0.862979	1.5417	2.0893	0.92045	1.25893	1.41906	1.94089	1.11686	1.5417	0.92045	1.25893	1.05682	1.44544
6.68	3.934	CL3959.Contig2_All	gi|340711863|ref|XP_003394487.1|	PREDICTED: angiotensin-converting enzyme-like [Bombus terrestris]	Bombus terrestris	3	1.00925	0.57544	1.03753	0.564937	0.855067	1.11686	0.928966	1.1695	1.23595	1.2942	1.25893	1.31826	1.20226	1.27057	2.0893	2.18776	1.39316	1.44544	1.08643	1.15878
6.68	27.75	Unigene16483_All	gi|260656071|gb|ACX47661.1|	FI09530p [Drosophila melanogaster]	Drosophila melanogaster	5	0.758578	0.912011	1.18032	1.40605	0.539511	0.380189	0.824138	0.57544	0.717794	0.0912011	1.11686	0.134276	0.937562	0.108643	0.77983	0.0981748	1.35519	0.157036	1.8197	0.18197
6.67	10.25	CL2739.Contig2_All	gi|322782505|gb|EFZ10454.1|	hypothetical protein SINV_10017 [Solenopsis invicta]	Solenopsis invicta	4	0.862979	0.963829	1.1695	1.28233	0.744732	1.31826	0.990832	1.72187	1.39316	0.457088	1.83654	0.625173	1.58489	0.510505	1.43219	0.487529	1.83654	0.608135	1.04713	0.356451
6.64	47.73	Unigene42_All	gi|189235987|ref|XP_971849.2|	PREDICTED: similar to BMKETTIN [Tribolium castaneum]	Tribolium castaneum	6	0.903649	0.717794	1.49968	1.21339	1.10662	0.816582	1.75388	1.38038	1.61436	0.758578	2.55859	1.24738	1.75388	0.77983	2.22844	1.04713	1.43219	0.685488	1.88799	0.928966
6.64	8.368	CL2337.Contig2_All	gi|195475698|ref|XP_002090121.1|	GE20538 [Drosophila yakuba] >gi|194176222|gb|EDW89833.1| GE20538 [Drosophila yakuba]	Drosophila yakuba	4	0.990832	1.0666	0.887156	0.946237	1.03753	1.11686	0.928966	1	1.18032	1.13763	1.05682	1.01859	1.18032	1.14815	1.10662	1.0666	1.1272	1.08643	1.04713	1.00925
6.63	10.84	CL4731.Contig3_All	gi|40994853|emb|CAF18234.1|	troponin I protein [Lethocerus indicus]	Lethocerus indicus	4	0.405508	0.564937	0.366438	0.505825	1.88799	1.83654	1.69044	1.6293	0.711214	1.30617	0.642688	1.15878	1.58489	3.0761	1.23595	2.35505	0.369828	0.704693	0.356451	0.724436
6.63	8.024	CL288.Contig4_All	gi|380293835|gb|AFD50507.1|	NADPH-cytochrome P450 reductase [Cimex lectularius]	Cimex lectularius	6	0.887156	0.685488	1.80302	1.1695	1.7378	1.09648	3.46737	2.18776	0.946237	2.22844	1.90546	4.36516	1.07647	2.48886	1.39316	3.19154	0.554626	1.28233	0.887156	2.03236
6.6	21	Unigene2964_All	gi|308481835|ref|XP_003103122.1|	hypothetical protein CRE_25654 [Caenorhabditis remanei] >gi|308260498|gb|EFP04451.1| hypothetical protein CRE_25654 [Caenorhabditis remanei]	Caenorhabditis remanei	4	0.895365	1.15878	0.912011	1.25893	0.319154	1.07647	0.343558	1.21339	0.263027	0.119124	0.291072	0.144544	0.331131	0.158489	0.21677	0.114815	0.630957	0.346737	0.175388	0.12942
6.58	9.114	CL718.Contig2_All	gi|25527494|gb|AAN73321.1|	serpin 5 [Ctenocephalides felis]	Ctenocephalides felis	4	0.440555	0.390841	0.18197	0.17378	2.48886	2.14783	0.937562	0.816582	2.53513	4.09261	1	1.57036	5.19996	8.01678	5.80764	9.54993	1.05682	1.64437	1.19124	1.92309
6.56	35.76	CL1517.Contig1_All	gi|242009369|ref|XP_002425460.1|	60S ribosomal protein L12, putative [Pediculus humanus corporis] >gi|212509296|gb|EEB12722.1| 60S ribosomal protein L12, putative [Pediculus humanus corporis]	Pediculus humanus corporis	7	0.570164	0.432514	0.37325	0.260615	1.28233	0.283139	0.724436	0.172187	0.293765	0.954993	0.18197	0.564937	0.474242	1.65959	0.625173	2.18776	0.260615	0.83946	1.07647	3.59749
6.49	14.67	Unigene8600_All	gi|193580238|ref|XP_001947173.1|	PREDICTED: hypothetical protein LOC100167353 [Acyrthosiphon pisum]	Acyrthosiphon pisum	5	5.01187	8.01678	0.49204	1.14815	1.6293	9.12011	0.149968	1	2.77971	3.53183	0.288403	0.319154	0.660693	0.636796	0.285759	0.272898	2.0893	2.31206	0.280543	0.310456
6.49	15.19	Unigene14812_All	gi|270014767|gb|EFA11215.1|	hypothetical protein TcasGA2_TC005179 [Tribolium castaneum]	Tribolium castaneum	3	0.903649	1.41906	0.510505	0.855067	1.65959	2.29087	1.05682	1.49968	1.92309	2.37684	1.2942	1.5417	2.44343	2.91072	1.47231	1.78649	1.21339	1.44544	0.870964	1.03753
6.48	89.19	Unigene34786_All	gi|270001833|gb|EEZ98280.1|	hypothetical protein TcasGA2_TC000723 [Tribolium castaneum]	Tribolium castaneum	166	1.25892	0.809096	0.862979	0.554626	0.92045	0.387258	0.630957	0.265461	0.272898	0.313329	0.187068	0.214783	0.214783	0.246604	0.334195	0.383707	0.293765	0.337287	0.698232	0.801678
6.48	75.66	Unigene23228_All	gi|194752836|ref|XP_001958725.1|	GF12424 [Drosophila ananassae] >gi|190620023|gb|EDV35547.1| GF12424 [Drosophila ananassae]	Drosophila ananassae	8	2.55859	1.27057	4.87528	2.39883	0.92045	0.717794	1.75388	1.35519	1.27057	0.265461	2.65461	0.608135	0.539511	0.128233	1.15878	0.275423	1.43219	0.299226	1.8197	0.461318
6.47	20.08	CL2528.Contig1_All	gi|157112612|ref|XP_001657588.1|	short-chain dehydrogenase [Aedes aegypti] >gi|108877992|gb|EAT42217.1| short-chain dehydrogenase [Aedes aegypti]	Aedes aegypti	4	0.630957	1.34276	1	2.42103	1.09648	0.801678	1.99526	1.44544	1.51356	1.55597	2.77971	2.77971	2.44343	2.42103	1.1272	1.13763	1.39316	1.40605	1.90546	2.10863
6.46	11.72	CL3761.Contig2_All	gi|340728972|ref|XP_003402785.1|	PREDICTED: counting factor associated protein D-like [Bombus terrestris]	Bombus terrestris	9	1.31826	0.787046	1.43219	0.855067	0.21677	0.0772681	0.231206	0.0831764	0.0394457	0.0398107	0.0416869	0.0436516	0.0310456	0.0331131	0.0461318	0.0483059	0.11695	0.111686	0.340408	0.42462
6.46	8.565	CL4677.Contig1_All	gi|345497898|ref|XP_001606911.2|	PREDICTED: hypothetical protein LOC100123288 [Nasonia vitripennis]	Nasonia vitripennis	4	1.34276	1.13763	1.2942	1.09648	0.220801	0.0366438	0.201372	0.0325087	0.299226	0.11695	0.285759	0.109648	0.2208	0.0912011	0.260615	0.100925	1.43219	0.496592	10.2802	3.37287
6.44	22.96	CL1946.Contig2_All	gi|345481008|ref|XP_003424265.1|	PREDICTED: hypothetical protein LOC100679065 [Nasonia vitripennis]	Nasonia vitripennis	4	0.549541	0.608135	0.549541	0.608135	0.356451	1.1695	0.390841	1.18032	1.64437	0.194089	1.65959	0.203236	2.91072	0.366438	2.60615	0.299226	4.2462	0.501187	1.38038	0.15417
6.43	11.57	CL3714.Contig3_All	gi|156538218|ref|XP_001601888.1|	PREDICTED: transcriptional activator protein Pur-alpha-like [Nasonia vitripennis]	Nasonia vitripennis	3	0.847227	0.654636	0.954993	0.724436	0.937562	0.809096	1.04713	0.92045	0.343558	0.831764	0.390841	0.937562	0.398107	0.981748	0.501187	1.27057	0.366438	0.887156	0.409261	1.00925
6.43	35.38	Unigene18112_All	gi|170037644|ref|XP_001846666.1|	SM protein G [Culex quinquefasciatus] >gi|167880950|gb|EDS44333.1| SM protein G [Culex quinquefasciatus]	Culex quinquefasciatus	4	1.10662	1.22462	1	1.09648	1.05682	1.02802	0.954993	0.92045	0.724436	1.27057	0.654636	1.14815	0.648634	1.13763	0.591562	1.03753	0.679204	1.19124	0.704693	1.22462
6.4	16.01	Unigene4902_All	gi|322786159|gb|EFZ12764.1|	hypothetical protein SINV_00887 [Solenopsis invicta]	Solenopsis invicta	5	1.57036	1.35519	1.80302	1.43219	1.48594	1.15878	1.61436	1.24738	0.444631	2.05116	0.534564	2.22844	0.301995	1.25893	0.363078	1.57036	0.313329	1.31826	0.376704	1.77011
6.39	28.78	CL5047.Contig6_All	gi|328789842|ref|XP_001120023.2|	PREDICTED: methionine-R-sulfoxide reductase B1 isoform 1 [Apis mellifera]	Apis mellifera	4	1.85353	1.22462	1.27057	0.83946	0.870964	0.465586	0.60256	0.325087	0.42462	0.529663	0.293765	0.369828	0.231206	0.291072	0.349945	0.428549	0.483059	0.608135	0.879023	1.13763
6.38	16.5	Unigene23766_All	gi|240849105|ref|NP_001155706.1|	annexin IX-like [Acyrthosiphon pisum] >gi|239788624|dbj|BAH70984.1| ACYPI007342 [Acyrthosiphon pisum]	Acyrthosiphon pisum	4	0.158489	0.698232	0.17378	0.751623	1.07647	1.27057	1.14815	1.35519	0.912011	1.55597	0.972747	1.65959	5.15229	8.87156	1.30617	2.208	0.855067	1.44544	0.717794	1.21339
6.38	11.08	Unigene1041_All	gi|242012489|ref|XP_002426965.1|	26S protease regulatory subunit 6B, putative [Pediculus humanus corporis] >gi|212511194|gb|EEB14227.1| 26S protease regulatory subunit 6B, putative [Pediculus humanus corporis]	Pediculus humanus corporis	3	0.731139	0.469894	0.42462	0.283139	1.38038	1.38038	0.816582	0.824138	0.448745	1.41906	0.285759	0.831764	0.613762	1.90546	0.954993	2.85759	0.343558	1.00925	0.325087	1
6.37	3.994	CL2064.Contig2_All	gi|328782914|ref|XP_393989.4|	PREDICTED: hepatocyte growth factor-regulated tyrosine kinase substrate [Apis mellifera]	Apis mellifera	3	0.990832	1.01859	1.19124	1.22462	0.288403	1.04713	0.343558	1.27057	0.691831	0.586138	0.83946	0.704693	0.691831	0.580764	0.672977	0.580764	2.53513	2.0893	0.660693	0.559758
6.37	5.656	Unigene9648_All	gi|242013416|ref|XP_002427403.1|	transcription elongation regulator, putative [Pediculus humanus corporis] >gi|212511780|gb|EEB14665.1| transcription elongation regulator, putative [Pediculus humanus corporis]	Pediculus humanus corporis	3	1.07647	0.704693	1.27057	0.831764	0.92045	0.648634	1.08643	0.772681	1.1272	0.765597	1.38038	0.92045	1.0666	0.691831	1.65959	1.10662	1.24738	0.816582	1.72187	1.20226
6.35	5.925	Unigene17815_All	gi|158293345|ref|XP_557743.2|	AGAP008604-PA [Anopheles gambiae str. PEST] >gi|157016660|gb|EAL40245.2| AGAP008604-PA [Anopheles gambiae str. PEST]	Anopheles gambiae str. PEST	3	0.432514	1.36773	0.248886	0.794328	2.1677	2.42103	1.1695	1.39316	1.11686	2.24905	0.704693	1.24738	2.77971	4.69894	0.954993	1.52757	0.608135	1.10662	0.515229	0.887156
6.33	4.386	CL985.Contig21_All	gi|328720278|ref|XP_003246991.1|	PREDICTED: hypothetical protein LOC100161216 isoform 3 [Acyrthosiphon pisum]	Acyrthosiphon pisum	4	0.724436	1.51356	1.20226	2.70396	0.83946	0.37325	1.51356	0.704693	0.505825	1.27057	0.903649	2.26986	0.698232	1.80302	0.328095	0.83946	0.586138	1.48594	1.19124	3.59749
6.32	21.3	CL5865.Contig3_All	gi|156548256|ref|XP_001607280.1|	PREDICTED: myophilin-like [Nasonia vitripennis]	Nasonia vitripennis	3	0.356451	0.337287	0.428549	0.428549	0.77983	0.30479	0.963829	0.363078	0.679204	0.487529	0.83946	0.586138	1.95884	1.45881	2.01372	1.35519	0.870964	0.625173	2.31206	1.72187
6.31	37.04	Unigene21225_All	gi|328700015|ref|XP_001952052.2|	PREDICTED: hypothetical protein LOC100162393 [Acyrthosiphon pisum]	Acyrthosiphon pisum	6	1.33045	1.1272	1.0666	0.903649	0.862979	1.55597	0.685488	1.24738	1.44544	1.07647	1.15878	0.855067	1.07647	0.801678	1.27057	0.937562	1.67494	1.23595	0.92045	0.679204
6.3	23.26	Unigene9809_All	gi|91082897|ref|XP_972120.1|	PREDICTED: similar to translationally controlled tumor protein [Tribolium castaneum] >gi|270007609|gb|EFA04057.1| hypothetical protein TcasGA2_TC014289 [Tribolium castaneum]	Tribolium castaneum	4	0.879022	0.912011	0.691831	0.724436	1.02802	1.0666	0.816582	0.847227	1.08643	1.02802	0.862979	0.816582	1.22462	1.15878	1.1695	1.11686	1.03753	0.990832	1.00925	0.954993
6.29	54.17	Unigene20673_All	gi|156551834|ref|XP_001604291.1|	PREDICTED: N-alpha-acetyltransferase 38, NatC auxiliary subunit-like [Nasonia vitripennis]	Nasonia vitripennis	6	0.758578	0.946237	0.787046	0.981748	0.717794	0.831764	0.737904	0.862979	0.619441	0.613762	0.642688	0.630957	0.809096	0.801678	0.648634	0.642688	0.855067	0.847227	0.737904	0.731139
6.28	34.13	Unigene14474_All	gi|158285449|ref|XP_308315.4|	AGAP007562-PA [Anopheles gambiae str. PEST] >gi|157019997|gb|EAA04495.4| AGAP007562-PA [Anopheles gambiae str. PEST]	Anopheles gambiae str. PEST	4	0.937562	0.990832	1.2942	1.35519	1.21339	0.390841	1.67494	0.529663	1.35519	0.903649	1.87068	1.24738	1.43219	0.946237	1.35519	0.903649	1.09648	0.737904	3.34195	2.37684
6.27	26.11	CL4905.Contig1_All	gi|289743755|gb|ADD20625.1|	lipid storage droplet surface-binding protein [Glossina morsitans morsitans]	Glossina morsitans morsitans	6	1.36773	1.04713	2.07014	1.58489	0.428549	0.529663	0.625173	0.809096	0.416869	0.277971	0.613762	0.394457	0.316228	0.214783	0.401791	0.272898	0.981748	0.625173	0.772681	0.496592
6.27	3.068	CL2370.Contig1_All	gi|189237255|ref|XP_972068.2|	PREDICTED: similar to AGAP003656-PA [Tribolium castaneum]	Tribolium castaneum	4	0.903649	1.05682	0.928966	1.08643	0.847227	1.18032	0.870964	1.21339	1.13763	1.01859	1.18032	1.04713	1.24738	1.11686	1.0666	0.954993	1.33045	1.19124	0.954993	0.855067
6.25	7.978	Unigene5939_All	gi|383848028|ref|XP_003699654.1|	PREDICTED: cytoplasmic aconitate hydratase [Megachile rotundata]	Megachile rotundata	6	1.64437	2.70396	0.625173	1.0666	1.80302	1.31826	0.691831	0.666807	3.01995	7.65597	1.15878	2.85759	1.88799	4.48745	1.08643	2.72898	1.6293	4.28549	1.90546	4.09261
6.25	39.47	CL6654.Contig2_All	gi|242019957|ref|XP_002430424.1|	conserved hypothetical protein [Pediculus humanus corporis] >gi|212515562|gb|EEB17686.1| conserved hypothetical protein [Pediculus humanus corporis]	Pediculus humanus corporis	8	0.457088	0.724436	0.483059	0.787046	0.660694	0.214783	0.724436	0.235505	0.666807	0.452898	0.731139	0.487529	1.55597	1.10662	0.912011	0.613762	1	0.679204	3.13329	2.208
6.23	20.86	Unigene9119_All	gi|340720454|ref|XP_003398652.1|	PREDICTED: glucose-6-phosphate 1-epimerase-like [Bombus terrestris] >gi|350410100|ref|XP_003488945.1| PREDICTED: glucose-6-phosphate 1-epimerase-like [Bombus impatiens]	Bombus terrestris	4	0.428549	0.47863	0.608135	0.717794	0.444631	0.387258	0.666807	0.544503	0.794328	0.691831	1.18032	1.03753	1.87068	1.65959	1.65959	1.52757	1.78649	1.55597	2.12814	1.7378
6.21	24.12	Unigene15694_All	gi|27882093|gb|AAH44517.1|	Zgc:55862 [Danio rerio]	Danio rerio	5	0.698232	0.77983	0.870964	0.963829	0.301995	0.0461318	0.363078	0.0580764	0.242103	0.169044	0.293765	0.205116	0.334195	0.233346	0.301995	0.212814	0.787046	0.529663	9.72747	5.39511
6.19	24.42	Unigene17884_All	gi|170063951|ref|XP_001867326.1|	lysosomal aspartic protease [Culex quinquefasciatus] >gi|167881401|gb|EDS44784.1| lysosomal aspartic protease [Culex quinquefasciatus]	Culex quinquefasciatus	8	0.731139	0.879022	0.233346	0.275423	0.77983	0.981748	0.246604	0.310456	1.65959	0.691831	0.510505	0.229087	2.1677	1.00925	1.85353	0.870964	2.0893	0.954993	1.64437	0.751623
6.18	9.249	Unigene14432_All	gi|380023446|ref|XP_003695534.1|	PREDICTED: LIM and SH3 domain protein Lasp-like [Apis florea]	Apis florea	4	1.33045	0.711214	1.01859	0.539511	0.359749	0.203236	0.277971	0.148594	0.591562	0.16293	0.457088	0.128233	0.440555	0.123595	0.83946	0.21677	1.5417	0.515229	3.01995	0.903649
6.17	31.11	CL4870.Contig1_All	gi|90820038|gb|ABD98776.1|	putative small heat shock protein [Graphocephala atropunctata]	Graphocephala atropunctata	5	1.27057	0.937562	2.03236	1.75388	4.65586	0.349945	7.65597	0.630957	0.17378	5.64937	0.334195	9.12011	0.17378	4.61318	0.233346	5.7544	0.0559758	1.18032	0.580764	11.4815
6.16	15.28	CL5411.Contig2_All	gi|160947858|gb|ABX54738.1|	ribosomal protein L10 [Spodoptera exigua]	Spodoptera exigua	4	0.229087	0.413047	0.270396	0.461318	2.53513	1.7378	3.04789	2.10863	1.67494	1.38038	2.03236	1.64437	5.97035	5.24807	4.83059	3.7325	0.648634	0.529663	0.954993	0.77983
6.16	14.9	Unigene4633_All	gi|242008287|ref|XP_002424938.1|	E1b-55kD-associated protein, putative [Pediculus humanus corporis] >gi|212508552|gb|EEB12200.1| E1b-55kD-associated protein, putative [Pediculus humanus corporis]	Pediculus humanus corporis	3	1.11686	2.01372	0.554626	0.981748	2.05116	2.60615	1.04713	1.44544	2.22844	2.42103	1.15878	1.35519	2.07014	2.37684	1.1695	1.35519	1.10662	1.25893	0.801678	0.912011
6.16	9.496	Unigene17253_All	gi|242011701|ref|XP_002426585.1|	ADP-ribosylation factor GTPase-activating protein, putative [Pediculus humanus corporis] >gi|212510734|gb|EEB13847.1| ADP-ribosylation factor GTPase-activating protein, putative [Pediculus humanus corporis]	Pediculus humanus corporis	4	1.6293	1.48594	0.937562	0.862979	0.744732	1.38038	0.436516	0.751623	0.765597	1.02802	0.457088	0.586138	0.49204	0.613762	0.549541	0.672977	1.15878	1.39316	0.597035	0.751623
6.14	35.74	Unigene589_All	gi|170057986|ref|XP_001864723.1|	heat shock protein 70 B2 [Culex quinquefasciatus] >gi|167877233|gb|EDS40616.1| heat shock protein 70 B2 [Culex quinquefasciatus]	Culex quinquefasciatus	20	1.05682	0.963829	0.963829	0.879023	1.05682	1.11686	0.972747	1.02802	1.2942	1.30617	1.19124	1.20226	1.22462	1.22462	1.34276	1.34276	1.21339	1.22462	1.14815	1.15878
6.14	44.29	Unigene14802_All	gi|328699598|ref|XP_003240981.1|	PREDICTED: hypothetical protein LOC100570172 [Acyrthosiphon pisum]	Acyrthosiphon pisum	40	0.772681	0.928966	0.717794	0.862979	0.737904	0.954993	0.685488	0.887156	0.963829	0.744732	0.895365	0.691831	1.23595	0.954993	1.01859	0.787046	1.2942	1	0.990832	0.765597
6.09	65.59	Unigene21149_All	gi|1345864|sp|P45583.1|CU19_LOCMI	RecName: Full=Cuticle protein 19; AltName: Full=LM-ACP 19; Short=LM-19 >gi|998752|gb|AAB34514.1| Lm-ACP19=wing cuticle protein [Locusta migratoria=migratory locusts, wings, Peptide, 157 aa]	Locusta migratoria=migratory locusts, wings, Peptide, 157 aa	39	1.22462	1.47231	2.01372	2.31206	0.912011	0.380189	1.41906	0.549541	0.685488	0.794328	1.19124	1.18032	0.539511	0.654636	0.515229	0.534564	0.794328	0.855067	2.14783	2.18776
6.09	20.67	Unigene16176_All	gi|242247120|ref|NP_001156066.1|	uncharacterized protein LOC100159439 [Acyrthosiphon pisum] >gi|239790229|dbj|BAH71688.1| ACYPI000810 [Acyrthosiphon pisum]	Acyrthosiphon pisum	3	0.704693	0.642688	0.432514	0.394457	1.23595	0.544503	0.758578	0.337287	1.14815	1.8197	0.704693	1.10662	1.61436	2.55859	1.77011	2.77971	0.92045	1.45881	2.0893	3.28095
6.09	32.32	Unigene11660_All	gi|380030684|ref|XP_003698973.1|	PREDICTED: protein CDV3 homolog [Apis florea]	Apis florea	3	1.40605	1.03753	1.40605	1.03753	0.161436	0.187068	0.159956	0.178649	0.136773	0.316228	0.135519	0.316228	0.100925	0.222844	0.134276	0.301995	0.847227	1.87068	0.737904	1.83654
6.09	42.53	CL4437.Contig2_All	gi|149689038|gb|ABR27834.1|	E3 ubiquitin ligase [Triatoma infestans]	Triatoma infestans	4	0.879022	0.879022	0.903649	0.903649	2.55859	1.20226	2.63027	1.22462	0.465586	2.22844	0.469894	2.26986	0.524807	2.53513	0.549541	2.51189	0.199526	0.862979	0.383707	1.83654
6.08	7.287	Unigene5890_All	gi|260586476|gb|ACX46120.1|	catalase [Scylla paramamosain]	Scylla paramamosain	3	0.824138	0.870964	0.963829	1.02802	0.862979	0.824138	1.00925	0.972747	0.77983	0.946237	0.912011	1.10662	0.937562	1.13763	0.879023	1.0666	0.895365	1.08643	0.937562	1.13763
6.07	31.73	Unigene4068_All	gi|357604796|gb|EHJ64324.1|	hypothetical protein KGM_19127 [Danaus plexippus]	Danaus plexippus	4	0.83946	0.534564	0.77983	0.496592	0.534564	0.237684	0.496592	0.218776	0.0937562	0.369828	0.083946	0.340408	0.108643	0.432514	0.155597	0.679204	0.15417	0.679204	0.346737	1.61436
6.07	36.21	CL2258.Contig3_All	gi|270006236|gb|EFA02684.1|	hypothetical protein TcasGA2_TC008405 [Tribolium castaneum]	Tribolium castaneum	3	0.912011	1.10662	0.524807	0.636796	2.46604	2.77971	1.2942	1.45881	1.78649	3.25087	0.946237	1.70608	1.8197	3.31131	1.49968	2.70396	0.724436	1.30617	0.630957	1.14815
6.06	40.43	CL1020.Contig1_All	gi|328777202|ref|XP_003249300.1|	PREDICTED: sex-regulated protein janus-A-like [Apis mellifera]	Apis mellifera	4	0.772681	0.77983	1.18032	1.20226	1.00925	0.461318	1.51356	0.717794	0.104713	0.895365	0.145881	1.35519	0.12942	1.13763	0.123595	1.1272	0.102802	0.870964	0.197697	1.90546
6.05	27.78	Unigene12846_All	gi|293343922|ref|XP_001078719.2|	PREDICTED: rCG54054-like [Rattus norvegicus]	Rattus norvegicus	4	0.751623	0.685488	0.737904	0.654636	0.794328	0.452898	0.787046	0.428549	0.359749	0.824138	0.337287	0.809096	0.483059	1.08643	0.515229	1.21339	0.432514	1.02802	0.731139	1.80302
6.04	51.28	CL2895.Contig3_All	gi|270005248|gb|EFA01696.1|	hypothetical protein TcasGA2_TC007272 [Tribolium castaneum]	Tribolium castaneum	12	1.24738	0.824138	2.53513	1.75388	0.554626	0.328095	1.20226	0.636796	0.224906	0.698232	0.432514	1.44544	0.177011	0.554626	0.251189	0.831764	0.376704	1.24738	0.597035	2.12814
6.03	16.67	Unigene4716_All	gi|156538136|ref|XP_001608256.1|	PREDICTED: proteasome subunit alpha type-2-like [Nasonia vitripennis]	Nasonia vitripennis	3	0.496592	1.10662	0.529663	1.18032	0.474242	0.559758	0.496592	0.597035	0.698232	0.870964	0.758578	0.946237	1.35519	1.7378	0.630957	0.77983	1.51356	1.83654	1.28233	1.5417
6.03	7.156	Unigene279_All	gi|332017463|gb|EGI58186.1|	Kinesin heavy chain [Acromyrmex echinatior]	Acromyrmex echinatior	3	1.90546	1.2942	0.990832	0.672977	0.501187	0.529663	0.272898	0.255859	0.30761	0.0972747	0.212814	0.0737904	0.194089	0.0685488	0.280543	0.0847227	0.737904	0.265461	0.847227	0.390841
6.03	57.81	CL5690.Contig2_All	gi|21217441|gb|AAM33784.1|	ribosomal protein S12 [Periplaneta americana]	Periplaneta americana	8	0.515229	0.465586	0.515229	0.465586	2.05116	0.862979	2.03236	0.855067	1.33045	2.37684	1.31826	2.37684	2.46604	4.28549	2.67917	4.87528	0.636796	1.15878	1.51356	2.72898
6.03	6.081	Unigene7721_All	gi|46849491|dbj|BAD17955.1|	glycinamide ribonucleotide synthetase-aminoimidazole ribonucleotide synthetase-glycinamide ribonucleotide transformylase [Branchiostoma belcheri]	Branchiostoma belcheri	3	0.698232	0.77983	1.36773	1.51356	0.744732	0.751623	1.45881	1.47231	1.11686	0.903649	2.18776	1.75388	1.58489	1.28233	1.41906	1.14815	1.47231	1.20226	1.47231	1.18032
6.02	20	Unigene12955_All	gi|383865070|ref|XP_003707998.1|	PREDICTED: eukaryotic translation initiation factor 6-like [Megachile rotundata]	Megachile rotundata	3	0.625173	1.61436	0.207014	0.515229	2.03236	0.903649	0.619441	0.313329	1.88799	3.13329	0.57544	0.981748	3.01995	4.57088	1.10662	1.95884	0.887156	1.5417	2.01372	3.10456
6.02	10.94	CL2726.Contig1_All	gi|223036836|gb|ACM78948.1|	hexokinase [Locusta migratoria]	Locusta migratoria	4	1.48594	1.70608	0.77983	0.895365	1.22462	1.22462	0.648634	0.642688	1.59956	0.816582	0.831764	0.432514	1.05682	0.544503	0.92045	0.474242	1.28233	0.660693	1.2942	0.666807
6.02	7	CL6830.Contig2_All	gi|349584990|dbj|BAL03255.1|	93 kDa serpin [Tribolium castaneum]	Tribolium castaneum	3	1.11686	1.49969	0.887156	1.19124	0.92045	1.59956	0.731139	1.27057	1.27057	1.00925	1.00925	0.801678	1.1272	0.895365	0.83946	0.660693	1.36773	1.08643	0.787046	0.625173
6.02	13.64	CL4348.Contig3_All	gi|339283882|gb|AEJ38210.1|	juvenile hormone binding protein [Laodelphax striatellus]	Laodelphax striatellus	3	0.704693	1.24738	0.597035	1.03753	1.35519	0.801678	1.10662	0.679204	0.544503	2.18776	0.461318	1.8197	0.787046	2.96483	0.416869	1.75388	0.428549	1.6293	0.630957	2.60615
6.02	16.47	CL3391.Contig2_All	gi|324455341|gb|ADY38993.1|	nuclear progesterone receptor [Penaeus monodon]	Penaeus monodon	3	0.642688	0.428549	0.57544	0.387258	1.36773	1.07647	1.22462	0.963829	0.237684	1.38038	0.21677	1.23595	0.416869	2.1677	0.648634	3.19154	0.172187	1.00925	0.2208	1.28233
6.02	21.36	CL4508.Contig2_All	gi|307173208|gb|EFN64270.1|	Fumarylacetoacetate hydrolase domain-containing protein 2A [Camponotus floridanus]	Camponotus floridanus	3	0.801678	1.19124	0.946237	1.35519	1.2942	0.862979	1.49968	0.972747	1.75388	1.02802	1.95884	1.21339	2.10863	1.27057	1.44544	0.870964	1.34276	0.816582	1.88799	1.15878
6.01	48.4	CL1310.Contig14_All	gi|296317309|ref|NP_001171743.1|	tubulin beta chain-like [Saccoglossus kowalevskii]	Saccoglossus kowalevskii	61	0.801678	1.00925	0.903649	1.13763	0.903649	0.744732	1.01859	0.83946	0.928966	0.912011	1.04713	1.02802	1.14815	1.1272	0.912011	0.895365	1.01859	1	1.23595	1.21339
6.01	12.89	Unigene12652_All	gi|189241141|ref|XP_973953.2|	PREDICTED: similar to CG6439 CG6439-PA [Tribolium castaneum] >gi|270013913|gb|EFA10361.1| hypothetical protein TcasGA2_TC012587 [Tribolium castaneum]	Tribolium castaneum	4	1.58489	1.28233	1.44544	1.1695	1.21339	0.879022	1.10662	0.801678	1.15878	1.24738	1.05682	1.13763	0.731139	0.77983	0.903649	0.963829	0.946237	1.01859	1.30617	1.40605
6.01	11.38	Unigene23565_All	gi|242005160|ref|XP_002423440.1|	conserved hypothetical protein [Pediculus humanus corporis] >gi|212506518|gb|EEB10702.1| conserved hypothetical protein [Pediculus humanus corporis]	Pediculus humanus corporis	3	1.44544	1.15878	1.1695	0.92045	1.2942	0.192309	1.03753	0.157036	0.405508	1.23595	0.313329	0.981748	0.296483	0.83946	0.337287	1.05682	0.313329	0.946237	2.44343	6.42688
6.01	67.07	Unigene17340_All	gi|242022532|ref|XP_002431694.1|	conserved hypothetical protein [Pediculus humanus corporis] >gi|212517002|gb|EEB18956.1| conserved hypothetical protein [Pediculus humanus corporis]	Pediculus humanus corporis	9	0.731139	0.711214	1.75388	1.69044	0.787046	0.698232	1.78649	1.61436	1.92309	0.963829	4.52898	2.31206	2.65461	1.36773	2.65461	1.38038	2.46604	1.28233	2.85759	1.6293
6.01	6.849	Unigene21416_All	gi|307191277|gb|EFN74924.1|	Protein unzipped [Camponotus floridanus]	Camponotus floridanus	3	0.903649	0.544503	0.765597	0.461318	1.35519	0.751623	1.14815	0.630957	1.61436	1.40605	1.36773	1.19124	1.75388	1.52757	2.72898	2.48886	1.1695	1.02802	2.05116	1.77011
6.01	25.47	CL6912.Contig2_All	gi|193709152|ref|XP_001946123.1|	PREDICTED: hypothetical protein LOC100168549 [Acyrthosiphon pisum]	Acyrthosiphon pisum	6	1.72187	1.03753	3.66438	2.208	0.0981748	0.120226	0.185353	0.251189	0.190546	0.398107	0.398107	0.816582	0.110662	0.229087	0.18197	0.37325	2.07014	3.76704	1.51356	2.91072
6	49.11	Unigene9635_All	gi|121544009|gb|ABM55668.1|	putative alpha-tubulin [Maconellicoccus hirsutus]	Maconellicoccus hirsutus	34	0.630957	0.77983	0.737904	0.92045	0.946237	0.794328	1.10662	0.928966	0.903649	1.09648	1.05682	1.28233	1.41906	1.70608	1.13763	1.38038	0.946237	1.13763	1.1272	1.36773
6	11.95	Unigene23687_All	gi|165935046|gb|ABY74768.1|	cytochrome c oxidase subunit II [Lygus lineolaris]	Lygus lineolaris	4	1.20226	1.14815	1.51356	1.48594	1.59956	2.63027	2.0893	3.28095	2.75423	1.5417	3.49945	1.99526	2.29087	1.28233	2.39883	1.34276	1.72187	0.963829	1.04713	0.580764
6	4.967	CL2200.Contig2_All	gi|289742649|gb|ADD20072.1|	phosphoenolpyruvate carboxykinase [Glossina morsitans morsitans]	Glossina morsitans morsitans	3	1.39316	2.01372	1.01859	1.47231	0.737904	1.38038	0.539511	1.00925	1.92309	0.912011	1.40605	0.666807	1.36773	0.648634	0.946237	0.448745	2.58226	1.22462	1.38038	0.654636
6	33.33	CL4952.Contig2_All	gi|333033759|dbj|BAK23256.1|	discs large 1 [Gryllus bimaculatus]	Gryllus bimaculatus	3	0.895365	0.954993	1.18032	1.25893	1.61436	2.07014	2.10863	2.70396	1.88799	1.59956	2.48886	2.10863	2.10863	1.78649	1.95884	1.65959	1.1695	0.990832	0.903649	0.765597
6	9.128	Unigene44963_All	gi|189241488|ref|XP_973252.2|	PREDICTED: similar to GA19195-PA [Tribolium castaneum]	Tribolium castaneum	4	1.72187	1.55597	1.20226	1.08643	0.937562	0.954993	0.654636	0.666807	1.31826	1.57036	0.92045	1.09648	0.758578	0.895365	0.847227	1	1.40605	1.65959	1.36773	1.6293
6	16.85	CL2786.Contig2_All	gi|156555475|ref|XP_001606256.1|	PREDICTED: protein FAM192A-like [Nasonia vitripennis]	Nasonia vitripennis	4	1.30617	0.954993	1.00925	0.724436	0.519996	1.31826	0.394457	1.01859	0.824138	0.244343	0.625173	0.192309	0.625173	0.183654	0.855067	0.242103	1.52757	0.398107	0.619441	0.183654
6	9.836	Unigene12555_All	gi|383858702|ref|XP_003704838.1|	PREDICTED: lysosomal protein NCU-G1-A-like [Megachile rotundata]	Megachile rotundata	3	1.58489	1.43219	2.72898	2.12814	0.642688	1.61436	0.954993	2.48886	2.46604	0.376704	3.80189	0.613762	1.51356	0.251189	1.72187	0.291072	3.53183	0.549541	1.52757	0.253513
6	57.65	Unigene46268_All	gi|357613030|gb|EHJ68279.1|	uncoordinated protein [Danaus plexippus]	Danaus plexippus	4	1.0666	1.11686	0.954993	1.00925	0.937562	1.10662	0.83946	1	1.14815	1.01859	1.02802	0.912011	1.0666	0.946237	1.01859	0.903649	1.21339	1.07647	1.02802	0.912011
6	19.52	Unigene23562_All	gi|345489459|ref|XP_001606157.2|	PREDICTED: synaptosomal-associated protein 25 [Nasonia vitripennis]	Nasonia vitripennis	3	0.809096	1.58489	0.765597	1.49968	1.02802	0.855067	0.972747	0.809096	0.928966	0.903649	0.879023	0.855067	1.13763	1.11686	0.580764	0.564937	0.895365	0.879023	1.08643	1.05682
6	16.67	Unigene44585_All	gi|270001354|gb|EEZ97801.1|	hypothetical protein TcasGA2_TC000163 [Tribolium castaneum]	Tribolium castaneum	3	1.02802	1.09648	0.744732	0.794328	0.272898	0.177011	0.203236	0.131826	0.37325	0.816582	0.270396	0.60256	0.369828	0.77983	0.328095	0.724436	1.36773	3.22107	2.03236	4.7863
6	34.27	Unigene9905_All	gi|321466184|gb|EFX77181.1|	hypothetical protein DAPPUDRAFT_321711 [Daphnia pulex]	Daphnia pulex	7	1.55597	3.13329	0.47863	1.04713	3.56451	3.43558	1.19124	1.05682	8.09096	1.31826	3.16228	0.428549	5.49541	0.801678	2.96483	0.387258	2.60615	0.343558	2.93765	0.343558
6	49.28	Unigene10600_All	gi|345479794|ref|XP_001604198.2|	PREDICTED: actin-interacting protein 1-like [Nasonia vitripennis]	Nasonia vitripennis	4	0.83946	0.83946	1.01859	1.01859	1.0666	0.751623	1.2942	0.912011	0.794328	1	0.963829	1.21339	0.937562	1.18032	0.928966	1.1695	0.737904	0.92045	1.04713	1.31826
5.99	19.23	Unigene23449_All	gi|149689088|gb|ABR27879.1|	40S ribosomal protein S8 [Triatoma infestans]	Triatoma infestans	3	0.37325	1.51356	0.322107	0.990832	1.14815	0.717794	0.801678	0.398107	1.52757	1.10662	1.01859	0.765597	2.93765	1.97697	0.972747	0.711214	1.19124	0.903649	2.67917	1.97697
5.96	47.76	Unigene8854_All	gi|380024759|ref|XP_003696159.1|	PREDICTED: poly(rC)-binding protein 3-like [Apis florea]	Apis florea	3	1.01859	1.1272	0.912011	1.00925	1.00925	0.903649	0.895365	0.809096	0.990832	1.01859	0.887156	0.903649	0.972747	0.990832	0.870964	0.895365	0.981748	1	1.08643	1.10662
5.96	10.23	Unigene23553_All	gi|242020079|ref|XP_002430484.1|	conserved hypothetical protein [Pediculus humanus corporis] >gi|212515635|gb|EEB17746.1| conserved hypothetical protein [Pediculus humanus corporis]	Pediculus humanus corporis	4	3.10456	2.53513	2.03236	1.64437	1.51356	1.40605	0.954993	0.903649	2.07014	0.92045	1.34276	0.608135	0.666807	0.288403	0.824138	0.369828	1.39316	0.580764	1.48594	0.672977
5.92	11.36	Unigene9070_All	gi|307095116|gb|ADN29864.1|	proteasome beta 2 subunit [Triatoma matogrossensis]	Triatoma matogrossensis	6	1.34276	1.05682	1.7378	1.40605	1.34276	0.672977	1.7378	0.862979	1.11686	1.77011	1.45881	2.26986	0.824138	1.31826	1.05682	1.64437	0.831764	1.27057	1.75388	2.53513
5.92	17.71	CL4644.Contig2_All	gi|195475132|ref|XP_002089838.1|	GE22072 [Drosophila yakuba] >gi|194175939|gb|EDW89550.1| GE22072 [Drosophila yakuba]	Drosophila yakuba	3	0.937562	0.809096	1.02802	0.895365	0.244343	0.267917	0.272898	0.283139	0.369828	0.175388	0.405509	0.192309	0.383707	0.183654	0.448745	0.205116	1.55597	0.847227	1.44544	0.648634
5.91	20.3	CL1938.Contig2_All	gi|242018737|ref|XP_002429830.1|	hypothetical protein Phum_PHUM452730 [Pediculus humanus corporis] >gi|212514848|gb|EEB17092.1| hypothetical protein Phum_PHUM452730 [Pediculus humanus corporis]	Pediculus humanus corporis	5	1.61436	0.928966	8.31764	5.01187	0.691831	0.369828	3.90841	2.208	0.37325	0.246604	2.05116	1.20226	0.237684	0.158489	0.398107	0.277971	0.549541	0.376704	1.01859	0.648634
5.91	24.12	Unigene6705_All	gi|149689086|gb|ABR27877.1|	ferritin [Triatoma infestans]	Triatoma infestans	3	1.49969	2.10863	1.18032	1.83654	2.31206	0.685488	1.90546	0.564937	1.21339	2.39883	1.01859	2.01372	0.801678	1.49968	0.564937	1.1272	0.510505	0.990832	2.12814	3.7325
5.89	34.75	Unigene1709_All	gi|383850269|ref|XP_003700718.1|	PREDICTED: 6-phosphogluconate dehydrogenase, decarboxylating-like [Megachile rotundata]	Megachile rotundata	3	1.11686	1.04713	0.981748	0.92045	0.912011	0.92045	0.801678	0.809096	0.963829	1.38038	0.83946	1.20226	0.847227	1.21339	0.912011	1.2942	1.04713	1.48594	1.02802	1.47231
5.85	25.74	CL6290.Contig2_All	gi|383865747|ref|XP_003708334.1|	PREDICTED: uncharacterized protein LOC100875809 [Megachile rotundata]	Megachile rotundata	5	1.51356	1.24738	1.08643	0.887156	0.337287	0.328095	0.246604	0.229087	0.630957	0.152757	0.461318	0.127057	0.420727	0.119124	0.515229	0.139316	1.94089	0.483059	2.18776	0.539511
5.8	10.2	CL6127.Contig2_All	gi|156537626|ref|XP_001607783.1|	PREDICTED: eukaryotic translation initiation factor 2 subunit 3, Y-linked-like [Nasonia vitripennis]	Nasonia vitripennis	5	1.23595	1.00925	1.25893	1.03753	1.13763	1.23595	1.1695	1.27057	1.23595	1.19124	1.25893	1.21339	0.990832	0.954993	1.20226	1.15878	1.0666	1.02802	0.981748	0.946237
5.8	14.35	CL5124.Contig3_All	gi|340720690|ref|XP_003398765.1|	PREDICTED: LOW QUALITY PROTEIN: GTP-binding nuclear protein Ran-like [Bombus terrestris]	Bombus terrestris	3	0.887156	0.981748	0.60256	0.666807	1.1695	1.14815	0.801678	0.77983	1.15878	1.88799	0.787046	1.2942	1.2942	2.12814	1.1695	1.90546	0.972747	1.61436	1	1.64437
5.79	3.267	Unigene36_All	gi|189238710|ref|XP_969341.2|	PREDICTED: similar to AGAP009638-PA [Tribolium castaneum] >gi|270010078|gb|EFA06526.1| hypothetical protein TcasGA2_TC009430 [Tribolium castaneum]	Tribolium castaneum	4	1.1272	1.70608	0.903649	1.1695	3.28095	1.75388	2.53513	1.44544	1.64437	2.75423	1.39316	2.18776	1.41906	2.35505	1.05682	1.65959	0.510505	0.855067	1.00925	1.58489
5.73	6.479	Unigene21424_All	gi|328702869|ref|XP_001949478.2|	PREDICTED: lysosomal Pro-X carboxypeptidase-like [Acyrthosiphon pisum]	Acyrthosiphon pisum	4	0.322107	1.34276	0.972747	3.25087	0.672977	2.22844	1.90546	5.70164	3.87258	0.903649	9.28966	2.1677	10.8643	3.01995	2.93765	0.654636	5.80764	1.40605	1.69044	0.394457
5.73	53.97	Unigene6979_All	gi|270008069|gb|EFA04517.1|	hypothetical protein TcasGA2_TC016312 [Tribolium castaneum]	Tribolium castaneum	4	1.52757	1.15878	1.61436	1.24738	0.554626	0.0343558	0.586138	0.0394457	0.30761	0.246604	0.313329	0.253513	0.201372	0.16293	0.267917	0.203236	0.524807	0.440555	7.37904	6.48634
5.72	23.88	Unigene13355_All	gi|326787204|gb|AEA07661.1|	odorant binding protein 3 [Apolygus lucorum]	Apolygus lucorum	4	0.672977	0.895365	1.05682	1.47231	0.316228	0.440555	0.487529	0.704693	0.636796	0.322107	1.04713	0.529663	0.912011	0.457088	0.704693	0.353183	2.01372	0.972747	1.51356	0.698232
5.69	37.18	Unigene16285_All	gi|242010244|ref|XP_002425880.1|	titin, putative [Pediculus humanus corporis] >gi|212509846|gb|EEB13142.1| titin, putative [Pediculus humanus corporis]	Pediculus humanus corporis	3	2.24905	2.99226	1.52757	1.99526	2.39883	2.01372	1.49968	1.44544	4.20727	3.28095	2.75423	2.12814	1.80302	1.38038	1.36773	1.03753	1.83654	1.39316	1.97697	1.49968
5.68	13.2	CL429.Contig2_All	gi|328778804|ref|XP_624305.2|	PREDICTED: SH3 domain-binding glutamic acid-rich protein homolog [Apis mellifera]	Apis mellifera	7	0.809096	0.383707	1.1695	0.559758	0.597035	0.18197	0.946237	0.285759	0.319154	0.293765	0.49204	0.469894	0.380189	0.310456	0.847227	0.772681	0.597035	0.519996	2.0893	1.99526
5.66	37.76	CL7054.Contig2_All	gi|171740877|gb|ACB54933.1|	insect intestinal mucin 2 [Helicoverpa armigera]	Helicoverpa armigera	5	0.642688	0.444631	0.912011	0.625173	0.291072	0.138038	0.401791	0.192309	0.648634	0.0505825	0.92045	0.0625173	1.00925	0.0698232	1.45881	0.0937562	2.26986	0.110662	5.05825	0.380189
5.64	17.35	Unigene1933_All	gi|149898916|gb|ABR27968.1|	putative elongation factor 1 beta [Triatoma infestans]	Triatoma infestans	4	0.539511	0.564937	0.539511	0.564937	1.77011	0.704693	1.78649	0.711214	0.580764	2.05116	0.586138	2.07014	1.0666	3.76704	1.02802	3.63078	0.328095	1.14815	0.816582	2.85759
5.64	5.447	Unigene9543_All	gi|157133017|ref|XP_001662741.1|	nadp transhydrogenase [Aedes aegypti] >gi|108870974|gb|EAT35199.1| nadp transhydrogenase [Aedes aegypti]	Aedes aegypti	5	1.05682	1.09648	1.13763	1.20226	1.51356	0.139316	1.64437	0.139316	1.0666	1.70608	1.15878	1.83654	1	1.6293	0.972747	1.55597	0.691831	1.11686	6.54636	9.90832
5.64	38.12	CL1963.Contig2_All	gi|325459340|gb|ADZ13687.1|	secretory eggshell protein precursor [Clonorchis sinensis]	Clonorchis sinensis	4	1.28233	1.13763	2.14783	1.90546	0.765597	1.28233	1.27057	2.12814	0.744732	0.691831	1.24738	1.15878	0.57544	0.534564	0.648634	0.60256	0.972747	0.895365	0.57544	0.534564
5.63	11.13	Unigene5014_All	gi|359843234|gb|AEV89752.1|	heat shock protein 60 [Schistocerca gregaria]	Schistocerca gregaria	4	1.47231	1.33045	0.465586	0.47863	4.32514	2.93765	1.33045	0.83946	2.42103	6.54636	0.794328	2.03236	1.88799	4.61318	1.6293	4.9204	0.586138	1.52757	0.870964	2.33346
5.62	30.77	Unigene11322_All	gi|321472274|gb|EFX83244.1|	hypothetical protein DAPPUDRAFT_100476 [Daphnia pulex]	Daphnia pulex	3	0.444631	0.369828	0.483059	0.37325	0.625173	0.157036	0.619441	0.151356	0.280543	0.405508	0.288403	0.413047	0.554626	0.83946	0.731139	1.10662	0.440555	0.648634	1.95884	2.75423
5.61	15.08	Unigene3902_All	gi|195589672|ref|XP_002084573.1|	GD14343 [Drosophila simulans] >gi|194196582|gb|EDX10158.1| GD14343 [Drosophila simulans]	Drosophila simulans	3	1.10662	1.20226	0.903649	0.990832	1.24738	1.40605	1.01859	1.14815	1.07647	1.48594	0.887156	1.22462	0.963829	1.33045	0.887156	1.22462	0.862979	1.19124	0.758578	1.04713
5.6	12.62	Unigene3047_All	gi|156545080|ref|XP_001601330.1|	PREDICTED: nicastrin-like [Nasonia vitripennis]	Nasonia vitripennis	5	1.00925	1.08643	0.765597	0.816582	1	1.47231	0.751623	1.11686	1.69044	1.24738	1.27057	0.946237	1.64437	1.22462	1.5417	1.13763	1.67494	1.23595	1.1272	0.83946
5.59	14.38	CL1201.Contig2_All	gi|328706174|ref|XP_003243014.1|	PREDICTED: hypothetical protein LOC100164097 isoform 2 [Acyrthosiphon pisum]	Acyrthosiphon pisum	5	0.394457	0.30761	1.59956	1.25893	0.155597	0.170608	0.57544	0.672977	0.310456	0.060256	1.27057	0.180302	0.787046	0.138038	1	0.16293	2.01372	0.246604	1.7378	0.313329
5.59	34.07	Unigene16553_All	gi|118794259|ref|XP_321390.3|	AGAP001701-PA [Anopheles gambiae str. PEST] >gi|116116209|gb|EAA00879.3| AGAP001701-PA [Anopheles gambiae str. PEST]	Anopheles gambiae str. PEST	4	0.679204	0.519996	0.903649	0.679204	0.847227	0.195884	1.11686	0.251189	0.135519	0.613762	0.170608	0.809096	0.185353	0.887156	0.229087	1.1695	0.151356	0.717794	0.679204	3.19154
5.58	10.37	Unigene20287_All	gi|307178499|gb|EFN67188.1|	Caspase-1 [Camponotus floridanus]	Camponotus floridanus	4	0.737904	0.487529	0.698232	0.457088	1.41906	1.35519	1.33045	1.28233	1.15878	1.41906	1.08643	1.33045	1.5417	1.92309	2.44343	2.91072	0.809096	0.990832	0.83946	1.03753
5.57	20.16	Unigene13750_All	gi|57791230|gb|AAW56445.1|	PR-5-like protein [Lysiphlebus testaceipes]	Lysiphlebus testaceipes	5	0.809096	0.912011	2.37684	2.63027	0.465586	1.03753	1.39316	3.04789	1.09648	0.120226	3.16228	0.328095	1.33045	0.141906	1.19124	0.134276	2.39883	0.233346	1.05682	0.11695
5.56	5.611	Unigene21295_All	gi|307173251|gb|EFN64304.1|	Probable G-protein coupled receptor 158 [Camponotus floridanus]	Camponotus floridanus	5	0.990832	1.03753	0.954993	1.00925	0.731139	1.28233	0.704693	1.24738	1.34276	0.717794	1.30617	0.698232	1.34276	0.717794	1.28233	0.691831	1.83654	0.981748	1.03753	0.559758
5.55	17.65	Unigene11002_All	gi|345490916|ref|XP_001607941.2|	PREDICTED: upstream activation factor subunit spp27-like [Nasonia vitripennis]	Nasonia vitripennis	4	0.772681	0.772681	1.28233	1.31826	1.6293	0.246604	2.93765	0.401791	0.534564	2.58226	0.801678	4.40555	0.648634	3.28095	0.731139	3.53183	0.310456	1.59956	2.37684	10.666
5.54	8.971	CL5102.Contig4_All	gi|345489251|ref|XP_001601132.2|	PREDICTED: probable RISC-loading complex subunit BRAFLDRAFT_242885-like [Nasonia vitripennis]	Nasonia vitripennis	3	0.283139	0.855067	0.212814	0.642688	1.38038	1.40605	1.03753	1.05682	0.847227	0.772681	0.636796	0.580764	2.91072	2.77971	0.972747	0.887156	0.608135	0.554626	0.597035	0.544503
5.53	30.25	Unigene23702_All	gi|328710146|ref|XP_003244179.1|	PREDICTED: twitchin-like [Acyrthosiphon pisum]	Acyrthosiphon pisum	3	0.831764	1.57036	1.03753	1.95884	0.787046	3.40408	0.963829	4.05509	1.64437	1.40605	1.85353	1.7378	1.90546	1.65959	1.00925	0.887156	2.05116	1.78649	0.474242	0.416869
5.51	10.57	Unigene11960_All	gi|91079744|ref|XP_970506.1|	PREDICTED: similar to CG12262 CG12262-PA [Tribolium castaneum] >gi|270003324|gb|EEZ99771.1| hypothetical protein TcasGA2_TC002547 [Tribolium castaneum]	Tribolium castaneum	4	0.862979	0.928966	0.937562	1.00925	1.07647	0.636796	1.1695	0.691831	0.580764	1.94089	0.613762	2.0893	0.666807	2.22844	0.625173	2.0893	0.534564	1.78649	0.912011	2.96483
5.5	16.61	Unigene15565_All	gi|90820008|gb|ABD98761.1|	putative elongation factor 1 delta [Graphocephala atropunctata]	Graphocephala atropunctata	5	0.954993	0.685488	0.895365	0.648634	0.586138	0.369828	0.549541	0.349945	0.432514	0.519996	0.405509	0.49204	0.452898	0.544503	0.625173	0.751623	0.731139	0.887156	1.15878	1.39316
5.48	4.848	Unigene690_All	gi|350411680|ref|XP_003489421.1|	PREDICTED: aldehyde oxidase 2-like [Bombus impatiens]	Bombus impatiens	8	0.608135	1.04713	1.07647	1.70608	1.05682	1.05682	1.78649	1.85353	1.10662	0.625173	1.78649	1.0666	1.7378	1.09648	1.05682	0.613762	1.05682	0.591562	1.02802	0.586138
5.47	31.01	CL3672.Contig2_All	gi|357627740|gb|EHJ77331.1|	hypothetical protein KGM_05054 [Danaus plexippus]	Danaus plexippus	7	0.505825	0.192309	1.59956	0.724436	0.672977	0.210863	2.22844	0.630957	0.255859	1.78649	0.731139	4.9204	0.444631	3.43558	1.02802	8.62979	0.349945	2.58226	1.20226	7.87046
5.46	20.53	Unigene16260_All	gi|342356341|gb|AEL28829.1|	ribosomal protein L7 [Heliconius melpomene cythera]	Heliconius melpomene cythera	5	1.36773	1.64437	3.0761	3.53183	2.22844	2.22844	5.54626	5.05825	2.99226	1.57036	6.54636	3.59749	2.03236	1.01859	1.85353	0.928966	1.31826	0.672977	1.2942	0.654636
5.44	37.96	Unigene4212_All	gi|313666986|gb|ADR72943.1|	replication protein A3 [Brachionus ibericus]	Brachionus ibericus	4	1.52757	1.21339	1.27057	1.01859	1.05682	1.65959	0.887156	1.38038	1.27057	0.963829	1.05682	0.801678	0.824138	0.625173	1.03753	0.77983	1.19124	0.895365	0.758578	0.57544
5.42	2.917	Unigene9710_All	gi|307171297|gb|EFN63222.1|	Spectrin beta chain [Camponotus floridanus]	Camponotus floridanus	3	0.772681	1.00925	0.794328	1.04713	1.1272	2.22844	1.15878	2.31206	1.47231	1.30617	1.52757	1.34276	1.90546	1.65959	1.44544	1.27057	1.30617	1.14815	0.654636	0.580764
5.42	15.69	Unigene6319_All	gi|157131338|ref|XP_001662201.1|	mannosyltransferase [Aedes aegypti] >gi|108881857|gb|EAT46082.1| mannosyltransferase [Aedes aegypti]	Aedes aegypti	4	1.15878	1.1272	1	0.972747	1.21339	0.887156	1.04713	0.772681	1	1.51356	0.862979	1.30617	0.855067	1.2942	0.870964	1.33045	0.816582	1.23595	1.10662	1.67494
5.39	12.81	Unigene14253_All	gi|328723934|ref|XP_001949468.2|	PREDICTED: hypothetical protein LOC100162025 [Acyrthosiphon pisum]	Acyrthosiphon pisum	3	1.23595	1.40605	1.44544	1.61436	0.809096	1.07647	0.972747	1.31826	1.80302	1.28233	2.12814	1.57036	1.45881	1.01859	1.28233	0.895365	2.0893	1.51356	1.69044	1.1695
5.36	6.061	Unigene50_All	gi|91083529|ref|XP_973151.1|	PREDICTED: similar to CG15080 CG15080-PA [Tribolium castaneum]	Tribolium castaneum	4	1.19124	1.22462	0.981748	1.00925	0.139316	0.405508	0.120226	0.337287	0.322107	0.195884	0.272898	0.157036	0.275423	0.16293	0.267917	0.155597	2.14783	1.2942	0.765597	0.465586
5.35	35.82	CL2821.Contig1_All	gi|149689022|gb|ABR27826.1|	salivary secreted protein [Triatoma infestans]	Triatoma infestans	3	0.452898	0.42462	1.51356	1.48594	1.97697	1.95885	6.25173	6.08135	0.239883	1.5417	0.870964	4.83059	0.564937	3.16228	0.586138	3.53183	0.136773	0.751623	0.11272	0.772681
5.34	38.71	Unigene1481_All	gi|157117160|ref|XP_001652964.1|	ubiquinol-cytochrome c reductase complex 14 kd protein [Aedes aegypti] >gi|56684615|gb|AAW21994.1| ubiquinol-cytochrome C reductase binding protein [Aedes aegypti] >gi|108876165|gb|EAT40390.1| ubiquinol-cytochrome c reductase complex 14 kd protein [Aedes aegypti]	Aedes aegypti	3	0.887156	0.461318	1.67494	0.912011	1.15878	0.194089	2.22844	0.316228	0.0824138	0.510505	0.183654	0.990832	0.110662	0.580764	0.194089	1.09648	0.0855067	0.440555	0.636796	3.13329
5.33	11.92	Unigene7853_All	gi|209969825|ref|NP_001123267.2|	cysteine and histidine-rich domain (CHORD)-containing 1 [Nasonia vitripennis]	Nasonia vitripennis	4	0.870964	1.28233	0.972747	1.41906	1	0.436516	1.1272	0.474242	0.539511	0.855067	0.591562	0.954993	0.608135	0.972747	0.416869	0.660693	0.539511	0.83946	1.25893	1.90546
5.33	10.06	Unigene11888_All	gi|91084047|ref|XP_967260.1|	PREDICTED: similar to CG1078 CG1078-PA [Tribolium castaneum] >gi|270006693|gb|EFA03141.1| hypothetical protein TcasGA2_TC013053 [Tribolium castaneum]	Tribolium castaneum	3	1.90546	1.90546	1.09648	1.09648	0.613762	0.724436	0.366438	0.401791	0.642688	0.903649	0.346737	0.519996	0.343558	0.483059	0.343558	0.474242	1.04713	1.45881	0.816582	1.18032
5.32	20.98	CL3637.Contig1_All	gi|242025351|ref|XP_002433088.1|	40S ribosomal protein S23, putative [Pediculus humanus corporis] >gi|242025355|ref|XP_002433090.1| 40S ribosomal protein S23, putative [Pediculus humanus corporis] >gi|212518615|gb|EEB20350.1| 40S ribosomal protein S23, putative [Pediculus humanus corporis] >gi|212518617|gb|EEB20352.1| 40S ribosomal protein S23, putative [Pediculus humanus corporis]	Pediculus humanus corporis	4	0.608135	0.586138	0.636796	0.57544	2.12814	1.83654	2.35505	1.99526	1.1272	2.12814	1.24738	2.37684	1.78649	3.22107	2.01372	3.49945	0.515229	0.981748	0.597035	1.15878
5.32	7.576	Unigene19211_All	gi|7243706|gb|AAF43421.1|AF233291_1	epsin-like protein [Drosophila melanogaster]	Drosophila melanogaster	3	1.19124	1.05682	0.946237	0.847227	0.660694	0.717794	0.524807	0.57544	0.816582	0.636796	0.648634	0.505825	0.685488	0.529663	0.765597	0.597035	1.23595	0.954993	1.1272	0.879023
5.29	4.635	CL3657.Contig1_All	gi|189240082|ref|XP_001812886.1|	PREDICTED: similar to gmp synthase [Tribolium castaneum]	Tribolium castaneum	4	1.2942	1.14815	1.33045	1.18032	1.13763	1.10662	1.1695	1.13763	1.04713	1.31826	1.07647	1.35519	0.801678	1.01859	0.903649	1.14815	0.912011	1.15878	0.928966	1.18032
5.28	10.39	CL1241.Contig1_All	gi|270004597|gb|EFA01045.1|	hypothetical protein TcasGA2_TC003961 [Tribolium castaneum]	Tribolium castaneum	3	1.47231	2.29087	1.0666	1.65959	0.60256	1.22462	0.440555	0.879023	1.02802	0.597035	0.744732	0.436516	0.691831	0.390841	0.444631	0.270396	1.72187	0.981748	0.831764	0.461318
5.27	47.37	Unigene1856_All	gi|156541626|ref|XP_001601035.1|	PREDICTED: probable small nuclear ribonucleoprotein G-like [Nasonia vitripennis]	Nasonia vitripennis	3	0.148594	0.390841	0.17378	0.461318	0.887156	0.679204	1.05682	0.801678	0.214783	1.28233	0.258226	1.5417	1.28233	7.44732	0.452898	3.22107	0.207014	1.43219	0.263027	1.92309
5.26	26.61	Unigene3690_All	gi|340726402|ref|XP_003401548.1|	PREDICTED: hypothetical protein LOC100651621 [Bombus terrestris] >gi|350423996|ref|XP_003493657.1| PREDICTED: hypothetical protein LOC100746037 [Bombus impatiens]	Bombus terrestris	4	1.19124	0.963829	0.794328	0.630957	3.19154	4.96592	2.07014	3.25087	2.72898	2.75423	1.75388	1.87068	2.0893	2.14783	2.63027	2.88403	0.83946	0.903649	0.529663	0.554626
5.22	17.41	Unigene3949_All	gi|195394975|ref|XP_002056112.1|	GJ10761 [Drosophila virilis] >gi|194142821|gb|EDW59224.1| GJ10761 [Drosophila virilis]	Drosophila virilis	4	0.981748	1.39316	0.92045	1.28233	0.440555	0.608135	0.413047	0.559758	1.30617	0.57544	1.22462	0.519996	1.33045	0.564937	0.937562	0.405509	2.88403	1.33045	2.10863	0.954993
5.2	23.53	Unigene21963_All	gi|322792347|gb|EFZ16331.1|	hypothetical protein SINV_07010 [Solenopsis invicta]	Solenopsis invicta	5	0.0534564	0.346737	0.0831764	0.895365	0.559758	0.270396	1.47231	0.704693	0.613762	0.539511	1.6293	1.41906	14.3219	12.942	1.77011	1.55597	1.08643	0.954993	2.26986	1.99526
5.2	2.892	Unigene13089_All	gi|242018847|ref|XP_002429882.1|	tripeptidyl-peptidase, putative [Pediculus humanus corporis] >gi|212514916|gb|EEB17144.1| tripeptidyl-peptidase, putative [Pediculus humanus corporis]	Pediculus humanus corporis	3	0.855067	0.981748	1.02802	1.1695	0.963829	1.23595	1.14815	1.48594	1.1272	1.14815	1.35519	1.36773	1.30617	1.31826	1.14815	1.15878	1.1695	1.18032	0.903649	0.92045
5.2	27.73	Unigene14283_All	gi|383850570|ref|XP_003700868.1|	PREDICTED: uncharacterized protein LOC100879626 [Megachile rotundata]	Megachile rotundata	3	0.83946	1.03753	0.831764	1.02802	1.18032	1.08643	1.15878	1.07647	1.0666	1.00925	1.05682	1	1.25893	1.19124	1.01859	0.963829	0.895365	0.855067	0.972747	0.92045
5.18	8.686	Unigene17676_All	gi|158299072|ref|XP_319184.4|	AGAP010039-PA [Anopheles gambiae str. PEST] >gi|157014192|gb|EAA13847.5| AGAP010039-PA [Anopheles gambiae str. PEST]	Anopheles gambiae str. PEST	3	0.444631	0.524808	1.15878	1.78649	1.85353	0.801678	5.10505	1.87068	2.05116	3.22107	5.49541	8.16582	5.29663	8.09096	3.76704	5.97035	1.07647	1.69044	2.80543	3.69828
5.16	30	CL5846.Contig1_All	gi|342905857|gb|AEL79212.1|	high mobility group protein A [Rhodnius prolixus]	Rhodnius prolixus	5	0.613762	1.2942	0.218776	0.549541	1.95885	2.70396	0.787046	1.03753	2.70396	1.51356	1.05682	0.586138	4.61318	2.65461	1.88799	1.0666	1.30617	0.744732	1	0.544503
5.16	10.82	Unigene2960_All	gi|242023700|ref|XP_002432269.1|	myospheroid protein, putative [Pediculus humanus corporis] >gi|212517678|gb|EEB19531.1| myospheroid protein, putative [Pediculus humanus corporis]	Pediculus humanus corporis	3	1.21339	1.28233	1.22462	1.30617	0.432514	0.903649	0.461318	0.92045	2.14783	1.07647	2.18776	1.09648	1.75388	0.879023	1.64437	0.831764	4.7863	2.44343	2.26986	1.1695
5.14	10.71	Unigene2982_All	gi|307178212|gb|EFN66997.1|	Pre-mRNA-processing factor 19 [Camponotus floridanus]	Camponotus floridanus	4	1.14815	1.14815	0.928966	0.928966	1.15878	1.23595	0.928966	0.990832	1.1695	1.0666	0.937562	0.862979	1.00925	0.92045	1.00925	0.92045	1	0.912011	0.937562	0.855067
5.12	59.38	CL4657.Contig1_All	gi|194747014|ref|XP_001955949.1|	GF24956 [Drosophila ananassae] >gi|190623231|gb|EDV38755.1| GF24956 [Drosophila ananassae]	Drosophila ananassae	46	1.22462	0.751623	2.12814	1.31826	0.549541	0.237684	0.963829	0.413047	0.231207	0.380189	0.405509	0.660693	0.188799	0.30761	0.30479	0.501187	0.416869	0.679204	0.972747	1.58489
5.05	50.77	Unigene1690_All	gi|121543975|gb|ABM55652.1|	ribosomal protein S28e-like protein [Maconellicoccus hirsutus]	Maconellicoccus hirsutus	12	0.42462	0.586138	0.559758	0.772681	0.648634	0.283139	0.895365	0.359749	0.105682	0.465586	0.130617	0.597035	0.205116	1.07647	0.136773	0.765597	0.152757	0.685488	0.288403	1.55597
5.03	35.82	Unigene18253_All	gi|194760061|ref|XP_001962260.1|	GF14530 [Drosophila ananassae] >gi|190615957|gb|EDV31481.1| GF14530 [Drosophila ananassae]	Drosophila ananassae	5	0.436516	0.149969	0.37325	0.12942	1.48594	0.218776	1.23595	0.185353	0.0744732	1.05682	0.0737904	0.887156	0.170608	2.35505	0.413047	7.17794	0.0613762	0.711214	0.42462	4.69894
5	28.83	Unigene18840_All	gi|332025728|gb|EGI65886.1|	Prohormone-3 [Acromyrmex echinatior]	Acromyrmex echinatior	6	1.02802	1.14815	0.990832	1.09648	1.07647	1.48594	1.03753	1.43219	1.43219	1.02802	1.38038	0.981748	1.38038	0.990832	1.24738	0.887156	1.31826	0.946237	0.954993	0.679204
5	19.71	Unigene4606_All	gi|195125424|ref|XP_002007178.1|	GI12794 [Drosophila mojavensis] >gi|193918787|gb|EDW17654.1| GI12794 [Drosophila mojavensis]	Drosophila mojavensis	3	1.01859	0.92045	1.13763	1.01859	0.887156	1.00925	0.981748	1.11686	0.963829	0.83946	1.0666	0.937562	0.937562	0.816582	1.03753	0.912011	1.07647	0.937562	0.946237	0.831764
4.99	29.25	Unigene682_All	gi|350418569|ref|XP_003491900.1|	PREDICTED: probable pterin-4-alpha-carbinolamine dehydratase-like [Bombus impatiens]	Bombus impatiens	3	0.554626	0.862979	0.496592	0.765597	0.824138	0.220801	0.731139	0.199526	0.190546	1.1272	0.170608	1.00925	0.310456	2.01372	0.218776	1.2942	0.226986	1.36773	0.816582	5.01187
4.95	3.586	CL2532.Contig2_All	gi|307174679|gb|EFN65062.1|	Zinc finger RNA-binding protein [Camponotus floridanus]	Camponotus floridanus	3	1.11686	1.34276	1.1272	1.35519	0.420727	0.47863	0.436516	0.496592	0.744732	0.288403	0.765597	0.296483	0.666807	0.255859	0.559758	0.226986	1.85353	0.666807	1.58489	0.559758
4.92	13.54	CL4340.Contig3_All	gi|156548076|ref|XP_001606259.1|	PREDICTED: hypothetical protein LOC100122649 [Nasonia vitripennis]	Nasonia vitripennis	6	2.26987	1.03753	4.01791	1.92309	0.591562	0.310456	1.11686	0.534564	0.291072	0.42462	0.519996	0.801678	0.128233	0.187068	0.280543	0.401791	0.465586	0.685488	0.963829	1.5417
4.92	37.39	Unigene22362_All	gi|156554116|ref|XP_001602967.1|	PREDICTED: protein disulfide-isomerase A6-like [Nasonia vitripennis]	Nasonia vitripennis	5	1.0666	1.03753	1.01859	0.981748	1.0666	1.02802	1.00925	0.972747	1.02802	1.22462	0.981748	1.15878	0.954993	1.13763	0.990832	1.1695	0.963829	1.13763	0.990832	1.18032
4.92	34.31	CL3945.Contig2_All	gi|170030538|ref|XP_001843145.1|	pro-resilin [Culex quinquefasciatus] >gi|167867821|gb|EDS31204.1| pro-resilin [Culex quinquefasciatus]	Culex quinquefasciatus	5	1.41906	1.11686	1.72187	1.34276	0.654636	0.383707	0.787046	0.461318	0.737904	0.539511	0.895365	0.654636	0.510505	0.37325	0.654636	0.47863	1.11686	0.816582	1.90546	1.39316
4.89	15.66	Unigene6976_All	gi|91083093|ref|XP_969190.1|	PREDICTED: similar to ribosomal protein L19e [Tribolium castaneum] >gi|270007672|gb|EFA04120.1| hypothetical protein TcasGA2_TC014362 [Tribolium castaneum]	Tribolium castaneum	3	0.483059	1.20226	0.487529	1.14815	1.52757	2.51189	1.27057	2.03236	4.32514	0.765597	3.66438	0.698232	7.04693	1.72187	3.16228	0.60256	2.88403	0.539511	1.87068	0.291072
4.89	7.338	CL2590.Contig2_All	gi|307187113|gb|EFN72357.1|	Protein kinase C and casein kinase substrate in neurons protein 2 [Camponotus floridanus]	Camponotus floridanus	3	1.08643	0.83946	0.972747	0.758578	0.879022	0.717794	0.794328	0.648634	1.00925	0.77983	0.912011	0.704693	0.928966	0.711214	1.20226	0.92045	1.14815	0.879023	1.39316	1.07647
4.88	30.84	Unigene23144_All	gi|270003368|gb|EEZ99815.1|	hypothetical protein TcasGA2_TC002595 [Tribolium castaneum]	Tribolium castaneum	3	1.18032	1.1695	1.88799	1.90546	0.831764	1.31826	1.39316	2.12814	1.0666	0.559758	1.75388	0.954993	0.903649	0.487529	0.912011	0.483059	1.27057	0.666807	0.809096	0.42462
4.86	18.53	CL301.Contig3_All	gi|94421564|gb|ABF18889.1|	cathepsin-L [Lygus lineolaris]	Lygus lineolaris	5	0.288403	0.285759	0.175388	0.185353	0.0711213	0.197697	0.0505825	0.11695	0.383707	0.125893	0.226986	0.0737904	1.2942	0.319154	1.27057	0.337287	5.39511	1.65959	2.24905	0.648634
4.83	45.38	CL3251.Contig6_All	gi|301788666|ref|XP_002929748.1|	PREDICTED: heat shock protein 67B2-like [Ailuropoda melanoleuca]	Ailuropoda melanoleuca	5	1.65959	1.40605	1.38038	1.1695	0.666807	0.251189	0.549541	0.214783	0.387258	0.337287	0.334195	0.30479	0.246604	0.226986	0.285759	0.260615	0.580764	0.49204	1.59956	1.43219
4.82	9.884	Unigene10653_All	gi|91089883|ref|XP_972039.1|	PREDICTED: similar to glucosyl/glucuronosyl transferases [Tribolium castaneum]	Tribolium castaneum	4	0.772681	1.01859	0.83946	1.10662	0.92045	1.55597	1	1.70608	1.48594	1.08643	1.6293	1.18032	1.90546	1.39316	1.44544	1.05682	1.61436	1.1695	0.946237	0.691831
4.82	5.816	CL5853.Contig2_All	gi|328719417|ref|XP_003246758.1|	PREDICTED: gamma-glutamyltranspeptidase 1-like isoform 2 [Acyrthosiphon pisum]	Acyrthosiphon pisum	3	0.937562	1.01859	0.946237	1.02802	0.990832	1.43219	1	1.44544	1.33045	0.963829	1.35519	0.972747	1.40605	1.01859	1.2942	0.937562	1.33045	0.963829	0.92045	0.666807
4.8	11.26	Unigene4273_All	gi|328701281|ref|XP_001952038.2|	PREDICTED: zinc finger Ran-binding domain-containing protein 2-like [Acyrthosiphon pisum]	Acyrthosiphon pisum	3	1.25892	1.19124	1.15878	1.10662	0.60256	0.519996	0.554626	0.483059	0.496592	0.436516	0.461318	0.401791	0.394457	0.346737	0.413047	0.363078	0.816582	0.717794	0.946237	0.824138
4.79	24.68	Unigene18173_All	gi|195433264|ref|XP_002064635.1|	GK23722 [Drosophila willistoni] >gi|194160720|gb|EDW75621.1| GK23722 [Drosophila willistoni]	Drosophila willistoni	3	0.809096	0.237684	0.870964	0.263027	1.28233	0.529663	1.38038	0.570164	0.636796	1.2942	0.679204	1.39316	0.772681	1.59956	2.48886	5.86138	0.487529	1	1.1695	2.42103
4.76	11.73	CL1256.Contig6_All	gi|260807884|ref|XP_002598738.1|	hypothetical protein BRAFLDRAFT_95854 [Branchiostoma floridae] >gi|229284012|gb|EEN54750.1| hypothetical protein BRAFLDRAFT_95854 [Branchiostoma floridae]	Branchiostoma floridae	2	0.824138	0.879022	1.11686	1.19124	0.405508	0.787046	0.630957	1.14815	0.448745	1.47231	0.608135	1.95884	0.529663	1.77011	0.483059	1.64437	0.937562	3.53183	0.636796	1.95884
4.75	24.22	Unigene20748_All	gi|157110885|ref|XP_001651292.1|	hypothetical protein AaeL_AAEL000847 [Aedes aegypti] >gi|108883893|gb|EAT48118.1| conserved hypothetical protein [Aedes aegypti]	Aedes aegypti	3	1.00925	1.40605	1.00925	1.34276	1.85353	0.685488	1.64437	0.648634	1.18032	2.31206	1.1272	2.18776	1.1695	2.18776	0.855067	1.59956	0.648634	1.24738	1.52757	3.19154
4.74	30.51	Unigene4161_All	gi|149898895|gb|ABR27949.1|	ribosomal protein S20 [Triatoma infestans]	Triatoma infestans	4	1.38038	0.505825	1.69044	0.580764	4.96592	7.17794	5.54626	7.65597	5.91562	4.69894	6.48634	5.24807	4.40555	3.53183	8.87156	7.17794	1.23595	0.981748	0.824138	0.648634
4.72	7.327	Unigene12564_All	gi|193702253|ref|XP_001945904.1|	PREDICTED: hypothetical protein LOC100166777 [Acyrthosiphon pisum]	Acyrthosiphon pisum	4	0.711214	0.591562	0.448745	0.376704	1.11686	0.903649	0.704693	0.570164	1.88799	1.5417	1.19124	0.972747	2.63027	2.12814	3.13329	2.51189	1.67494	1.36773	2.07014	1.67494
4.67	5.945	Unigene21853_All	gi|242022528|ref|XP_002431692.1|	Titin, putative [Pediculus humanus corporis] >gi|212517000|gb|EEB18954.1| Titin, putative [Pediculus humanus corporis]	Pediculus humanus corporis	3	1.07647	1.28233	0.972747	1.1695	1.41906	2.88403	1.30617	2.70396	1.83654	1.55597	1.69044	1.43219	1.7378	1.47231	1.41906	1.20226	1.25893	1.0666	0.613762	0.510505
4.65	37.38	CL1213.Contig3_All	gi|58378604|ref|XP_308891.2|	AGAP006864-PA [Anopheles gambiae str. PEST] >gi|55245971|gb|EAA45480.2| AGAP006864-PA [Anopheles gambiae str. PEST]	Anopheles gambiae str. PEST	4	1.23595	0.444631	2.1677	0.77983	1.11686	0.151356	1.95884	0.258226	0.115878	1.09648	0.192309	1.95884	0.0963829	0.887156	0.251189	2.42103	0.105682	0.981748	0.787046	6.42688
4.62	31.01	Unigene14596_All	gi|321463735|gb|EFX74748.1|	hypothetical protein DAPPUDRAFT_306973 [Daphnia pulex]	Daphnia pulex	3	2.24905	2.70396	1.30617	1.59956	1.65959	2.53513	0.954993	1.39316	2.29087	1.95885	1.43219	1.22462	1.07647	0.92045	0.870964	0.744732	1.47231	1.25893	1.00925	0.855067
4.61	10.67	CL6757.Contig3_All	gi|383855065|ref|XP_003703039.1|	PREDICTED: alcohol dehydrogenase class-3-like [Megachile rotundata]	Megachile rotundata	4	0.847227	0.672977	1.57036	1.10662	1.18032	0.444631	2.208	0.887156	1.1695	2.10863	2.35505	3.49945	1.44544	2.33346	1.78649	3.22107	1.07647	1.80302	2.1677	4.36516
4.61	19.2	Unigene8888_All	gi|70909845|emb|CAJ17409.1|	ribosomal protein L31e [Curculio glandium]	Curculio glandium	3	0.10666	0.356451	0.103753	0.349945	2.48886	2.70396	2.70396	2.99226	1.11686	1.61436	1.23595	1.7378	5.70164	7.7983	3.25087	4.61318	0.448745	0.648634	0.413047	0.580764
4.59	9.067	Unigene19547_All	gi|189235802|ref|XP_976325.2|	PREDICTED: hypothetical protein [Tribolium castaneum]	Tribolium castaneum	3	0.731139	0.831764	0.724436	0.83946	1.21339	1.8197	1.19124	1.83654	1.04713	2.22844	1.03753	2.22844	1.44544	3.04789	1.24738	2.65461	0.831764	1.8197	0.570164	1.21339
4.57	10.03	CL6738.Contig1_All	gi|321478069|gb|EFX89027.1|	hypothetical protein DAPPUDRAFT_233847 [Daphnia pulex]	Daphnia pulex	3	1.41906	2.07014	0.554626	0.787046	2.58226	1.97697	0.92045	0.824138	2.31206	3.37287	0.855067	1.35519	1.51356	2.31206	1.09648	1.72187	0.92045	1.47231	1.04713	1.59956
4.57	8.521	Unigene10198_All	gi|380022453|ref|XP_003695060.1|	PREDICTED: GTP-binding protein CG1354-like [Apis florea]	Apis florea	3	1.2942	0.420727	3.80189	1.23595	2.63027	0.148594	7.87046	0.549541	1.08643	0.685488	3.28095	2.48886	0.83946	0.524807	2.1677	1.87068	0.340408	0.255859	5.59758	7.51623
4.56	17.21	CL3841.Contig1_All	gi|170051406|ref|XP_001861748.1|	conserved hypothetical protein [Culex quinquefasciatus] >gi|167872685|gb|EDS36068.1| conserved hypothetical protein [Culex quinquefasciatus]	Culex quinquefasciatus	3	0.912011	0.457088	1.02802	0.619441	0.387258	1.00925	0.359749	1.15878	1.58489	0.660694	1.8197	0.794328	1.72187	0.717794	2.29087	1.20226	5.29663	2.07014	1.5417	0.642688
4.55	11.95	CL1676.Contig1_All	gi|290988789|ref|XP_002677074.1|	predicted protein [Naegleria gruberi] >gi|284090680|gb|EFC44330.1| predicted protein [Naegleria gruberi]	Naegleria gruberi	4	0.580764	0.666807	0.895365	1.09648	1.41906	4.83059	2.1677	7.11213	3.80189	1.80302	5.80764	2.72898	6.19441	2.93765	5.44503	2.63027	2.63027	1.25893	0.77983	0.363078
4.51	11.83	CL2000.Contig3_All	gi|91079260|ref|XP_971902.1|	PREDICTED: similar to AGAP005012-PA [Tribolium castaneum] >gi|270004305|gb|EFA00753.1| hypothetical protein TcasGA2_TC003637 [Tribolium castaneum]	Tribolium castaneum	5	0.870964	0.92045	0.946237	0.990832	1.10662	1.19124	1.19124	1.2942	0.946237	1.15878	1.02802	1.24738	1.07647	1.31826	1.02802	1.24738	0.855067	1.03753	0.787046	0.963829
4.48	12.07	Unigene10208_All	gi|121543617|gb|ABM55520.1|	putative cathepsin D [Maconellicoccus hirsutus]	Maconellicoccus hirsutus	3	2.208	1.75388	1.39316	1.10662	1.19124	1.48594	0.751623	0.937562	1.75388	2.01372	1.10662	1.27057	0.787046	0.903649	0.981748	1.1272	1.45881	1.67494	1.1695	1.34276
4.47	25.45	Unigene22982_All	gi|14249398|ref|NP_116147.1|	PHD finger-like domain-containing protein 5A [Homo sapiens] >gi|20302071|ref|NP_620243.1| PHD finger-like domain-containing protein 5A [Rattus norvegicus] >gi|24415990|ref|NP_081013.1| PHD finger-like domain-containing protein 5A [Mus musculus] >gi|27545283|ref|NP_775373.1| PHD finger-like domain-containing protein 5A [Danio rerio] >gi|134085850|ref|NP_001076851.1| PHD finger-like domain-containi…	Homo sapiens	3	1.85353	1.97697	0.737904	0.744732	2.39883	3.7325	0.870964	1.44544	1.72187	2.46604	0.625173	0.946237	0.794328	1.25893	0.801678	1.28233	0.685488	1.0666	0.448745	0.648634
4.46	10.4	CL1235.Contig1_All	gi|383849519|ref|XP_003700392.1|	PREDICTED: uncharacterized protein LOC100881888 [Megachile rotundata]	Megachile rotundata	5	1.34276	1.51356	1.22462	1.39316	2.75423	2.80543	2.53513	2.58226	2.24905	3.01995	2.07014	2.80543	1.65959	2.26986	1.47231	1.97697	0.809096	1.09648	0.794328	1.07647
4.44	63.27	Unigene22722_All	gi|195590719|ref|XP_002085092.1|	GD12496 [Drosophila simulans] >gi|194197101|gb|EDX10677.1| GD12496 [Drosophila simulans]	Drosophila simulans	12	1.09648	0.895365	2.88403	2.37684	0.92045	0.972747	2.44343	2.58226	0.963829	0.648634	2.55859	1.70608	0.870964	0.586138	1.0666	0.711214	1.03753	0.691831	0.981748	0.654636
4.43	71.36	CL1310.Contig8_All	gi|307172981|gb|EFN64123.1|	Tubulin beta-1 chain [Camponotus floridanus] >gi|332026852|gb|EGI66955.1| Tubulin beta-1 chain [Acromyrmex echinatior]	Camponotus floridanus	113	1.01859	0.92045	0.903649	0.816582	1.65959	0.124738	1.47231	0.108643	0.452898	2.10863	0.416869	1.87068	0.461318	2.05116	0.505825	2.26986	0.280543	1.25893	2.65461	14.1906
4.43	26.15	Unigene1757_All	gi|196004684|ref|XP_002112209.1|	hypothetical protein TRIADDRAFT_56014 [Trichoplax adhaerens] >gi|190586108|gb|EDV26176.1| hypothetical protein TRIADDRAFT_56014 [Trichoplax adhaerens]	Trichoplax adhaerens	3	1.6293	1.49969	0.887156	0.847227	2.0893	1.28233	1.22462	0.724436	0.963829	3.7325	0.570164	2.22844	0.636796	2.51189	0.672977	2.63027	0.47863	1.78649	0.772681	3.01995
4.41	24.15	Unigene7608_All	gi|209155374|gb|ACI33919.1|	3-hydroxyisobutyrate dehydrogenase, mitochondrial precursor [Salmo salar]	Salmo salar	4	0.654636	1	0.801678	1.22462	1.19124	1.09648	1.45881	1.34276	0.625173	1.45881	0.765597	1.78649	0.946237	2.208	0.625173	1.45881	0.519996	1.21339	0.564937	1.33045
4.41	13.88	CL5903.Contig2_All	gi|263173376|gb|ACY69926.1|	hydroxyacyl-CoA dehydrogenase/enoyl-CoA hydratase [Cimex lectularius]	Cimex lectularius	4	0.954993	0.92045	0.963829	0.92045	0.879022	0.946237	0.887156	0.946237	1.08643	1.07647	1.09648	1.07647	1.1272	1.10662	1.1695	1.15878	1.22462	1.20226	1.13763	1.1272
4.4	18.81	Unigene2223_All	gi|121543651|gb|ABM55528.1|	thioredoxin-like protein [Maconellicoccus hirsutus]	Maconellicoccus hirsutus	2	0.0990832	0.366438	0.0672977	0.207014	1.83654	0.946237	1.00925	0.524807	0.457088	2.37684	0.255859	1.31826	4.44631	15.417	1.31826	6.79204	0.248886	1.2942	0.469894	2.48886
4.39	23.66	Unigene5591_All	gi|158295141|ref|XP_316035.4|	AGAP005993-PA [Anopheles gambiae str. PEST] >gi|157015894|gb|EAA11739.4| AGAP005993-PA [Anopheles gambiae str. PEST]	Anopheles gambiae str. PEST	3	1.64437	1.44544	1.99526	1.78649	0.666807	0.457088	0.77983	0.580764	0.660694	0.383707	0.83946	0.461318	0.405509	0.246604	0.461318	0.277971	1.01859	0.57544	1.44544	0.77983
4.39	33.01	Unigene15957_All	gi|269146718|gb|ACZ28305.1|	ATPase coupling factor 6 [Simulium nigrimanum]	Simulium nigrimanum	3	1.43219	1.31826	2.51189	2.35505	0.928966	0.772681	1.65959	1.43219	0.831764	0.226986	1.5417	0.383707	0.57544	0.155597	0.625173	0.172187	0.879023	0.239883	1.0666	0.277971
4.37	4.972	Unigene4802_All	gi|157110326|ref|XP_001651055.1|	hypothetical protein AaeL_AAEL005529 [Aedes aegypti] >gi|108878779|gb|EAT43004.1| hypothetical protein AaeL_AAEL005529 [Aedes aegypti]	Aedes aegypti	4	2.24905	1.49969	1.85353	1.22462	0.717794	0.619441	0.57544	0.510505	0.390841	0.47863	0.319154	0.398107	0.17378	0.214783	0.260615	0.319154	0.524807	0.679204	0.57544	0.772681
4.36	7.649	Unigene14876_All	gi|61162121|dbj|BAD91050.1|	Gb1-cadherin [Gryllus bimaculatus]	Gryllus bimaculatus	2	1.01859	1.14815	0.981748	1.10662	0.928966	0.954993	0.895365	0.92045	0.870964	0.937562	0.83946	0.903649	0.847227	0.912011	0.751623	0.809096	0.928966	1	0.903649	0.972747
4.36	38.06	CL1385.Contig1_All	gi|312377732|gb|EFR24490.1|	hypothetical protein AND_10864 [Anopheles darlingi]	Anopheles darlingi	9	1.70608	1.43219	2.01372	1.65959	0.465586	0.698232	0.549541	0.809096	0.679204	0.185353	0.765597	0.203236	0.366438	0.115878	0.448745	0.135519	1.41906	0.405509	0.912011	0.263027
4.35	7.447	CL5815.Contig1_All	gi|242014184|ref|XP_002427775.1|	myosin-9, putative [Pediculus humanus corporis] >gi|212512229|gb|EEB15037.1| myosin-9, putative [Pediculus humanus corporis]	Pediculus humanus corporis	2	1.0666	1.44544	0.448745	0.704693	3.37287	1.35519	1.61436	0.787046	2.58226	2.24905	1.20226	1.07647	2.77971	2.14783	1.6293	1.39316	0.724436	0.636796	1.77011	1.58489
4.35	8.392	CL758.Contig2_All	gi|328702815|ref|XP_001945177.2|	PREDICTED: hypothetical protein LOC100161108 [Acyrthosiphon pisum]	Acyrthosiphon pisum	3	1.22462	1.45881	0.912011	1.08643	0.197697	0.660694	0.149968	0.487529	0.15417	0.127057	0.105682	0.0954993	0.110662	0.104713	0.100925	0.0928966	0.591562	0.608135	0.224905	0.195884
4.35	13.55	Unigene20488_All	gi|119114540|ref|XP_319329.3|	AGAP010159-PA [Anopheles gambiae str. PEST] >gi|116118465|gb|EAA13891.3| AGAP010159-PA [Anopheles gambiae str. PEST]	Anopheles gambiae str. PEST	2	1.03753	1	0.937562	0.903649	1.09648	1.04713	1	0.954993	1.21339	1.14815	1.10662	1.04713	1.15878	1.09648	1.20226	1.13763	1.09648	1.03753	1.13763	1.08643
4.35	72.73	Unigene15735_All	gi|195038389|ref|XP_001990642.1|	GH19468 [Drosophila grimshawi] >gi|193894838|gb|EDV93704.1| GH19468 [Drosophila grimshawi]	Drosophila grimshawi	6	0.428549	0.205116	0.564937	0.340408	1.94089	2.29087	2.96483	3.49945	0.619441	3.01995	1.00925	4.61318	1.52757	6.36796	3.01995	11.0662	0.328095	1.5417	0.296483	1.31826
4.33	55.04	Unigene39351_All	gi|307095040|gb|ADN29826.1|	cuticle protein-like protein [Triatoma matogrossensis]	Triatoma matogrossensis	23	1.5417	1.36773	1.36773	1.21339	0.794328	0.226986	0.704693	0.194089	0.322107	0.895365	0.288403	0.801678	0.210863	0.57544	0.237684	0.648634	0.413047	1.11686	1.49968	4.20727
4.33	7.463	CL1221.Contig1_All	gi|327268872|ref|XP_003219219.1|	PREDICTED: protein TFG-like [Anolis carolinensis]	Anolis carolinensis	2	0.787046	1.14815	0.554626	0.816582	0.239883	0.47863	0.177011	0.346737	0.420727	0.534564	0.30479	0.387258	0.515229	0.660693	0.363078	0.461318	1.67494	2.37684	0.824138	1.04713
4.33	16.72	Unigene12476_All	gi|312385753|gb|EFR30177.1|	hypothetical protein AND_00390 [Anopheles darlingi]	Anopheles darlingi	12	0.772681	1.07647	0.534564	0.711214	1.09648	0.260615	0.737904	0.187068	1.27057	0.559758	0.847227	0.383707	1.61436	0.704693	1.1695	0.524807	1.14815	0.505825	4.74242	1.90546
4.33	19.05	Unigene775_All	gi|91080269|ref|XP_976423.1|	PREDICTED: hypothetical protein [Tribolium castaneum] >gi|270005618|gb|EFA02066.1| hypothetical protein TcasGA2_TC007699 [Tribolium castaneum]	Tribolium castaneum	3	1.25892	0.855067	1.00925	0.679204	0.496592	0.666807	0.398107	0.529663	0.205116	0.293765	0.172187	0.235505	0.170608	0.233346	0.244343	0.334195	0.409261	0.559758	0.30761	0.416869
4.3	5.904	Unigene8590_All	gi|321476546|gb|EFX87506.1|	hypothetical protein DAPPUDRAFT_306375 [Daphnia pulex]	Daphnia pulex	3	0.847227	1.40605	0.816582	1.2942	3.43558	2.53513	3.04789	2.26986	3.0761	4.74242	2.75423	4.01791	3.53183	5.19996	2.14783	3.25087	0.862979	1.34276	1.2942	2.07014
4.3	4.213	Unigene4842_All	gi|345490653|ref|XP_003426424.1|	PREDICTED: eukaryotic translation initiation factor 5-like isoform 2 [Nasonia vitripennis] >gi|345490655|ref|XP_001602518.2| PREDICTED: eukaryotic translation initiation factor 5-like isoform 1 [Nasonia vitripennis]	Nasonia vitripennis	2	1.09648	1.20226	1	1.09648	1.35519	1.59956	1.23595	1.45881	1.41906	1.18032	1.2942	1.07647	1.27057	1.0666	1.1695	0.981748	1.03753	0.862979	0.879023	0.731139
4.29	42.86	Unigene21019_All	gi|270004992|gb|EFA01440.1|	hypothetical protein TcasGA2_TC030701 [Tribolium castaneum]	Tribolium castaneum	6	2.18776	2.33346	1.87068	1.97697	1.57036	0.465586	1.22462	0.413047	1.61436	1.67494	1.24738	1.40605	0.711214	0.737904	0.642688	0.685488	1.07647	1.10662	3.22107	4.40555
4.29	10.82	Unigene2723_All	gi|270010025|gb|EFA06473.1|	hypothetical protein TcasGA2_TC009358 [Tribolium castaneum]	Tribolium castaneum	2	0.751623	0.855067	0.49204	0.564937	1.47231	1.19124	0.972747	0.77983	1.87068	1.83654	1.23595	1.20226	2.51189	2.39883	2.1677	2.07014	1.25893	1.22462	1.55597	1.52757
4.29	10.23	Unigene2357_All	gi|149689126|gb|ABR27910.1|	chitin-binding domain containing protein [Triatoma infestans]	Triatoma infestans	2	1.70608	1.69044	1.78649	1.77011	0.591562	0.103753	0.619441	0.101859	0.469894	0.452898	0.496592	0.474242	0.277971	0.263027	0.277971	0.267917	0.787046	0.751623	7.65597	5.44503
4.27	61.6	CL1876.Contig4_All	gi|183181578|gb|ACC44844.1|	polygalacturonase [Lygus hesperus]	Lygus hesperus	31	0.559758	0.539511	1.0666	1.03753	0.534564	0.122462	1.02802	0.224905	0.242103	0.613762	0.461318	1.18032	0.420727	1.10662	0.428549	1.13763	0.457088	1.13763	2.31206	5.01187
4.27	12.77	CL5674.Contig2_All	gi|328706983|ref|XP_001948462.2|	PREDICTED: thrombospondin-3-like [Acyrthosiphon pisum]	Acyrthosiphon pisum	3	1.19124	1.04713	1.38038	1.21339	0.847227	1.07647	0.990832	1.25893	0.972747	0.744732	1.13763	0.870964	0.809096	0.625173	0.92045	0.711214	1.13763	0.870964	0.895365	0.685488
4.27	7.442	CL3262.Contig1_All	gi|270005003|gb|EFA01451.1|	hypothetical protein TcasGA2_TC030785 [Tribolium castaneum]	Tribolium castaneum	2	0.903649	0.648634	0.636796	0.474242	0.912011	0.246604	0.636796	0.18197	0.258226	1.38038	0.177011	0.972747	0.293765	1.51356	0.356451	2.03236	0.265461	1.51356	0.92045	5.24807
4.27	8.257	Unigene9216_All	gi|194757764|ref|XP_001961132.1|	GF11158 [Drosophila ananassae] >gi|190622430|gb|EDV37954.1| GF11158 [Drosophila ananassae]	Drosophila ananassae	2	0.483059	1.1272	0.210863	0.505825	2.22844	1.67494	1	0.724436	3.40408	2.53513	1.58489	1.11686	6.60693	4.44631	3.16228	2.24905	1.57036	1.10662	2.14783	1.52757
4.27	28.87	Unigene15949_All	gi|357602466|gb|EHJ63410.1|	hypothetical protein KGM_21411 [Danaus plexippus]	Danaus plexippus	2	1.24738	1.36773	1.00925	1.1272	0.794328	0.283139	0.654636	0.237684	0.591562	0.887156	0.487529	0.724436	0.465586	0.704693	0.428549	0.636796	0.751623	1.10662	2.12814	2.96483
4.24	52.48	Unigene5037_All	gi|91083839|ref|XP_973788.1|	PREDICTED: similar to putative cuticle protein CP6 [Tribolium castaneum] >gi|270006767|gb|EFA03215.1| hypothetical protein TcasGA2_TC013135 [Tribolium castaneum]	Tribolium castaneum	16	1.27057	1.09648	1.57036	1.34276	0.496592	0.591562	0.608135	0.731139	0.954993	0.510505	1.1695	0.630957	0.744732	0.398107	0.862979	0.461318	1.90546	1.02802	1.58489	0.855067
4.23	10	Unigene3000_All	gi|355428400|gb|AER92516.1|	hypothetical protein, partial [Triatoma rubida]	Triatoma rubida	2	0.666807	0.47863	0.879023	0.613762	0.625173	0.102802	0.824138	0.138038	0.195884	0.452898	0.263027	0.591562	0.293765	0.660693	0.349945	0.92045	0.296483	0.724436	4.44631	7.44732
4.22	6.389	Unigene20076_All	gi|328719670|ref|XP_001952539.2|	PREDICTED: lipase 3-like [Acyrthosiphon pisum]	Acyrthosiphon pisum	2	0.787046	0.895365	1.33045	1.51356	0.772681	1.14815	1.30617	1.95884	0.887156	1.02802	1.51356	1.75388	1.11686	1.2942	0.981748	1.13763	1.13763	1.31826	0.765597	0.887156
4.22	6.709	Unigene14516_All	gi|91078686|ref|XP_971015.1|	PREDICTED: similar to CG32155 CG32155-PA [Tribolium castaneum] >gi|270003762|gb|EFA00210.1| hypothetical protein TcasGA2_TC003035 [Tribolium castaneum]	Tribolium castaneum	2	0.847227	1.04713	0.758578	0.937562	0.809096	1.1695	0.724436	1.04713	1.01859	0.937562	0.912011	0.83946	1.19124	1.09648	0.954993	0.887156	1.24738	1.14815	0.862979	0.801678
4.19	6.394	CL1879.Contig3_All	gi|345489180|ref|XP_001601999.2|	PREDICTED: hypothetical protein LOC100117876 [Nasonia vitripennis]	Nasonia vitripennis	2	1.22462	1.69044	0.794328	1.10662	1.39316	1.2942	0.912011	0.83946	1.19124	1.03753	0.77983	0.679204	0.963829	0.83946	0.698232	0.608135	0.847227	0.737904	0.92045	0.794328
4.19	8.779	Unigene21520_All	gi|289724804|gb|ADD18346.1|	c1-tetrahydrofolate synthase [Glossina morsitans morsitans]	Glossina morsitans morsitans	4	0.744732	1.41906	0.847227	1.61436	2.208	1.6293	2.53513	1.85353	4.13048	1.21339	4.69894	1.38038	5.49541	1.61436	2.88403	0.847227	1.85353	0.544503	2.53513	0.744732
4.18	28.77	CL2031.Contig2_All	gi|33518707|gb|AAQ20836.1|	salivary protein MYS2 precursor [Rhodnius prolixus]	Rhodnius prolixus	5	1.41906	0.990832	1.23595	0.855067	1.27057	0.855067	1.09648	0.737904	1.8197	0.816582	1.57036	0.717794	1.25893	0.591562	1.80302	0.809096	1.40605	0.642688	2.10863	0.937562
4.18	17.87	Unigene44422_All	gi|270007895|gb|EFA04343.1|	hypothetical protein TcasGA2_TC014638 [Tribolium castaneum]	Tribolium castaneum	6	1.21339	0.928966	1.55597	1.19124	0.363078	0.0724436	0.465586	0.0963829	0.237684	0.183654	0.30479	0.242103	0.197697	0.157036	0.251189	0.194089	0.642688	0.510505	4.2462	3.25087
4.18	10.27	Unigene4465_All	gi|242024689|ref|XP_002432759.1|	hypothetical protein Phum_PHUM600210 [Pediculus humanus corporis] >gi|212518244|gb|EEB20021.1| hypothetical protein Phum_PHUM600210 [Pediculus humanus corporis]	Pediculus humanus corporis	2	1.0666	1	0.862979	0.809096	0.92045	1.21339	0.744732	0.981748	0.870964	1.18032	0.704693	0.954993	0.809096	1.09648	0.862979	1.1695	0.937562	1.27057	0.711214	0.963829
4.17	32.65	CL3535.Contig3_All	gi|146285347|gb|ABQ18251.1|	MPA13-like protein [Lygus lineolaris]	Lygus lineolaris	3	0.870964	0.679204	1.40605	1.09648	1.24738	0.711214	1.99526	1.14815	0.685488	1.18032	1.10662	1.90546	0.77983	1.34276	1	1.7378	0.544503	0.937562	0.954993	1.64437
4.17	12.5	Unigene21906_All	gi|242008812|ref|XP_002425192.1|	conserved hypothetical protein [Pediculus humanus corporis] >gi|212508908|gb|EEB12454.1| conserved hypothetical protein [Pediculus humanus corporis]	Pediculus humanus corporis	2	1.04713	1.01859	1	0.972747	1.05682	1.11686	1.00925	1.05682	1.20226	1.10662	1.13763	1.05682	1.1272	1.04713	1.15878	1.0666	1.1272	1.03753	1.0666	0.981748
4.17	51.46	Unigene14653_All	gi|195490669|ref|XP_002093237.1|	GE20886 [Drosophila yakuba] >gi|194179338|gb|EDW92949.1| GE20886 [Drosophila yakuba]	Drosophila yakuba	3	0.972747	1.04713	2.88403	3.0761	1.36773	0.903649	3.7325	2.67917	0.847227	1.48594	2.46604	4.01791	0.855067	1.51356	0.801678	1.40605	0.613762	1.07647	0.928966	1.6293
4.17	16.06	Unigene19199_All	gi|263173524|gb|ACY69962.1|	Ras-related small GTPase rho type [Cimex lectularius]	Cimex lectularius	3	0.597035	1.0666	0.613762	1.09648	0.928966	0.648634	0.954993	0.666807	0.724436	0.990832	0.737904	1.01859	1.20226	1.64437	0.666807	0.928966	0.765597	1.0666	1.09648	1.51356
4.17	18.37	Unigene13690_All	gi|342905827|gb|AEL79197.1|	S10e ribosomal protein [Rhodnius prolixus]	Rhodnius prolixus	2	1.10662	0.824138	0.679204	0.549541	2.65461	1.02802	1.72187	0.744732	2.65461	1.14815	1.72187	0.672977	2.44343	1.02802	3.04789	1.28233	0.972747	0.387258	2.29087	0.847227
4.16	12.56	CL4528.Contig1_All	gi|263173461|gb|ACY69947.1|	60S ribosomal protein L11 [Cimex lectularius]	Cimex lectularius	2	0.954993	1.03753	0.946237	1.03753	1.03753	0.946237	1.02802	0.946237	0.801678	0.954993	0.794328	0.946237	0.831764	0.990832	0.758578	0.912011	0.765597	0.912011	0.831764	1
4.15	15.38	Unigene21569_All	gi|332021176|gb|EGI61561.1|	Activated RNA polymerase II transcriptional coactivator p15 [Acromyrmex echinatior]	Acromyrmex echinatior	3	0.60256	0.501187	0.654636	0.554626	1.19124	0.711214	1.33045	0.831764	1.19124	1.83654	1.33045	2.03236	2.01372	3.01995	2.53513	3.66438	0.990832	1.52757	1.65959	2.46604
4.15	16.08	Unigene15594_All	gi|307095204|gb|ADN29908.1|	ATPase H+ transporting lysosomal accessory protein 2 [Triatoma matogrossensis]	Triatoma matogrossensis	3	0.77983	0.937562	0.847227	1.01859	0.685488	0.570164	0.744732	0.625173	0.831764	0.787046	0.903649	0.862979	1.05682	1	0.887156	0.83946	1.20226	1.14815	1.44544	1.36773
4.15	13.65	CL1061.Contig1_All	gi|345485274|ref|XP_001599161.2|	PREDICTED: carboxypeptidase B-like [Nasonia vitripennis]	Nasonia vitripennis	3	1.05682	1.1695	0.912011	1.01859	1.13763	0.937562	0.990832	0.816582	1.08643	1.04713	0.946237	0.912011	1.01859	0.981748	0.92045	0.887156	0.946237	0.912011	1.14815	1.10662
4.14	76.92	Unigene40546_All	gi|307095040|gb|ADN29826.1|	cuticle protein-like protein [Triatoma matogrossensis]	Triatoma matogrossensis	11	1.09648	0.549541	3.83707	1.92309	0.461318	0.409261	1.59956	1.41906	0.192309	0.366438	0.672977	1.28233	0.17378	0.331131	0.346737	0.660693	0.413047	0.794328	0.465586	0.887156
4.14	10.7	Unigene7913_All	gi|380026487|ref|XP_003696983.1|	PREDICTED: nuclear pore complex protein Nup50-like [Apis florea]	Apis florea	3	1.14815	0.666807	1.52757	0.887156	0.469894	0.136773	0.619441	0.177011	0.253513	0.165959	0.319154	0.212814	0.222844	0.149968	0.363078	0.231206	0.501187	0.328095	2.05116	1.34276
4.14	25.51	Unigene42514_All	gi|328724572|ref|XP_001951980.2|	PREDICTED: papilin-like isoform 1 [Acyrthosiphon pisum]	Acyrthosiphon pisum	3	1.27057	1.08643	1.94089	1.67494	1.34276	2.29087	2.14783	3.43558	1.8197	1.2942	2.85759	2.01372	1.43219	1.00925	1.67494	1.18032	1.34276	0.954993	0.794328	0.564937
4.13	12.08	Unigene609_All	gi|307095124|gb|ADN29868.1|	eclair golgi protein [Triatoma matogrossensis]	Triatoma matogrossensis	3	1.61436	1.87068	0.937562	1.10662	2.72898	5.54626	1.64437	3.63078	3.40408	2.46604	2.31206	1.51356	2.39883	1.55597	2.07014	1.35519	1.35519	0.870964	0.630957	0.413047
4.13	9.124	Unigene12481_All	gi|307189709|gb|EFN74004.1|	Inositol monophosphatase [Camponotus floridanus]	Camponotus floridanus	2	0.895365	0.972747	0.895365	0.972747	1.10662	1.1695	1.10662	1.1695	1.10662	1.31826	1.11686	1.31826	1.23595	1.47231	1.13763	1.35519	1	1.19124	0.937562	1.11686
4.13	11.11	Unigene13949_All	gi|383855838|ref|XP_003703417.1|	PREDICTED: survival motor neuron protein-like [Megachile rotundata]	Megachile rotundata	2	1	0.981748	1.22462	1.20226	0.887156	0.862979	1.08643	1.05682	0.77983	0.847227	0.963829	1.03753	0.77983	0.83946	0.794328	0.855067	0.879023	0.946237	0.903649	0.972747
4.13	10.44	Unigene16326_All	gi|350397263|ref|XP_003484824.1|	PREDICTED: grpE protein homolog, mitochondrial-like [Bombus impatiens]	Bombus impatiens	3	1.08643	0.487529	0.711214	0.349945	1.38038	0.376704	0.895365	0.258226	0.717794	1.05682	0.487529	0.691831	0.672977	0.981748	1.49968	2.03236	0.534564	0.772681	1.94089	2.77971
4.12	16.85	Unigene20760_All	gi|383851816|ref|XP_003701427.1|	PREDICTED: upstream activation factor subunit spp27-like [Megachile rotundata]	Megachile rotundata	5	1.27057	1.51356	1.48594	1.80302	2.35505	0.83946	2.80543	0.946237	2.22844	3.31131	2.51189	3.87258	1.75388	2.65461	1.44544	2.18776	0.879023	1.36773	2.60615	3.94457
4.11	10.67	Unigene10149_All	gi|307176979|gb|EFN66285.1|	UPF0609 protein C4orf27-like protein [Camponotus floridanus]	Camponotus floridanus	3	0.937562	0.895365	0.765597	0.731139	0.847227	0.737904	0.691831	0.60256	0.816582	0.685488	0.666807	0.559758	0.862979	0.724436	0.903649	0.765597	0.954993	0.801678	1.09648	0.92045
4.1	6.522	CL1189.Contig2_All	gi|156544303|ref|XP_001607136.1|	PREDICTED: Golgi reassembly-stacking protein 2-like [Nasonia vitripennis]	Nasonia vitripennis	3	0.801678	1.13763	0.711214	1.00925	1.02802	1.09648	0.903649	0.972747	0.824138	1.35519	0.731139	1.20226	1.01859	1.67494	0.717794	1.18032	0.794328	1.30617	0.744732	1.22462
4.09	13.11	Unigene5333_All	gi|345486445|ref|XP_003425477.1|	PREDICTED: twitchin-like [Nasonia vitripennis]	Nasonia vitripennis	2	0.972747	1.59956	0.758578	1.25893	0.738	1.95885	0.57544	1.55597	2.44343	1.35519	1.94089	1.07647	2.48886	1.38038	1.52757	0.847227	3.10456	1.77011	1.22462	0.679204
4.09	15.85	Unigene288_All	gi|71413651|ref|XP_808957.1|	trans-sialidase [Trypanosoma cruzi strain CL Brener]	Trypanosoma cruzi strain CL Brener	2	2.18776	1.97697	2.14783	1.94089	0.380189	0.263027	0.363078	0.337287	0.436516	0.432514	0.42462	0.416869	0.203236	0.205116	0.224905	0.224905	1.18032	1.13763	1.24738	1.30617
4.09	18.72	Unigene9647_All	gi|194898707|ref|XP_001978909.1|	GG11066 [Drosophila erecta] >gi|190650612|gb|EDV47867.1| GG11066 [Drosophila erecta]	Drosophila erecta	4	1.45881	1.57036	1.31826	1.40605	1.04713	1.04713	0.946237	0.946237	1.30617	1.0666	1.18032	0.954993	0.887156	0.724436	0.831764	0.672977	1.23595	1	1.23595	1.00925
4.09	13.02	Unigene23557_All	gi|156545295|ref|XP_001607477.1|	PREDICTED: ribulose-phosphate 3-epimerase-like [Nasonia vitripennis]	Nasonia vitripennis	2	0.349945	0.711214	0.291072	0.580764	0.731139	0.21677	0.597035	0.178649	0.0981748	0.862979	0.083946	0.698232	0.255859	2.39883	0.136773	1.21339	0.125893	1.1695	0.544503	3.94457
4.09	12.64	CL3057.Contig1_All	gi|328699162|ref|XP_001946919.2|	PREDICTED: filamin-C-like [Acyrthosiphon pisum]	Acyrthosiphon pisum	3	1.15878	1.35519	1.44544	1.69044	1.11686	1.01859	1.38038	1.25893	1.33045	1.03753	1.65959	1.2942	1.13763	0.887156	0.972747	0.758578	1.18032	0.928966	1.2942	1.01859
4.09	27.66	Unigene3184_All	gi|260813824|ref|XP_002601616.1|	hypothetical protein BRAFLDRAFT_114917 [Branchiostoma floridae] >gi|229286915|gb|EEN57628.1| hypothetical protein BRAFLDRAFT_114917 [Branchiostoma floridae]	Branchiostoma floridae	3	3.80189	3.87258	1.47231	1.44544	3.7325	1.35519	1.39316	0.586138	7.37904	4.7863	2.93765	1.8197	1.99526	1.21339	2.05116	1.27057	2.10863	1.2942	5.80764	3.76704
4.07	4.46	CL101.Contig5_All	gi|345482909|ref|XP_003424700.1|	PREDICTED: AP-1 complex subunit gamma-1-like isoform 2 [Nasonia vitripennis] >gi|345482911|ref|XP_001599424.2| PREDICTED: AP-1 complex subunit gamma-1-like isoform 1 [Nasonia vitripennis]	Nasonia vitripennis	3	1.08643	1.36773	1.07647	1.35519	1.14815	1.52757	1.14815	1.51356	1.61436	0.972747	1.61436	0.963829	1.47231	0.887156	1.1695	0.698232	1.39316	0.83946	1.04713	0.630957
4.07	13.31	Unigene12511_All	gi|242022534|ref|XP_002431695.1|	titin, putative [Pediculus humanus corporis] >gi|212517003|gb|EEB18957.1| titin, putative [Pediculus humanus corporis]	Pediculus humanus corporis	3	2.03236	1.94089	0.972747	0.928966	1.44544	0.138038	0.751623	0.0648634	1.00925	1.28233	0.501187	0.60256	0.501187	0.608135	0.524807	0.636796	0.660693	0.787046	10.4713	11.3763
4.07	13.94	Unigene3923_All	gi|156547363|ref|XP_001603154.1|	PREDICTED: 6-phosphogluconolactonase-like [Nasonia vitripennis]	Nasonia vitripennis	2	0.226986	0.597035	1.09648	2.91072	0.636796	0.331131	2.01372	1.00925	0.334195	0.698232	1.19124	2.26986	1.57036	2.91072	0.549541	1.15878	0.49204	1.0666	1.00925	2.24905
4.07	9.385	Unigene19071_All	gi|383850429|ref|XP_003700798.1|	PREDICTED: LOW QUALITY PROTEIN: microtubule-actin cross-linking factor 1-like [Megachile rotundata]	Megachile rotundata	4	0.496592	0.505825	0.903649	0.92045	0.654636	1.52757	1.20226	2.67917	1.11686	0.672977	2.01372	1.22462	2.24905	1.34276	2.208	1.30617	1.65959	1.00925	0.724436	0.436516
4.07	3.726	CL682.Contig1_All	gi|195383742|ref|XP_002050585.1|	GJ22232 [Drosophila virilis] >gi|194145382|gb|EDW61778.1| GJ22232 [Drosophila virilis]	Drosophila virilis	2	1.01859	1.04713	0.887156	0.903649	1.0666	1.40605	0.92045	1.22462	1.11686	1.01859	0.972747	0.887156	1.08643	0.981748	1.0666	0.963829	1.04713	0.946237	0.787046	0.711214
4.06	19.79	Unigene15096_All	gi|157136354|ref|XP_001663718.1|	peroxiredoxins, prx-1, prx-2, prx-3 [Aedes aegypti] >gi|108869991|gb|EAT34216.1| peroxiredoxins, prx-1, prx-2, prx-3 [Aedes aegypti]	Aedes aegypti	4	0.660694	0.60256	1.30617	1.20226	1.03753	0.990832	2.0893	2.03236	1.0666	1.69044	2.1677	3.25087	1.61436	2.63027	1.78649	2.83139	1.01859	1.59956	1.07647	1.69044
4.06	9.129	CL298.Contig3_All	gi|328714574|ref|XP_001943811.2|	PREDICTED: protein scribble homolog isoform 1 [Acyrthosiphon pisum]	Acyrthosiphon pisum	2	0.990832	1.09648	0.92045	1.01859	1.20226	1.34276	1.11686	1.23595	0.855067	1.20226	0.794328	1.10662	0.855067	1.20226	0.772681	1.07647	0.704693	0.990832	0.630957	0.887156
4.06	11.28	Unigene13709_All	gi|146285340|gb|ABQ18248.1|	ribosomal subunit S24e [Lygus lineolaris]	Lygus lineolaris	2	2.0893	2.01372	0.483059	0.448745	6.42688	10.3753	0.928966	2.55859	8.09096	6.08135	1.99526	1.20226	4.09261	2.53513	4.48745	2.83139	2.10863	1.27057	0.772681	0.465586
4.06	9.424	Unigene15831_All	gi|321470678|gb|EFX81653.1|	hypothetical protein DAPPUDRAFT_303340 [Daphnia pulex]	Daphnia pulex	2	1.48594	1.2942	1.59956	1.36773	0.928966	0.895365	1	0.954993	0.937562	0.801678	1	0.862979	0.619441	0.529663	0.724436	0.619441	1	0.855067	1.03753	0.887156
4.06	8.06	CL2731.Contig2_All	gi|160333103|ref|NP_001103948.1|	capthepsin B, b precursor [Danio rerio] >gi|133777414|gb|AAI15255.1| Ctsbb protein [Danio rerio]	Danio rerio	3	0.824138	1.35519	0.672977	1.07647	1.30617	0.613762	1.03753	0.47863	1.15878	1.20226	0.912011	0.946237	1.35519	1.34276	0.831764	0.862979	0.870964	0.903649	1.88799	1.95884
4.05	7.764	Unigene20747_All	gi|383859194|ref|XP_003705081.1|	PREDICTED: plasma membrane calcium-transporting ATPase 3 isoform 5 [Megachile rotundata]	Megachile rotundata	3	1.1272	0.787046	1.09648	0.765597	1.92309	1.83654	1.85353	1.80302	1.97697	1.49969	1.90546	1.47231	1.75388	1.33045	2.39883	1.85353	1.00925	0.765597	1.0666	0.809096
4.05	14.56	CL5792.Contig1_All	gi|347966427|ref|XP_321378.5|	AGAP001711-PA [Anopheles gambiae str. PEST] >gi|333470064|gb|EAA00878.5| AGAP001711-PA [Anopheles gambiae str. PEST]	Anopheles gambiae str. PEST	2	0.787046	0.49204	0.524807	0.334195	1.75388	0.322107	1.11686	0.229087	0.331131	1.78649	0.212814	1.1272	0.343558	2.208	0.744732	3.43558	0.188799	1.00925	0.963829	4.83059
4.05	5.689	Unigene17704_All	gi|345496130|ref|XP_003427659.1|	PREDICTED: hypothetical protein LOC100679553 isoform 1 [Nasonia vitripennis] >gi|345496132|ref|XP_003427660.1| PREDICTED: hypothetical protein LOC100679553 isoform 2 [Nasonia vitripennis]	Nasonia vitripennis	2	1	1.21339	0.895365	1.08643	0.751623	1.04713	0.672977	0.946237	0.870964	0.691831	0.787046	0.619441	0.870964	0.685488	0.717794	0.564937	1.15878	0.912011	0.824138	0.654636
4.04	8.354	Unigene12515_All	gi|156548356|ref|XP_001603617.1|	PREDICTED: electron transfer flavoprotein-ubiquinone oxidoreductase, mitochondrial-like [Nasonia vitripennis]	Nasonia vitripennis	4	0.625173	0.301995	0.42462	0.20893	1.80302	0.666807	1.19124	0.416869	1.05682	2.55859	0.698232	1.77011	1.77011	3.98107	3.22107	6.98232	0.597035	1.47231	1.5417	3.87258
4.04	11.76	Unigene758_All	gi|334359125|pdb|3AV2|A	Chain A, The Human Nucleosome Structure Containing The Histone Variant H3.3 >gi|334359129|pdb|3AV2|E Chain E, The Human Nucleosome Structure Containing The Histone Variant H3.3	All	2	0.772681	0.772681	0.559758	0.570164	1.70608	2.93765	1.23595	2.208	3.04789	0.448745	2.208	0.296483	3.7325	0.564937	3.69828	0.505825	1.7378	0.222844	0.954993	0.148594
4.04	7.808	Unigene637_All	gi|350411244|ref|XP_003489283.1|	PREDICTED: twinfilin-like [Bombus impatiens]	Bombus impatiens	3	0.704693	0.515229	1.59956	1.14815	0.787046	0.0387258	1.77011	0.0457088	0.0613762	1.08643	0.138038	2.51189	0.0816582	1.52757	0.104713	2.10863	0.0809096	1.38038	9.37562	27.2898
4.04	2.72	Unigene17220_All	gi|383859030|ref|XP_003705001.1|	PREDICTED: proactivator polypeptide-like [Megachile rotundata]	Megachile rotundata	2	1.05682	0.903649	1.75388	1.49968	0.731139	0.685488	1.24738	1.18032	1.33045	0.398107	2.14783	0.698232	1.24738	0.390841	1.43219	0.444631	1.75388	0.591562	1.99526	0.698232
4.04	11.9	Unigene3683_All	gi|193652561|ref|XP_001945732.1|	PREDICTED: carbonic anhydrase 2-like [Acyrthosiphon pisum]	Acyrthosiphon pisum	2	0.903649	0.972747	0.765597	0.831764	1.65959	0.515229	1.44544	0.428549	0.539511	1.78649	0.483059	1.55597	0.580764	1.95884	0.549541	1.8197	0.331131	1.0666	1.11686	3.34195
4.04	3.809	CL3245.Contig4_All	gi|350416034|ref|XP_003490822.1|	PREDICTED: hypothetical protein LOC100741553 [Bombus impatiens]	Bombus impatiens	3	1.75388	1.8197	1.40605	1.45881	1.0666	1.00925	0.847227	0.809096	0.928966	0.801678	0.744732	0.642688	0.524807	0.452898	0.505825	0.436516	0.862979	0.751623	0.912011	0.787046
4.04	7.469	Unigene13487_All	gi|193645781|ref|XP_001950724.1|	PREDICTED: protein takeout-like [Acyrthosiphon pisum]	Acyrthosiphon pisum	2	1.36773	0.539511	1.02802	0.37325	1.61436	1	1.21339	0.787046	1.23595	1.61436	0.92045	1.21339	0.887156	1.1695	2.24905	3.19154	0.751623	0.990832	1.10662	1.5417
4.04	7.078	CL2107.Contig2_All	gi|328715607|ref|XP_001944877.2|	PREDICTED: afadin-like [Acyrthosiphon pisum]	Acyrthosiphon pisum	5	1.05682	1.67494	0.990832	1.58489	1.49969	1.87068	1.39316	1.75388	1.77011	1.33045	1.64437	1.23595	1.65959	1.24738	1.03753	0.77983	1.18032	0.879023	0.937562	0.704693
4.04	10.89	CL5732.Contig2_All	gi|91079074|ref|XP_975225.1|	PREDICTED: similar to Rab-protein 10 CG17060-PA [Tribolium castaneum] >gi|270003655|gb|EFA00103.1| hypothetical protein TcasGA2_TC002919 [Tribolium castaneum]	Tribolium castaneum	2	1.6293	1.7378	1.45881	1.57036	1.19124	0.744732	1.07647	0.672977	0.946237	1.58489	0.847227	1.41906	0.57544	0.972747	0.539511	0.903649	0.77983	1.31826	1.25893	2.12814
4.04	46.08	Unigene4117_All	gi|193688233|ref|XP_001945136.1|	PREDICTED: probable NADH dehydrogenase [ubiquinone] iron-sulfur protein 6, mitochondrial-like isoform 1 [Acyrthosiphon pisum] >gi|328700596|ref|XP_003241318.1| PREDICTED: probable NADH dehydrogenase [ubiquinone] iron-sulfur protein 6, mitochondrial-like isoform 2 [Acyrthosiphon pisum]	All	4	0.648634	0.49204	0.711214	0.534564	0.737904	0.0737904	0.801678	0.0787046	0.0862978	0.474242	0.0972747	0.519996	0.125893	0.724436	0.170608	0.963829	0.11272	0.636796	1.34276	6.54636
4.04	46.27	Unigene45004_All	gi|328711604|ref|XP_001945470.2|	PREDICTED: hypothetical protein LOC100162732 [Acyrthosiphon pisum]	Acyrthosiphon pisum	3	1.36773	1.07647	1.25893	0.990832	0.636796	0.515229	0.586138	0.461318	0.263027	0.60256	0.263027	0.544503	0.188799	0.457088	0.244343	0.554626	0.398107	0.928966	0.457088	1.18032
4.04	16.19	CL1166.Contig7_All	gi|322793225|gb|EFZ16882.1|	hypothetical protein SINV_07109 [Solenopsis invicta]	Solenopsis invicta	4	1.14815	1.1695	0.887156	0.903649	1.15878	1.0666	0.887156	0.824138	0.787046	1.27057	0.60256	0.981748	0.672977	1.09648	0.666807	1.07647	0.672977	1.09648	0.731139	1.18032
4.03	9.353	Unigene2531_All	gi|328718182|ref|XP_001948033.2|	PREDICTED: RNA-binding protein 38-like [Acyrthosiphon pisum]	Acyrthosiphon pisum	4	0.946237	1.04713	1.05682	1.15878	0.870964	0.990832	0.963829	1.10662	1.10662	0.972747	1.22462	1.08643	1.15878	1.01859	1.04713	0.928966	1.25893	1.10662	1.09648	0.972747
4.03	1.921	Unigene2376_All	gi|328721179|ref|XP_001949072.2|	PREDICTED: fatty acid synthase-like [Acyrthosiphon pisum]	Acyrthosiphon pisum	3	0.787046	0.937562	0.758578	0.903649	0.187068	1.11686	0.183654	1.07647	1.18032	0.409261	1.13763	0.394457	1.47231	0.510505	1.27057	0.428549	4.96592	2.26986	1.03753	0.363078
4.03	6.497	Unigene273_All	gi|91093605|ref|XP_966609.1|	PREDICTED: similar to GA17761-PA isoform 1 [Tribolium castaneum] >gi|270015758|gb|EFA12206.1| hypothetical protein TcasGA2_TC005122 [Tribolium castaneum]	Tribolium castaneum	2	1.25892	1.65959	1.08643	1.39316	0.929	0.544503	0.758578	0.457088	0.570164	2.1677	0.47863	1.85353	0.436516	1.69044	0.340408	1.31826	0.619441	2.33346	1.14815	3.94457
4.03	15.15	Unigene14879_All	gi|383849463|ref|XP_003700364.1|	PREDICTED: transcription initiation factor IIA subunit 1-like [Megachile rotundata]	Megachile rotundata	4	1.5417	1.05682	1.78649	1.22462	0.226986	0.0267917	0.251189	0.0283139	0.275423	0.192309	0.319154	0.21677	0.178649	0.124738	0.258226	0.187068	1.19124	0.855067	14.3219	14.0605
4.03	12.8	Unigene9462_All	gi|383858014|ref|XP_003704498.1|	PREDICTED: HEAT repeat-containing protein 2-like [Megachile rotundata]	Megachile rotundata	2	0.751623	0.92045	0.816582	1	1.1695	1.02802	1.27057	1.11686	0.972747	1.52757	1.0666	1.65959	1.28233	2.01372	1.05682	1.64437	0.824138	1.28233	0.937562	1.45881
4.03	17.86	Unigene21862_All	gi|344190605|gb|AEM97989.1|	cytochrome c oxidase subunit IV/COX5b [Dipetalogaster maximus]	Dipetalogaster maximus	4	1.09648	1.15878	1.35519	1.43219	0.772681	0.554626	0.954993	0.685488	0.660694	0.879022	0.809096	1.08643	0.591562	0.794328	0.564937	0.751623	0.83946	1.1272	1.18032	1.59956
4.03	12	Unigene3294_All	gi|149898901|gb|ABR27951.1|	ubiquitin C-terminal hydrolase UCHL1 [Triatoma infestans]	Triatoma infestans	2	0.847227	0.737904	0.758578	0.660693	1	0.717794	0.895365	0.642688	0.787046	1.0666	0.704693	0.954993	0.92045	1.25893	1.05682	1.43219	0.77983	1.05682	1.08643	1.48594
4.02	24.05	Unigene44593_All	gi|170044664|ref|XP_001849959.1|	pupal cuticle protein [Culex quinquefasciatus] >gi|170069197|ref|XP_001869143.1| pupal cuticle protein [Culex quinquefasciatus] >gi|167865111|gb|EDS28494.1| pupal cuticle protein [Culex quinquefasciatus] >gi|167867724|gb|EDS31107.1| pupal cuticle protein [Culex quinquefasciatus]	Culex quinquefasciatus	23	1.65959	2.1677	1.23595	1.61436	0.539511	1.97697	0.413047	1.47231	1.36773	0.887156	1.01859	0.636796	0.816582	0.524807	0.630957	0.394457	2.46604	1.65959	0.691831	0.452898
4.02	2.925	Unigene4860_All	gi|156553350|ref|XP_001601426.1|	PREDICTED: protein transport protein Sec31A-like [Nasonia vitripennis]	Nasonia vitripennis	3	1.40605	0.57544	1.0666	0.42462	0.452898	0.390841	0.346737	0.299226	0.630957	0.258226	0.483059	0.205116	0.448745	0.199526	0.903649	0.416869	1.38038	0.559758	1.64437	0.619441
4.02	12.56	Unigene2477_All	gi|195124321|ref|XP_002006642.1|	GI18471 [Drosophila mojavensis] >gi|193911710|gb|EDW10577.1| GI18471 [Drosophila mojavensis]	Drosophila mojavensis	2	0.862979	0.544503	0.903649	0.570164	0.57544	0.248886	0.60256	0.265461	0.222843	0.258226	0.229087	0.258226	0.251189	0.291072	0.387258	0.440555	0.369828	0.428549	0.794328	1.00925
4.02	4.067	Unigene7791_All	gi|323276578|ref|NP_001190186.1|	iron/zinc purple acid phosphatase-like protein precursor [Xenopus (Silurana) tropicalis]	Xenopus (Silurana) tropicalis	2	0.83946	0.772681	0.625173	0.57544	0.436516	1.08643	0.322107	0.809096	1.27057	1.33045	0.937562	0.990832	1.5417	1.58489	1.6293	1.70608	2.72898	3.01995	1.14815	1.21339
4.02	22.08	Unigene2348_All	gi|242247128|ref|NP_001156179.1|	ubiquitin-conjugating enzyme E2I-like [Acyrthosiphon pisum] >gi|239789554|dbj|BAH71393.1| ACYPI005089 [Acyrthosiphon pisum]	Acyrthosiphon pisum	2	0.758578	0.636796	0.972747	0.809096	1.64437	0.401791	2.12814	0.501187	0.758578	1.58489	0.972747	2.05116	0.990832	2.07014	1.20226	2.53513	0.461318	0.954993	1.94089	3.90841
4.02	21.83	CL4597.Contig2_All	gi|229606111|ref|NP_001153462.1|	annexin B11 isoform B [Nasonia vitripennis]	Nasonia vitripennis	2	0.946237	0.946237	0.737904	0.737904	0.895365	0.954993	0.698232	0.744732	0.928966	1.13763	0.724436	0.887156	0.972747	1.19124	0.972747	1.19124	1.02802	1.25893	0.963829	1.18032
4.02	6.211	CL2958.Contig2_All	gi|328711583|ref|XP_001947914.2|	PREDICTED: hypothetical protein LOC100167481 [Acyrthosiphon pisum]	Acyrthosiphon pisum	2	1.08643	0.679204	0.963829	0.597035	0.102802	0.267917	0.113763	0.237684	0.0928966	0.0679204	0.101859	0.0809096	0.0981748	0.102802	0.109648	0.143219	0.619441	0.483059	0.272898	0.195884
4.02	9.273	CL4965.Contig2_All	gi|321469736|gb|EFX80715.1|	hypothetical protein DAPPUDRAFT_303947 [Daphnia pulex]	Daphnia pulex	3	1.52757	2.208	0.704693	1.01859	0.405508	0.510505	0.188799	0.237684	0.981748	0.0613762	0.457088	0.0428549	0.636796	0.0519996	0.444631	0.047863	2.46604	0.124738	1.92309	0.101859
4.01	40.54	Unigene17363_All	gi|328782946|ref|XP_392701.3|	PREDICTED: pro-resilin [Apis mellifera]	Apis mellifera	17	1.39316	1.57036	1.99526	2.24905	0.831764	1.43219	1.21339	2.05116	2.01372	0.831764	2.88403	1.23595	1.43219	0.597035	1.28233	0.519996	2.35505	1.00925	1.40605	0.564937
4.01	10.68	Unigene4909_All	gi|91082061|ref|XP_972013.1|	PREDICTED: similar to nucleoporin NUP53 [Tribolium castaneum] >gi|270007411|gb|EFA03859.1| hypothetical protein TcasGA2_TC013975 [Tribolium castaneum]	Tribolium castaneum	2	1.07647	1.69044	1.11686	1.77011	0.912011	1.58489	0.954993	1.65959	1.39316	1.20226	1.44544	1.24738	1.2942	1.10662	0.816582	0.704693	1.51356	1.30617	0.870964	0.751623
4.01	22.96	Unigene18807_All	gi|312384210|gb|EFR28988.1|	hypothetical protein AND_02410 [Anopheles darlingi]	Anopheles darlingi	4	1.01859	0.809096	1.25893	1	1.11686	0.744732	1.36773	0.912011	0.334195	0.816582	0.416869	1.00925	0.325087	0.794328	0.413047	1	0.299226	0.731139	0.448745	1.09648
4.01	8.069	Unigene5494_All	gi|170053574|ref|XP_001862738.1|	conserved hypothetical protein [Culex quinquefasciatus] >gi|167874047|gb|EDS37430.1| conserved hypothetical protein [Culex quinquefasciatus]	Culex quinquefasciatus	2	0.824138	1.11686	0.990832	1.35519	0.963829	0.928966	1.1695	1.1272	0.990832	1.14815	1.20226	1.39316	1.19124	1.39316	0.879023	1.01859	1.01859	1.18032	1.05682	1.22462
4.01	2.503	Unigene22441_All	gi|383851311|ref|XP_003701177.1|	PREDICTED: eukaryotic translation initiation factor 3 subunit C-like [Megachile rotundata]	Megachile rotundata	2	0.619441	0.83946	0.501187	0.717794	1.8197	1.31826	1.58489	1.14815	2.31206	0.461318	1.99526	0.416869	3.80189	0.794328	2.70396	0.570164	1.25893	0.260615	1.7378	0.369828
4.01	7.436	CL2747.Contig2_All	gi|357617844|gb|EHJ71027.1|	hypothetical protein KGM_09976 [Danaus plexippus]	Danaus plexippus	2	0.505825	0.619441	0.591562	0.717794	0.990832	0.724436	1.14815	0.83946	0.717794	0.613762	0.83946	0.711214	1.41906	1.18032	1.15878	0.981748	0.724436	0.613762	0.990832	0.83946
4.01	47.62	Unigene4201_All	gi|221120117|ref|XP_002160755.1|	PREDICTED: similar to ATX1 (antioxidant protein 1) homolog 1 [Hydra magnipapillata]	Hydra magnipapillata	3	0.937562	1.0666	0.963829	1.09648	0.895365	1.04713	0.92045	1.07647	1.10662	1.11686	1.13763	1.14815	1.1695	1.18032	1.02802	1.03753	1.22462	1.23595	1.04713	1.05682
4.01	14.29	Unigene5060_All	gi|318054254|ref|NP_001187796.1|	dynactin subunit 6 [Ictalurus punctatus] >gi|308323993|gb|ADO29132.1| dynactin subunit 6 [Ictalurus punctatus]	Ictalurus punctatus	2	1.15878	1.07647	1.24738	1.15878	1.0666	1.11686	1.13763	1.20226	0.831764	0.895365	0.887156	0.963829	0.704693	0.765597	0.758578	0.824138	0.772681	0.83946	0.737904	0.801678
4.01	26.27	Unigene42873_All	gi|312385073|gb|EFR29656.1|	hypothetical protein AND_01213 [Anopheles darlingi]	Anopheles darlingi	2	1.2942	1.01859	1.33045	1.05682	0.37325	0.394457	0.387258	0.398107	0.340408	0.570164	0.356451	0.591562	0.265461	0.436516	0.334195	0.554626	0.903649	1.51356	0.870964	1.44544
4.01	16.3	Unigene39236_All	gi|357631668|gb|EHJ79137.1|	pupal cuticle protein precursor [Danaus plexippus]	Danaus plexippus	2	1.57036	1.19124	1.45881	1.10662	0.619441	0.824138	0.57544	0.765597	0.630957	0.990832	0.586138	0.912011	0.398107	0.619441	0.524807	0.816582	1.00925	1.57036	0.758578	1.19124
4.01	9.211	CL3115.Contig3_All	gi|242015087|ref|XP_002428206.1|	conserved hypothetical protein [Pediculus humanus corporis] >gi|212512758|gb|EEB15468.1| conserved hypothetical protein [Pediculus humanus corporis]	Pediculus humanus corporis	2	8.24138	7.31139	1	1.70608	0.666807	0.847227	0.133045	0.0903649	0.879022	4.05509	0.110662	0.346737	0.20893	0.331131	0.0912011	0.203236	0.879023	6.0256	1.22462	3.59749
4.01	30	Unigene4585_All	gi|340726241|ref|XP_003401469.1|	PREDICTED: protein HBXIP homolog [Bombus terrestris] >gi|350405439|ref|XP_003487434.1| PREDICTED: protein HBXIP homolog [Bombus impatiens]	Bombus terrestris	2	0.912011	0.787046	1.18032	1.01859	0.744732	0.801678	0.963829	1.03753	0.691831	0.549541	0.895365	0.711214	0.751623	0.591562	0.870964	0.691831	0.92045	0.731139	0.855067	0.679204
4	67.01	CL3489.Contig1_All	gi|18034141|gb|AAL57371.1|AF414430_1	trypsin precursor [Lygus lineolaris]	Lygus lineolaris	44	0.711214	1.18032	0.787046	1.30617	0.772681	0.57544	0.862979	0.636796	0.505825	1.15878	0.559758	1.28233	0.704693	1.61436	0.42462	0.972747	0.648634	1.48594	0.870964	1.99526
4	70.33	CL1972.Contig10_All	gi|338227729|gb|AEI91060.1|	beta-actin [Onthophagus binodis] >gi|338227731|gb|AEI91061.1| beta-actin [Onthophagus sagittarius]	Onthophagus binodis	35	0.519996	0.57544	0.519996	0.570164	1.47231	0.580764	1.45881	0.564937	1.14815	2.67917	1.13763	2.70396	2.24905	4.96592	2.03236	4.61318	0.765597	1.80302	1.99526	4.40555
4	41.84	CL752.Contig6_All	gi|195386658|ref|XP_002052021.1|	GJ17322 [Drosophila virilis] >gi|194148478|gb|EDW64176.1| GJ17322 [Drosophila virilis]	Drosophila virilis	6	0.954993	0.862979	1.38038	1.24738	0.432514	0.809096	0.625173	1.1695	0.444631	0.432514	0.642688	0.625173	0.461318	0.448745	0.510505	0.49204	1.01859	0.990832	0.544503	0.529663
4	10.36	Unigene10088_All	gi|357606258|gb|EHJ64984.1|	hypothetical protein KGM_19653 [Danaus plexippus]	Danaus plexippus	4	1.49969	2.83139	0.549541	1.0666	1.45881	0.648634	0.534564	0.21677	1.61436	1.30617	0.580764	0.465586	1.02802	0.83946	0.529663	0.440555	1.04713	0.870964	2.42103	2.1677
4	28.96	Unigene2207_All	gi|149689074|gb|ABR27864.1|	DJ-1 [Triatoma infestans]	Triatoma infestans	4	0.47863	1.00925	0.237684	0.47863	1.19124	0.580764	0.564937	0.260615	0.170608	1.55597	0.0946237	0.724436	0.465586	3.10456	0.159956	1.48594	0.147231	1.28233	0.340408	2.83139
4	12.55	Unigene11972_All	gi|357617694|gb|EHJ70934.1|	putative peroxiredoxin [Danaus plexippus]	Danaus plexippus	3	1.13763	1.0666	0.903649	0.83946	1.09648	0.937562	0.870964	0.737904	0.879022	1.31826	0.698232	1.04713	0.765597	1.14815	0.816582	1.22462	0.794328	1.19124	0.928966	1.39316
4	19.2	CL1043.Contig3_All	gi|162077090|gb|ABX82449.1|	dentin sialophosphoprotein [Homo sapiens]	Homo sapiens	3	1.97697	2.51189	1.02802	1.41906	0.990832	0.387258	0.564937	0.283139	0.155597	0.288403	0.101859	0.170608	0.0903649	0.197697	0.0717794	0.118032	0.141906	0.253513	0.401791	0.772681
4	29.13	CL5565.Contig2_All	gi|383863073|ref|XP_003707007.1|	PREDICTED: carbonyl reductase [NADPH] 1-like [Megachile rotundata]	NADPH	4	0.895365	1.24738	0.758578	1.05682	1.23595	1.43219	1.04713	1.21339	1.22462	1.27057	1.03753	1.07647	1.34276	1.40605	0.972747	1.00925	0.981748	1.01859	0.847227	0.879023
4	22.22	Unigene15917_All	gi|146285367|gb|ABQ18259.1|	hypothetical protein [Lygus lineolaris]	Lygus lineolaris	3	3.49945	1.10662	0.946237	0.299226	1.00925	1.40605	0.272898	0.380189	1.01859	0.744732	0.275423	0.199526	0.288403	0.20893	0.92045	0.666807	1.00925	0.731139	0.717794	0.519996
4	6.897	CL571.Contig2_All	gi|242023350|ref|XP_002432097.1|	scavenger receptor class B member, putative [Pediculus humanus corporis] >gi|212517471|gb|EEB19359.1| scavenger receptor class B member, putative [Pediculus humanus corporis]	Pediculus humanus corporis	3	0.724436	0.809096	0.963829	1.07647	0.60256	0.619441	0.801678	0.824138	0.794328	0.519996	1.05682	0.691831	1.08643	0.711214	0.972747	0.636796	1.2942	0.855067	1.27057	0.83946
4	7.742	Unigene11918_All	gi|125863292|gb|ABN58451.1|	glutathione synthetase [Drosophila melanogaster]	Drosophila melanogaster	3	0.862979	1.5417	0.319154	0.570164	0.954993	1.20226	0.353183	0.444631	1.78649	0.436516	0.660693	0.161436	2.05116	0.501187	1.14815	0.280543	1.83654	0.452898	1.47231	0.359749
4	4.43	Unigene2976_All	gi|345487116|ref|XP_001601669.2|	PREDICTED: dolichyl-diphosphooligosaccharide--protein glycosyltransferase subunit 2-like [Nasonia vitripennis]	Nasonia vitripennis	4	2.07014	6.08135	0.30479	0.954993	5.54626	2.0893	1.05682	0.405509	2.93765	5.86138	0.505825	1.0666	1.67494	3.46737	0.515229	1.10662	0.47863	1	1.43219	2.88403
4	7.788	Unigene9052_All	gi|242024896|ref|XP_002432862.1|	low density lipoprotein receptor, putative [Pediculus humanus corporis] >gi|212518371|gb|EEB20124.1| low density lipoprotein receptor, putative [Pediculus humanus corporis]	Pediculus humanus corporis	3	0.660694	1.55597	0.731139	1.72187	1.34276	2.22844	1.48594	2.46604	1.65959	1.75388	1.83654	1.94089	2.48886	2.63027	1.05682	1.11686	1.22462	1.2942	0.737904	0.77983
4	16.11	CL4974.Contig2_All	gi|91094943|ref|XP_967788.1|	PREDICTED: similar to 26S protease regulatory subunit S10b [Tribolium castaneum] >gi|270016772|gb|EFA13218.1| hypothetical protein TcasGA2_TC010321 [Tribolium castaneum]	Tribolium castaneum	2	0.316228	1.52757	0.226986	1.25893	0.0824	0.83946	0.100925	0.679204	1.49969	1.58489	1.22462	1.30617	5.15229	4.83059	0.972747	1.01859	7.7983	9.37562	1.8197	1.83654
4	3.141	Unigene9550_All	gi|189235405|ref|XP_970717.2|	PREDICTED: similar to T19B10.5 [Tribolium castaneum]	Tribolium castaneum	4	1.24738	1.1695	1.45881	1.36773	0.570164	0.698232	0.666807	0.809096	0.679204	0.49204	0.794328	0.57544	0.534564	0.390841	0.570164	0.416869	1.1695	0.855067	0.972747	0.704693
4	14.61	CL3663.Contig2_All	gi|344313257|gb|AEN04488.1|	ribosomal protein S5 [Plutella xylostella]	Plutella xylostella	3	0.731139	1.01859	0.912011	1.27057	1	1.34276	1.24738	1.67494	1.04713	1.02802	1.30617	1.27057	1.41906	1.38038	1.01859	1	1.03753	1.00925	0.772681	0.758578
4	4.032	Unigene15562_All	gi|340726176|ref|XP_003401437.1|	PREDICTED: poly(rC)-binding protein 3-like [Bombus terrestris]	Bombus terrestris	2	1.14815	1.08643	1.04713	0.990832	1.15878	1.61436	1.0666	1.47231	1.19124	1.2942	1.08643	1.19124	1.02802	1.1272	1.08643	1.19124	1.01859	1.10662	0.737904	0.801678
4	4.082	CL5643.Contig2_All	gi|307203101|gb|EFN82281.1|	Stromal interaction molecule-like protein [Harpegnathos saltator]	Harpegnathos saltator	3	1.59956	1.20226	1.10662	0.824138	1.08643	0.758578	0.751623	0.519996	0.912011	0.887156	0.625173	0.608135	0.564937	0.544503	0.751623	0.731139	0.824138	0.801678	1.19124	1.15878
4	1.244	CL1436.Contig2_All	gi|332019959|gb|EGI60419.1|	Sortilin-related receptor [Acromyrmex echinatior]	Acromyrmex echinatior	2	0.862979	0.92045	1.10662	1.18032	0.544503	0.394457	0.698232	0.510505	1.09648	0.570164	1.41906	0.737904	1.27057	0.654636	1.19124	0.613762	2.01372	1.03753	2.75423	1.43219
4	11.06	Unigene18905_All	gi|121511988|gb|ABM55445.1|	ribosomal protein L13 [Xenopsylla cheopis]	Xenopsylla cheopis	2	0.291072	0.301995	0.954993	1.02802	2.39883	0.201372	7.31139	0.263027	2.1677	1.61436	6.54636	5.59758	5.70164	4.13048	6.30957	5.05825	0.887156	0.666807	9.54993	10.3753
4	12.58	Unigene20811_All	gi|307195198|gb|EFN77182.1|	Dynamin-1-like protein [Harpegnathos saltator]	Harpegnathos saltator	2	0.870964	1	0.636796	0.724436	1.33045	1.28233	0.972747	0.937562	1.08643	1.36773	0.787046	1	1.22462	1.55597	1.07647	1.36773	0.809096	1.01859	0.831764	1.05682
4	3.743	Unigene10662_All	gi|94481793|gb|ABF21497.1|	hexamerin 1 [Lygus lineolaris]	Lygus lineolaris	2	0.862979	0.801678	0.765597	0.704693	0.505825	0.691831	0.448745	0.613762	0.496592	1.14815	0.440555	1.01859	0.570164	1.31826	0.613762	1.43219	0.972747	2.24905	0.704693	1.64437
4	6.329	CL3709.Contig1_All	gi|195430796|ref|XP_002063434.1|	GK21906 [Drosophila willistoni] >gi|194159519|gb|EDW74420.1| GK21906 [Drosophila willistoni]	Drosophila willistoni	2	0.591562	0.928966	0.452898	0.711214	0.928966	0.92045	0.711214	0.704693	0.77983	1.14815	0.60256	0.879023	1.30617	1.92309	0.831764	1.22462	0.831764	1.23595	0.83946	1.23595
4	10.77	CL3354.Contig2_All	gi|345495526|ref|XP_001604082.2|	PREDICTED: stromal membrane-associated protein 1-like [Nasonia vitripennis]	Nasonia vitripennis	2	1.39316	1.18032	1.22462	1.03753	1.04713	1.25892	0.912011	1.09648	1.31826	0.698232	1.15878	0.608135	0.937562	0.49204	1.10662	0.580764	1.25893	0.660693	1.04713	0.549541
4	6.767	Unigene3024_All	gi|270014227|gb|EFA10675.1|	kinesin heavy chain [Tribolium castaneum]	Tribolium castaneum	2	1.49969	1.57036	1.14815	1.21339	1.51356	1.38038	1.1695	1.0666	1.35519	1.61436	1.04713	1.24738	0.903649	1.0666	0.855067	1.01859	0.887156	1.05682	0.972747	1.15878
4	15	Unigene16826_All	gi|307197505|gb|EFN78735.1|	Ferritin subunit [Harpegnathos saltator]	Harpegnathos saltator	2	1.04713	1.1695	0.903649	1.00925	0.954993	1.33045	0.824138	1.14815	1.10662	0.801678	0.954993	0.691831	1.05682	0.758578	0.937562	0.679204	1.15878	0.831764	0.824138	0.591562
4	8.447	CL5957.Contig2_All	gi|51467936|ref|NP_001003850.1|	RNA-binding protein 42 [Danio rerio] >gi|49619063|gb|AAT68116.1| MGC10433-like [Danio rerio]	Danio rerio	2	1.18032	1.90546	1.08643	1.75388	0.642688	0.847227	0.591562	0.772681	0.765597	0.301995	0.698232	0.275423	0.636796	0.251189	0.394457	0.158489	1.1695	0.457088	0.895365	0.349945
4	7.143	Unigene9642_All	gi|322781559|gb|EFZ10237.1|	hypothetical protein SINV_10110 [Solenopsis invicta]	Solenopsis invicta	3	1.00925	0.794328	1	0.787046	0.515229	0.246604	0.510505	0.244343	0.862979	0.698232	0.855067	0.691831	0.847227	0.685488	1.0666	0.870964	1.64437	1.34276	3.43558	2.80543
4	11.44	CL1179.Contig2_All	gi|289177014|ref|NP_001165924.1|	glutathione S-transferase S8 [Nasonia vitripennis]	Nasonia vitripennis	2	0.794328	0.608135	0.801678	0.608135	1.00925	0.928966	1.01859	0.928966	0.57544	0.954993	0.580764	0.963829	0.717794	1.19124	0.937562	1.57036	0.564937	0.937562	0.613762	1.02802
4	35.29	Unigene6280_All	gi|23480318|gb|EAA16908.1|	Drosophila melanogaster CG8797 gene product-related [Plasmodium yoelii yoelii]	Plasmodium yoelii yoelii	5	1.75388	1.58489	2.44343	2.208	0.487529	0.436516	0.666807	0.619441	0.436516	0.420727	0.654636	0.636796	0.248886	0.246604	0.275423	0.267917	0.928966	0.928966	1.11686	1.13763
4	4.866	Unigene21925_All	gi|157133641|ref|XP_001662954.1|	replication factor a 1, rfa1 [Aedes aegypti] >gi|108870757|gb|EAT34982.1| replication factor a 1, rfa1 [Aedes aegypti]	Aedes aegypti	2	3.10456	1.72187	0.912011	0.679204	5.19996	6.36796	1.92309	2.48886	7.58578	6.54636	3.13329	2.88403	3.22107	3.16228	4.40555	3.90841	1.61436	1.48594	1.27057	1.1695
4	2.798	CL2761.Contig2_All	gi|242011784|ref|XP_002426626.1|	hypothetical protein Phum_PHUM263920 [Pediculus humanus corporis] >gi|212510779|gb|EEB13888.1| hypothetical protein Phum_PHUM263920 [Pediculus humanus corporis]	Pediculus humanus corporis	2	1.13763	0.963829	0.946237	0.801678	0.0704693	0.544503	0.0648634	0.452898	0.452898	0.549541	0.376704	0.457088	0.390841	0.474242	0.461318	0.559758	7.51623	10.9648	0.816582	1
4	6.87	Unigene2971_All	gi|357617273|gb|EHJ70691.1|	DnaJ-like protein 1 [Danaus plexippus]	Danaus plexippus	2	1.01859	0.870964	0.972747	0.831764	1.22462	0.887156	1.1695	0.847227	0.346737	1.43219	0.331131	1.36773	0.337287	1.39316	0.394457	1.61436	0.283139	1.15878	0.387258	1.58489
4	16.78	Unigene2286_All	gi|156552708|ref|XP_001600260.1|	PREDICTED: prefoldin subunit 2-like [Nasonia vitripennis]	Nasonia vitripennis	2	0.349945	1.02802	0.440555	1.18032	0.534564	0.255859	0.591562	0.340408	0.928966	0.387258	1.07647	0.465586	1.97697	0.887156	0.895365	0.363078	1.78649	0.765597	4.44631	2.80543
4	6.714	Unigene21860_All	gi|350418919|ref|XP_003492011.1|	PREDICTED: hypothetical protein LOC100745910 [Bombus impatiens]	Bombus impatiens	2	1.22462	1.01859	1.2942	1.07647	1.0666	0.855067	1.1272	0.903649	1.47231	0.981748	1.55597	1.03753	1.19124	0.794328	1.43219	0.954993	1.36773	0.92045	1.70608	1.13763
4	30.6	Unigene18286_All	gi|350423407|ref|XP_003493472.1|	PREDICTED: nodal modulator 1-like isoform 1 [Bombus impatiens]	Bombus impatiens	3	0.666807	0.77983	0.711214	0.831764	0.363078	0.630957	0.387258	0.672977	0.787046	0.496592	0.83946	0.529663	1.18032	0.744732	1	0.630957	2.14783	1.35519	1.23595	0.772681
4	6.25	Unigene14803_All	gi|307188434|gb|EFN73191.1|	E3 ubiquitin-protein ligase KCMF1 [Camponotus floridanus]	Camponotus floridanus	2	0.879022	0.801678	1.03753	0.937562	0.510505	0.275423	0.613762	0.322107	0.0534564	0.0887156	0.0642688	0.092045	0.060256	0.0895365	0.0648634	0.105682	0.0981748	0.141906	0.130617	0.258226
4	29.08	Unigene5355_All	gi|118783335|ref|XP_312921.3|	AGAP003212-PA [Anopheles gambiae str. PEST] >gi|116129164|gb|EAA08310.3| AGAP003212-PA [Anopheles gambiae str. PEST]	Anopheles gambiae str. PEST	2	1.13763	1.34276	1.1272	1.33045	0.597035	0.636796	0.586138	0.630957	0.413047	0.515229	0.409261	0.510505	0.356451	0.448745	0.301995	0.380189	0.679204	0.855067	0.630957	0.794328
4	17.95	Unigene4727_All	gi|239791826|dbj|BAH72327.1|	ACYPI000034 [Acyrthosiphon pisum]	Acyrthosiphon pisum	2	0.937562	0.912011	0.912011	0.887156	2.12814	2.22844	2.05116	2.1677	2.22844	1.49969	2.1677	1.45881	2.35505	1.58489	2.42103	1.6293	1.04713	0.704693	0.990832	0.666807
4	21.3	Unigene22305_All	gi|189237817|ref|XP_974099.2|	PREDICTED: similar to Cuticular protein 47Ef CG13214-PA [Tribolium castaneum]	Tribolium castaneum	2	0.758578	1.25892	1.24738	2.26986	0.42462	0.711214	0.765597	1.30617	0.731139	0.285759	1.2942	0.510505	0.928966	0.356451	0.57544	0.229087	1.8197	0.717794	1.05682	0.401791
4	30.08	Unigene12265_All	gi|340724570|ref|XP_003400654.1|	PREDICTED: collagen alpha-1(IV) chain-like [Bombus terrestris]	Bombus terrestris	3	1.11686	0.879022	0.912011	0.717794	0.711214	0.369828	0.57544	0.299226	0.816582	0.539511	0.666807	0.440555	0.717794	0.47863	0.92045	0.608135	1.13763	0.758578	2.18776	1.44544
4	10.46	CL5862.Contig1_All	gi|170030896|ref|XP_001843323.1|	laminin subunit gamma-1 [Culex quinquefasciatus] >gi|167868803|gb|EDS32186.1| laminin subunit gamma-1 [Culex quinquefasciatus]	Culex quinquefasciatus	2	1.57036	1.59956	2.01372	2.0893	2.05116	2.80543	2.60615	3.56451	3.80189	1.80302	4.9204	2.44343	2.42103	1.09648	2.39883	1.10662	1.87068	0.83946	1.39316	0.625173
4	30.99	Unigene5980_All	gi|312380733|gb|EFR26649.1|	hypothetical protein AND_07146 [Anopheles darlingi]	Anopheles darlingi	2	0.731139	1.1272	0.549541	0.847227	0.731139	0.483059	0.549541	0.363078	0.118032	0.794328	0.0937562	0.597035	0.148594	1.07647	0.101859	0.698232	0.165959	1.07647	0.205116	1.61436
4	31.62	Unigene4927_All	gi|91076110|ref|XP_969015.1|	PREDICTED: similar to synapse-associated protein [Tribolium castaneum]	Tribolium castaneum	3	1.04713	0.711214	0.972747	0.654636	0.413047	0.301995	0.383707	0.280543	0.390841	0.340408	0.363078	0.316228	0.376704	0.328095	0.554626	0.487529	0.937562	0.816582	1.30617	1.13763
4	17.91	Unigene4042_All	gi|146285362|gb|ABQ18257.1|	unknown [Lygus lineolaris]	Lygus lineolaris	2	0.912011	1.31826	0.831764	1.19124	0.92045	0.824138	0.83946	0.744732	0.758578	0.963829	0.691831	0.879023	0.824138	1.04713	0.57544	0.731139	0.816582	1.03753	0.92045	1.1695
4	30.88	Unigene35104_All	gi|170049694|ref|XP_001858079.1|	pacifastin light chain [Culex quinquefasciatus] >gi|167871466|gb|EDS34849.1| pacifastin light chain [Culex quinquefasciatus]	Culex quinquefasciatus	2	1.40605	1.01859	1.34276	0.981748	0.870964	0.946237	0.83946	0.912011	0.92045	0.549541	0.887156	0.529663	0.654636	0.390841	0.895365	0.539511	1.04713	0.625173	0.963829	0.57544
4	18.1	Unigene18056_All	gi|340725389|ref|XP_003401053.1|	PREDICTED: guanine nucleotide exchange factor MSS4 homolog [Bombus terrestris] >gi|350403896|ref|XP_003486940.1| PREDICTED: guanine nucleotide exchange factor MSS4 homolog [Bombus impatiens]	Bombus terrestris	2	1.25892	1.20226	1.27057	1.20226	1.09648	0.895365	1.09648	0.903649	0.608135	0.660694	0.608135	0.660693	0.47863	0.519996	0.501187	0.544503	0.549541	0.60256	0.666807	0.731139
4	37.5	Unigene1795_All	--	--	All	2	0.717794	1.08643	0.903649	1.36773	0.42462	0.366438	0.534564	0.461318	0.529663	0.334195	0.666807	0.420727	0.731139	0.461318	0.483059	0.30479	1.24738	0.787046	1.43219	0.903649
4	7.246	Unigene1771_All	gi|193643374|ref|XP_001945785.1|	PREDICTED: hypothetical protein LOC100169082 [Acyrthosiphon pisum]	Acyrthosiphon pisum	2	1.05682	1.1695	1.25893	1.39316	0.685488	0.831764	0.816582	0.990832	1.0666	0.801678	1.27057	0.963829	1	0.758578	0.903649	0.685488	1.5417	1.1695	1.27057	0.954993
4	12.9	Unigene13379_All	gi|242015111|ref|XP_002428217.1|	conserved hypothetical protein [Pediculus humanus corporis] >gi|212512778|gb|EEB15479.1| conserved hypothetical protein [Pediculus humanus corporis]	Pediculus humanus corporis	2	1.00925	0.794328	1.07647	0.847227	0.870964	0.879022	0.928966	0.937562	0.608135	0.77983	0.648634	0.831764	0.597035	0.765597	0.751623	0.972747	0.685488	0.887156	0.685488	0.879023
4	12.27	CL869.Contig2_All	gi|242004174|ref|XP_002423002.1|	conserved hypothetical protein [Pediculus humanus corporis] >gi|212505918|gb|EEB10264.1| conserved hypothetical protein [Pediculus humanus corporis]	Pediculus humanus corporis	2	0.405508	1.13763	0.549541	1.24738	1.52757	2.10863	2.0893	2.72898	2.75423	1.94089	3.53183	2.48886	4.44631	3.7325	2.53513	1.83654	1.70608	1.23595	1.27057	0.903649
4	9.292	CL3521.Contig2_All	gi|221116120|ref|XP_002160269.1|	PREDICTED: similar to predicted protein [Hydra magnipapillata]	Hydra magnipapillata	2	1.22462	1.13763	1.0666	0.981748	1.25892	1.47231	1.09648	1.25893	1.80302	0.731139	1.57036	0.660693	1.45881	0.608135	1.58489	0.642688	1.41906	0.591562	1.24738	0.496592
4	12.35	CL2829.Contig1_All	gi|193603540|ref|XP_001948479.1|	PREDICTED: protein yellow-like [Acyrthosiphon pisum]	Acyrthosiphon pisum	3	0.963829	1.15878	0.972747	1.1695	0.954993	0.946237	0.963829	0.954993	0.92045	1.72187	0.928966	1.7378	0.946237	1.77011	0.77983	1.47231	0.954993	1.80302	0.963829	1.8197
4	10.71	Unigene8692_All	gi|307180435|gb|EFN68461.1|	UPF0404 protein C11orf59-like protein [Camponotus floridanus]	Camponotus floridanus	2	0.794328	1.30617	1.64437	2.63027	0.167494	1.44544	0.457088	2.80543	0.49204	0.394457	1.02802	0.862979	0.586138	0.539511	0.366438	0.331131	1.99526	2.03236	0.340408	0.293765
4	16.32	Unigene4218_All	gi|91081319|ref|XP_969902.1|	PREDICTED: similar to AGAP005894-PA [Tribolium castaneum] >gi|270006103|gb|EFA02551.1| hypothetical protein TcasGA2_TC008256 [Tribolium castaneum]	Tribolium castaneum	2	3.7325	4.57088	3.22107	3.37287	2.39883	3.56451	1.87068	2.60615	3.34195	2.48886	2.42103	1.78649	0.731139	0.539511	0.648634	0.487529	1.31826	0.954993	0.92045	0.666807
4	29.33	Unigene33369_All	gi|198471235|ref|XP_002133692.1|	GA23031 [Drosophila pseudoobscura pseudoobscura] >gi|198145828|gb|EDY72319.1| GA23031 [Drosophila pseudoobscura pseudoobscura]	Drosophila pseudoobscura pseudoobscura	2	0.92045	0.816582	1.01859	0.903649	0.912011	1.58489	1.00925	1.7378	1.15878	0.405508	1.28233	0.465586	1.24738	0.444631	1.40605	0.49204	1.25893	0.440555	0.717794	0.265461
4	43.64	Unigene29049_All	gi|347966341|ref|XP_001689334.2|	AGAP001662-PA [Anopheles gambiae str. PEST] >gi|333470103|gb|EDO63239.2| AGAP001662-PA [Anopheles gambiae str. PEST]	Anopheles gambiae str. PEST	2	0.928966	0.963829	1.1695	1.21339	1.07647	0.963829	1.36773	1.21339	0.83946	0.954993	1.05682	1.21339	0.895365	1.01859	0.862979	0.981748	0.765597	0.879023	0.862979	0.990832
4	30	Unigene23186_All	gi|242022324|ref|XP_002431590.1|	laminin A chain, putative [Pediculus humanus corporis] >gi|212516898|gb|EEB18852.1| laminin A chain, putative [Pediculus humanus corporis]	Pediculus humanus corporis	2	1.27057	1.39316	1.39316	1.52757	1.18032	1.33045	1.2942	1.45881	1.11686	0.855067	1.23595	0.937562	0.879023	0.672977	0.794328	0.608135	0.937562	0.717794	0.83946	0.636796
4	77.27	Unigene19277_All	gi|383864665|ref|XP_003707798.1|	PREDICTED: uncharacterized protein LOC100875431 [Megachile rotundata]	Megachile rotundata	2	1.04713	1.33045	1.02802	1.30617	0.380189	0.559758	0.37325	0.549541	1.1272	1.55597	1.10662	1.52757	1.0666	1.47231	0.83946	1.15878	2.93765	4.05509	1.99526	2.75423
4	39.34	Unigene19270_All	gi|263173521|gb|ACY69961.1|	hypothetical conserved protein [Cimex lectularius]	Cimex lectularius	2	0.903649	0.870964	1.02802	1	0.17378	0.0554626	0.183654	0.0619441	0.113763	0.229087	0.119124	0.258226	0.124738	0.248886	0.121339	0.260615	0.60256	1.44544	3.49945	7.58578
4	23.58	Unigene11208_All	gi|94469022|gb|ABF18360.1|	mitochondrial NADH-ubiquinone oxidoreductase 9 kDa subunit-like protein [Aedes aegypti]	Aedes aegypti	2	1.31826	0.105682	0.981748	0.118032	0.515229	0.155597	0.394457	0.111686	0.16293	0.586138	0.11695	0.444631	0.122462	0.448745	1.1272	4.01791	0.267917	1.1272	1.1695	4.74242
4	13.55	Unigene10328_All	gi|357614578|gb|EHJ69156.1|	fasciclin II transmembrane isoform [Danaus plexippus]	Danaus plexippus	2	0.809096	0.816582	0.92045	0.928966	0.990832	0.619441	1.11686	0.704693	0.83946	1.39316	0.954993	1.58489	1.03753	1.70608	1.01859	1.69044	0.847227	1.39316	1.35519	2.22844
4	26.67	CL2585.Contig2_All	gi|345497627|ref|XP_001602045.2|	PREDICTED: probable ATP-dependent RNA helicase DDX17-like [Nasonia vitripennis]	Nasonia vitripennis	2	1.0666	1.18032	1.04713	1.15878	0.636796	1.88799	0.625173	1.85353	0.597035	0.83946	0.586138	0.824138	0.554626	0.77983	0.501187	0.704693	0.928966	1.2942	0.313329	0.440555
3.96	40	Unigene3681_All	gi|270004994|gb|EFA01442.1|	hypothetical protein TcasGA2_TC030718 [Tribolium castaneum]	Tribolium castaneum	2	0.990832	2.51189	0.816582	1.97697	1.80302	0.444631	1.47231	0.331131	1.75388	0.591562	1.41906	0.559758	1.75388	0.698232	0.711214	0.255859	0.954993	0.313329	3.94457	1.38038
3.96	56.25	Unigene21602_All	gi|242021421|ref|XP_002431143.1|	dihydropyrimidinase, putative [Pediculus humanus corporis] >gi|212516392|gb|EEB18405.1| dihydropyrimidinase, putative [Pediculus humanus corporis]	Pediculus humanus corporis	2	2.01372	1.49969	1.49968	1.10662	0.207014	0.0586138	0.15417	0.0469894	0.237684	0.0212814	0.172187	0.017378	0.124738	0.0170608	0.159956	0.0180302	1.11686	0.0401791	3.87258	0.109648
3.95	6.25	CL6173.Contig2_All	gi|328720283|ref|XP_001944709.2|	PREDICTED: cyclic AMP-responsive element-binding protein 1-like [Acyrthosiphon pisum]	Acyrthosiphon pisum	2	1.15878	0.903649	1.41906	1.10662	0.660694	0.83946	0.794328	1.01859	0.469894	0.597035	0.559758	0.724436	0.401791	0.510505	0.515229	0.654636	0.679204	0.879023	0.544503	0.704693
3.92	18.58	Unigene23407_All	gi|242005391|ref|XP_002423552.1|	predicted protein [Pediculus humanus corporis] >gi|212506681|gb|EEB10814.1| predicted protein [Pediculus humanus corporis]	Pediculus humanus corporis	2	0.862979	0.903649	0.946237	0.990832	0.679204	1.21339	0.744732	1.33045	0.801678	0.751623	0.879023	0.824138	0.92045	0.862979	0.879023	0.824138	1.1695	1.09648	0.654636	0.608135
3.89	13.44	Unigene13480_All	gi|156549581|ref|XP_001602983.1|	PREDICTED: methylosome subunit pICln-like [Nasonia vitripennis]	Nasonia vitripennis	2	1.44544	1.19124	1.39316	1.15878	0.432514	0.244343	0.428549	0.237684	0.648634	0.483059	0.625173	0.465586	0.444631	0.328095	0.539511	0.398107	1.51356	1.13763	2.67917	2.01372
3.89	24.14	Unigene18294_All	gi|156717414|ref|NP_001096247.1|	NADH dehydrogenase (ubiquinone) 1 alpha subcomplex, 2, 8kDa [Xenopus (Silurana) tropicalis] >gi|134023821|gb|AAI35401.1| LOC100124807 protein [Xenopus (Silurana) tropicalis]	Xenopus (Silurana) tropicalis	2	0.963829	0.772681	1.39316	1.11686	0.870964	0.630957	1.25893	0.912011	0.630957	0.794328	0.912011	1.14815	0.648634	0.816582	0.809096	1.01859	0.717794	0.903649	0.990832	1.24738
3.87	14.74	CL942.Contig3_All	gi|332021256|gb|EGI61641.1|	Splicing factor, arginine/serine-rich 2 [Acromyrmex echinatior]	Acromyrmex echinatior	2	0.564937	0.862979	1.15878	1.75388	0.704693	0.164437	1.44544	0.313329	0.349945	0.505825	0.717794	1.03753	0.60256	0.887156	0.413047	0.591562	0.487529	0.717794	1.88799	3.53183
3.86	1.691	CL320.Contig4_All	gi|156552971|ref|XP_001603525.1|	PREDICTED: STE20-like serine/threonine-protein kinase-like [Nasonia vitripennis]	Nasonia vitripennis	3	0.972747	1.33045	0.83946	1.14815	0.879022	1.35519	0.758578	1.1695	1.00925	0.912011	0.870964	0.787046	1.02802	0.928966	0.751623	0.679204	1.13763	1.02802	0.737904	0.666807
3.86	33.33	CL6592.Contig2_All	gi|91087021|ref|XP_974228.1|	PREDICTED: similar to peptidyl-prolyl cis-trans isomerase [Tribolium castaneum] >gi|270010516|gb|EFA06964.1| hypothetical protein TcasGA2_TC009923 [Tribolium castaneum]	Tribolium castaneum	2	0.990832	0.928966	0.711214	0.660693	0.349945	0.20893	0.242103	0.159956	0.143219	0.349945	0.124738	0.258226	0.123595	0.366438	0.15417	0.380189	0.343558	1.02802	0.549541	1.65959
3.85	11.41	CL5555.Contig4_All	gi|242010242|ref|XP_002425879.1|	rap1 and, putative [Pediculus humanus corporis] >gi|212509845|gb|EEB13141.1| rap1 and, putative [Pediculus humanus corporis]	Pediculus humanus corporis	2	1.41906	4.09261	1.45881	4.36516	7.44732	10.2802	7.94328	10.9648	9.46237	7.87046	10.1859	8.47227	6.66807	5.39511	2.51189	2.01372	1.27057	1.00925	0.870964	0.698232
3.84	26.57	Unigene4661_All	gi|307094980|gb|ADN29796.1|	hypothetical secreted salivary protein [Triatoma matogrossensis]	Triatoma matogrossensis	5	0.870964	0.452898	0.83946	0.432514	0.172187	0.0363078	0.169044	0.0316228	0.0343558	0.11272	0.0334195	0.108643	0.0376704	0.127057	0.0580764	0.242103	0.141906	0.660693	1.64437	4.74242
3.82	20.56	CL4075.Contig1_All	gi|322794246|gb|EFZ17422.1|	hypothetical protein SINV_11031 [Solenopsis invicta]	Solenopsis invicta	4	1.80302	1.11686	1.57036	0.981748	0.685488	0.625173	0.60256	0.549541	0.895365	0.831764	0.787046	0.724436	0.496592	0.457088	0.801678	0.737904	1.2942	1.19124	1.40605	1.30617
3.8	6.515	Unigene10578_All	gi|45549573|ref|NP_573114.2|	CG9914 [Drosophila melanogaster] >gi|33589300|gb|AAQ22417.1| RH68464p [Drosophila melanogaster] >gi|45447016|gb|AAF48586.2| CG9914 [Drosophila melanogaster]	Drosophila melanogaster	2	1.03753	0.887156	0.92045	0.794328	1.07647	0.564937	0.963829	0.505825	0.672977	1.61436	0.60256	1.44544	0.642688	1.55597	0.751623	1.8197	0.619441	1.49968	1.18032	2.83139
3.78	34.09	Unigene4334_All	gi|270000362|gb|ACZ58028.1|	odorant-binding protein 2 [Adelphocoris lineolatus]	Adelphocoris lineolatus	3	0.554626	0.654636	0.383707	0.452898	1.03753	0.212814	0.711214	0.147231	0.0855067	0.409261	0.0597035	0.291072	0.143219	0.724436	0.113763	0.608135	0.077983	0.394457	0.310456	2.14783
3.75	19.59	CL6011.Contig2_All	gi|91084883|ref|XP_968756.1|	PREDICTED: similar to 3-oxoacyl-[acyl-carrier-protein] reductase [Tribolium castaneum] >gi|270008569|gb|EFA05017.1| hypothetical protein TcasGA2_TC015100 [Tribolium castaneum]	All	5	1.22462	1.22462	0.954993	0.954993	1.39316	1.80302	1.08643	1.40605	1.52757	2.14783	1.19124	1.69044	1.23595	1.7378	1.23595	1.75388	1.08643	1.5417	0.83946	1.19124
3.75	6.579	CL3254.Contig2_All	gi|301786861|ref|XP_002928845.1|	PREDICTED: superoxide dismutase [Cu-Zn]-like [Ailuropoda melanoleuca]	Cu-Zn	2	1.5417	1.44544	4.61318	4.32514	1.10662	0.524808	3.37287	1.41906	2.07014	0.928966	5.80764	2.72898	1.34276	0.60256	1.41906	0.636796	1.87068	0.83946	3.7325	1.77011
3.74	5.837	Unigene16853_All	gi|307205673|gb|EFN83935.1|	Copper chaperone for superoxide dismutase [Harpegnathos saltator]	Harpegnathos saltator	2	1.34276	1.11686	1.21339	1.00925	1.38038	0.937562	1.24738	0.847227	1.20226	1.40605	1.08643	1.27057	0.887156	1.03753	1.0666	1.24738	0.862979	1.00925	1.27057	1.48594
3.74	17.98	Unigene14058_All	gi|270010897|gb|EFA07345.1|	hypothetical protein TcasGA2_TC015941 [Tribolium castaneum]	Tribolium castaneum	2	1.15878	1.47231	0.887156	1.11686	1.61436	1.5417	1.22462	1.1695	1.1695	1.52757	0.895365	1.1695	1	1.30617	0.794328	1.03753	0.717794	0.937562	0.751623	0.990832
3.73	9.96	Unigene17510_All	gi|307175348|gb|EFN65367.1|	Receptor-type tyrosine-protein phosphatase gamma [Camponotus floridanus]	Camponotus floridanus	3	0.524808	0.691831	1.35519	1.67494	0.210863	0.549541	0.519996	1.35519	1.39316	1.08643	3.31131	2.60615	2.55859	1.99526	1.99526	1.51356	6.36796	5.39511	2.53513	1.95884
3.73	3.045	Unigene12478_All	gi|242011623|ref|XP_002426547.1|	Splicing factor 3 subunit, putative [Pediculus humanus corporis] >gi|212510684|gb|EEB13809.1| Splicing factor 3 subunit, putative [Pediculus humanus corporis]	Pediculus humanus corporis	2	0.711214	0.744732	1.05682	1.09648	0.831764	0.496592	1.22462	0.731139	0.648634	0.529663	0.954993	0.772681	0.903649	0.724436	0.870964	0.704693	0.772681	0.625173	1.28233	1.04713
3.72	45.28	Unigene2186_All	gi|149898784|gb|ABR27855.1|	40S ribosomal protein S27 [Triatoma infestans]	Triatoma infestans	4	1.11686	1.05682	0.912011	0.862979	1.8197	1.25892	1.48594	1.02802	1.11686	1.80302	0.912011	1.48594	0.981748	1.59956	1.03753	1.69044	0.60256	0.981748	0.879023	1.43219
3.71	31.25	Unigene44349_All	gi|328781268|ref|XP_001121697.2|	PREDICTED: hypothetical protein LOC725903 [Apis mellifera]	Apis mellifera	3	1.87068	0.895365	2.85759	1.36773	0.515229	0.394457	0.77983	0.60256	0.37325	0.666807	0.570164	1.01859	0.197697	0.353183	0.413047	0.737904	0.717794	1.28233	0.937562	1.67494
3.68	40.52	Unigene14210_All	gi|125982379|ref|XP_001355082.1|	GA18592 [Drosophila pseudoobscura pseudoobscura] >gi|54643394|gb|EAL32138.1| GA18592 [Drosophila pseudoobscura pseudoobscura]	Drosophila pseudoobscura pseudoobscura	8	1.04713	0.359749	1.7378	0.608135	0.12942	0.17378	0.207014	0.30479	0.0394457	0.0580764	0.0648634	0.0903649	0.0461318	0.0559758	0.100925	0.103753	0.141906	0.394457	0.229087	0.515229
3.68	44.74	Unigene34686_All	gi|114052835|ref|NP_001040496.1|	cysteine-type peptidase [Bombyx mori] >gi|95103136|gb|ABF51509.1| cysteine-type peptidase [Bombyx mori]	Bombyx mori	3	1.04713	0.847227	1.18032	0.963829	1.05682	1.78649	1.20226	2.03236	1.90546	1.08643	2.1677	1.23595	1.8197	1.03753	2.22844	1.27057	1.78649	1.01859	1.05682	0.60256
3.66	12.92	Unigene4870_All	gi|242019521|ref|XP_002430209.1|	Integrin alpha-PS2 precursor, putative [Pediculus humanus corporis] >gi|212515305|gb|EEB17471.1| Integrin alpha-PS2 precursor, putative [Pediculus humanus corporis]	Pediculus humanus corporis	6	0.963829	0.698232	1.34276	0.972747	0.744732	0.672977	1.02802	0.937562	0.912011	0.862979	1.25893	1.20226	0.928966	0.887156	1.28233	1.22462	1.21339	1.14815	1.33045	1.27057
3.66	23.57	CL6002.Contig2_All	gi|171189511|gb|ACB42236.1|	glutathione peroxidase [Metapenaeus ensis] >gi|171189513|gb|ACB42237.1| glutathione peroxidase [Metapenaeus ensis]	Metapenaeus ensis	4	0.963829	0.870964	1.39316	1.27057	0.903649	0.711214	1.30617	1.02802	0.660694	0.847227	0.954993	1.22462	0.679204	0.870964	0.751623	0.954993	0.724436	0.928966	0.92045	1.18032
3.64	2.734	CL5498.Contig2_All	gi|345489376|ref|XP_001604021.2|	PREDICTED: multidrug resistance-associated protein 1-like isoform 1 [Nasonia vitripennis]	Nasonia vitripennis	2	1.85353	3.04789	1.10662	1.78649	2.83139	3.16228	1.70608	1.90546	4.05509	2.85759	2.42103	1.72187	2.14783	1.52757	1.33045	0.946237	1.39316	1	1.25893	0.895365
3.64	4.645	Unigene671_All	gi|383851443|ref|XP_003701242.1|	PREDICTED: ran-binding protein 3-like [Megachile rotundata]	Megachile rotundata	2	1.08643	1.14815	1.01859	1.07647	0.524808	0.519996	0.49204	0.487529	0.591562	0.519996	0.554626	0.487529	0.539511	0.474242	0.510505	0.448745	1.11686	0.981748	1.1272	0.990832
3.64	79.63	Unigene11043_All	gi|306518636|ref|NP_001182379.1|	putative cuticle protein precursor [Bombyx mori] >gi|242205346|gb|ACS88363.1| putative cuticle protein [Bombyx mori]	Bombyx mori	3	0.751623	0.685488	0.772681	0.619441	0.0824138	0.870964	0.0972747	0.887156	0.648634	0.0887156	0.666807	0.0954993	0.870964	0.104713	1.23595	0.188799	8.16582	0.870964	0.737904	0.0591562
3.62	16.57	CL80.Contig3_All	gi|157167366|ref|XP_001653890.1|	cathepsin b [Aedes aegypti] >gi|54289254|gb|AAV31917.1| lysosomal cathepsin B [Aedes aegypti] >gi|108874249|gb|EAT38474.1| cathepsin b [Aedes aegypti]	Aedes aegypti	6	0.744732	1	1	1.34276	0.963829	0.625173	1.2942	0.83946	0.660694	1.15878	0.887156	1.55597	0.879023	1.5417	0.654636	1.14815	0.679204	1.19124	1.04713	1.8197
3.6	9.202	CL5942.Contig1_All	gi|307190553|gb|EFN74540.1|	Sorting nexin-12 [Camponotus floridanus]	Camponotus floridanus	2	0.751623	0.711214	0.737904	0.698232	1.09648	1.15878	1.07647	1.13763	0.717794	1.11686	0.711214	1.09648	0.946237	1.45881	1	1.5417	0.654636	1.00925	0.619441	0.954993
3.59	61.33	Unigene1414_All	gi|345497614|ref|XP_003428030.1|	PREDICTED: hypothetical protein LOC100680381 [Nasonia vitripennis]	Nasonia vitripennis	13	2.0893	1.21339	1.75388	1.01859	1.14815	0.021677	0.963829	0.0214783	0.325087	0.366438	0.275423	0.285759	0.161436	0.17378	0.275423	0.285759	0.280543	0.299226	7.51623	6.48634
3.57	7.442	Unigene668_All	gi|332028333|gb|EGI68380.1|	Zinc finger CCHC domain-containing protein 8-like protein [Acromyrmex echinatior]	Acromyrmex echinatior	2	1.01859	1.25892	1.49968	1.85353	0.862979	0.334195	1.27057	0.49204	0.60256	0.436516	0.895365	0.642688	0.586138	0.42462	0.474242	0.343558	0.698232	0.501187	1.80302	1.2942
3.55	14.47	Unigene13715_All	gi|307207932|gb|EFN85491.1|	60S ribosomal protein L21 [Harpegnathos saltator]	Harpegnathos saltator	4	0.672977	0.870964	0.685488	0.895365	2.31206	1.02802	2.39883	1.0666	0.787046	1.0666	0.816582	1.10662	1.25893	1.69044	0.903649	1.22462	0.337287	0.457088	0.831764	1.08643
3.55	9.412	CL1688.Contig1_All	gi|240002903|gb|ACS37723.1|	C-type lectin-2 [Nippostrongylus brasiliensis]	Nippostrongylus brasiliensis	2	1.31826	1.25892	1.2942	1.23595	0.704693	1.35519	0.698232	1.33045	0.946237	0.648634	0.928966	0.636796	0.711214	0.487529	0.744732	0.510505	1.31826	0.912011	0.691831	0.474242
3.55	16.18	CL24.Contig8_All	gi|270014673|gb|EFA11121.1|	hypothetical protein TcasGA2_TC004721 [Tribolium castaneum]	Tribolium castaneum	2	0.879022	0.954993	0.862979	0.946237	0.772681	0.801678	0.765597	0.787046	1.09648	0.903649	1.08643	0.887156	1.24738	1.01859	1.13763	0.937562	1.40605	1.15878	1.35519	1.11686
3.53	6.044	CL5495.Contig3_All	gi|345484763|ref|XP_003425118.1|	PREDICTED: hypothetical protein LOC100114433 isoform 3 [Nasonia vitripennis]	Nasonia vitripennis	2	0.990832	1.34276	0.679204	0.92045	1.36773	1.47231	0.937562	1.01859	1.45881	1.2942	1.00925	0.887156	1.45881	1.28233	1.07647	0.946237	1.0666	0.937562	0.981748	0.862979
3.51	5.099	CL3964.Contig1_All	gi|380021202|ref|XP_003694460.1|	PREDICTED: protein piwi-like [Apis florea]	Apis florea	2	1.14815	1.13763	1.0666	1.05682	0.654636	0.903649	0.60256	0.831764	1.13763	0.824138	1.05682	0.765597	0.981748	0.711214	0.990832	0.717794	1.72187	1.24738	1.24738	0.912011
3.5	17.36	Unigene16866_All	gi|156546773|ref|XP_001607297.1|	PREDICTED: ubiquitin-conjugating enzyme E2 variant 2-like [Nasonia vitripennis]	Nasonia vitripennis	3	1.02802	1.2942	0.912011	1.1272	0.619441	0.444631	0.549541	0.394457	0.794328	0.77983	0.698232	0.685488	0.758578	0.751623	0.619441	0.613762	1.23595	1.27057	1.83654	1.83654
3.5	11.34	CL2219.Contig9_All	gi|380018457|ref|XP_003693144.1|	PREDICTED: protein couch potato-like [Apis florea]	Apis florea	3	1.43219	1.00925	1.65959	1.18032	0.420727	0.328095	0.49204	0.383707	0.319154	0.340408	0.37325	0.398107	0.224905	0.239883	0.319154	0.331131	0.794328	0.731139	1.02802	0.963829
3.49	3.306	CL392.Contig4_All	gi|328720419|ref|XP_003247025.1|	PREDICTED: protein 4.1 homolog isoform 3 [Acyrthosiphon pisum]	Acyrthosiphon pisum	2	1.03753	0.963829	1.11686	1.03753	1.14815	1.18032	1.23595	1.27057	0.83946	1.05682	0.912011	1.13763	0.809096	1.01859	0.862979	1.08643	0.731139	0.92045	0.711214	0.895365
3.47	4.805	Unigene13031_All	gi|157127160|ref|XP_001661062.1|	cysteine desulfurylase [Aedes aegypti] >gi|108873027|gb|EAT37252.1| cysteine desulfurylase [Aedes aegypti]	Aedes aegypti	2	1.64437	1	1.20226	0.744732	1.69044	1.30617	1.24738	0.963829	1.72187	0.698232	1.25893	0.519996	1.03753	0.428549	1.64437	0.672977	1.00925	0.428549	1.28233	0.524807
3.46	8.333	Unigene8516_All	gi|332374438|gb|AEE62360.1|	unknown [Dendroctonus ponderosae]	Dendroctonus ponderosae	3	1.03753	1.07647	1.23595	1.28233	1.28233	1.83654	1.48594	2.14783	1.31826	1.78649	1.52757	2.0893	1.27057	1.72187	1.22462	1.64437	1.01859	1.38038	0.731139	1
3.45	2.151	Unigene12045_All	gi|383859710|ref|XP_003705335.1|	PREDICTED: transcription elongation factor SPT5-like [Megachile rotundata]	Megachile rotundata	3	1.48594	1.47231	1.58489	1.5417	1.25892	2.26987	1.31826	2.35505	1.80302	1.33045	1.92309	1.39316	1.23595	0.903649	1.21339	0.895365	1.40605	1.05682	0.794328	0.591562
3.45	9.545	Unigene23365_All	gi|345491767|ref|XP_001607501.2|	PREDICTED: charged multivesicular body protein 4b-like [Nasonia vitripennis]	Nasonia vitripennis	2	1.02802	1.04713	0.887156	0.912011	1.08643	1.21339	0.946237	1.04713	0.981748	0.928966	0.855067	0.809096	0.946237	0.895365	0.928966	0.879023	0.895365	0.847227	0.801678	0.758578
3.44	91.67	CL968.Contig4_All	gi|189234381|ref|XP_967474.2|	PREDICTED: similar to Larval cuticle protein A3A (TM-A3A) (TM-LCP A3A) [Tribolium castaneum]	Tribolium castaneum	476	1.83654	1.69044	2.07014	1.94089	1.03753	0.666807	1.19124	0.801678	0.794328	0.83946	1	1.08643	0.440555	0.452898	0.487529	0.515229	0.794328	0.824138	1.24738	1.19124
3.44	30.85	CL3227.Contig1_All	gi|322795548|gb|EFZ18244.1|	hypothetical protein SINV_11946 [Solenopsis invicta]	Solenopsis invicta	2	2.85759	3.10456	2.24905	2.33346	2.1677	0.187068	1.69044	0.130617	1.14815	0.77983	0.879023	0.586138	0.398107	0.270396	0.376704	0.260615	0.519996	0.405509	5.70164	4.7863
3.4	25.12	Unigene20508_All	gi|193709254|ref|XP_001949431.1|	PREDICTED: hypothetical protein LOC100160127 [Acyrthosiphon pisum]	Acyrthosiphon pisum	4	1.80302	1.34276	1.77011	1.31826	0.47863	0.448745	0.483059	0.469894	0.711214	0.630957	0.698232	0.625173	0.390841	0.356451	0.529663	0.469894	1.47231	1.30617	1.58489	1.22462
3.4	7.971	CL3361.Contig1_All	gi|345481707|ref|XP_001602794.2|	PREDICTED: hypothetical protein LOC100118929 [Nasonia vitripennis]	Nasonia vitripennis	3	1.14815	1.18032	1.10662	1.14815	0.946237	1.07647	0.92045	1.04713	1.05682	0.981748	1.01859	0.946237	0.912011	0.847227	0.887156	0.816582	1.10662	1.01859	0.972747	0.895365
3.39	10.99	Unigene7643_All	gi|383863925|ref|XP_003707430.1|	PREDICTED: LOW QUALITY PROTEIN: guanylate kinase-like [Megachile rotundata]	Megachile rotundata	2	0.912011	0.847227	0.928966	0.862979	1.01859	0.847227	1.03753	0.855067	0.711214	1.14815	0.724436	1.15878	0.772681	1.24738	0.831764	1.33045	0.691831	1.10662	0.831764	1.34276
3.38	7.923	CL200.Contig4_All	gi|183181280|gb|ACC44799.1|	polygalacturonase [Lygus hesperus]	Lygus hesperus	3	1.27057	1.43219	1.00925	1.14815	2.39883	1.65959	1.88799	1.28233	1.7378	2.46604	1.38038	1.90546	1.33045	1.87068	1.19124	1.65959	0.731139	1.03753	1.04713	1.47231
3.37	20.14	Unigene20381_All	gi|380023824|ref|XP_003695711.1|	PREDICTED: serine/arginine-rich splicing factor 7-like [Apis florea]	Apis florea	3	0.539511	0.698232	0.597035	0.794328	0.636796	0.47863	0.711214	0.544503	0.405508	0.903649	0.465586	1.01859	0.758578	1.69044	0.570164	1.35519	0.619441	1.40605	0.809096	1.85353
3.36	7.949	Unigene648_All	gi|345492449|ref|XP_001600059.2|	PREDICTED: neprilysin-2-like [Nasonia vitripennis]	Nasonia vitripennis	3	0.981748	0.972747	1.09648	1.08643	0.937562	1.09648	1.04713	1.22462	1.07647	1.24738	1.20226	1.39316	1.08643	1.25893	1.09648	1.27057	1.14815	1.33045	0.981748	1.13763
3.36	10.27	Unigene19620_All	gi|328723442|ref|XP_001944746.2|	PREDICTED: probable uridine nucleosidase 1-like [Acyrthosiphon pisum]	Acyrthosiphon pisum	2	1.34276	0.963829	1.41906	1.02802	0.751623	0.937562	0.794328	0.990832	1.49969	0.619441	1.58489	0.654636	1.09648	0.452898	1.52757	0.630957	1.95884	0.816582	1.57036	0.654636
3.35	49.21	CL3174.Contig4_All	gi|121543927|gb|ABM55628.1|	hypothetical protein [Maconellicoccus hirsutus]	Maconellicoccus hirsutus	9	1.22462	0.711214	1.28233	0.751623	0.47863	0.416869	0.505825	0.440555	0.457088	0.457088	0.483059	0.483059	0.369828	0.369828	0.636796	0.636796	0.946237	0.946237	1.07647	1.07647
3.35	4.545	Unigene2925_All	gi|328715987|ref|XP_001947285.2|	PREDICTED: hypothetical protein LOC100163617 [Acyrthosiphon pisum]	Acyrthosiphon pisum	3	2.48886	3.13329	0.937562	1.1695	0.549541	1.99526	0.195884	0.711214	1.31826	1.45881	0.534564	0.580764	0.554626	0.619441	0.452898	0.496592	2.75423	3.01995	0.711214	0.824138
3.35	7.113	Unigene3490_All	gi|195131291|ref|XP_002010084.1|	GI15729 [Drosophila mojavensis] >gi|193908534|gb|EDW07401.1| GI15729 [Drosophila mojavensis]	Drosophila mojavensis	2	1.7378	1.40605	1.40605	1.13763	0.619441	0.698232	0.501187	0.564937	0.809096	0.465586	0.648634	0.376704	0.461318	0.265461	0.570164	0.328095	1.2942	0.744732	1.13763	0.660693
3.33	5.301	Unigene4941_All	gi|328786961|ref|XP_003250866.1|	PREDICTED: LOW QUALITY PROTEIN: selenide, water dikinase [Apis mellifera] >gi|380015611|ref|XP_003691793.1| PREDICTED: LOW QUALITY PROTEIN: selenide, water dikinase-like [Apis florea] >gi|383860524|ref|XP_003705739.1| PREDICTED: LOW QUALITY PROTEIN: selenide, water dikinase-like [Megachile rotundata]	Apis mellifera	3	0.630957	0.564937	0.57544	0.534564	0.625173	0.704693	0.619441	0.672977	1.41906	0.501187	1.34276	0.394457	2.26986	0.772681	2.39883	0.758578	2.14783	0.744732	1.90546	0.679204
3.32	16.31	Unigene1480_All	gi|260837471|ref|XP_002613727.1|	hypothetical protein BRAFLDRAFT_114822 [Branchiostoma floridae] >gi|229299116|gb|EEN69736.1| hypothetical protein BRAFLDRAFT_114822 [Branchiostoma floridae]	Branchiostoma floridae	2	1.77011	1.87068	0.49204	0.474242	0.253513	0.83946	0.0724436	0.265461	1	0.469894	0.337287	0.141906	0.704693	0.291072	0.698232	0.291072	5.15229	2.46604	1.23595	0.515229
3.32	7.143	Unigene6124_All	gi|94469182|gb|ABF18440.1|	microtubule-associated protein [Aedes aegypti]	Aedes aegypti	2	0.765597	0.765597	0.496592	0.496592	0.559758	0.288403	0.359749	0.197697	0.698232	0.346737	0.457088	0.222844	0.895365	0.428549	0.903649	0.452898	1.23595	0.586138	2.46604	1.23595
3.3	23.93	Unigene20086_All	gi|383858866|ref|XP_003704920.1|	PREDICTED: LOW QUALITY PROTEIN: heterogeneous nuclear ribonucleoprotein H-like [Megachile rotundata]	Megachile rotundata	3	0.801678	0.937562	0.77983	0.937562	0.946237	0.613762	0.895365	0.570164	0.413047	0.765597	0.413047	0.737904	0.487529	0.981748	0.436516	0.824138	0.409261	0.809096	0.679204	1.25893
3.27	7.855	CL1796.Contig2_All	gi|91094127|ref|XP_968492.1|	PREDICTED: similar to GA20276-PA [Tribolium castaneum] >gi|270010872|gb|EFA07320.1| hypothetical protein TcasGA2_TC015913 [Tribolium castaneum]	Tribolium castaneum	3	1.01859	1.36773	0.394457	0.529663	1.02802	2.12814	0.398107	0.824138	1.6293	2.93765	0.630957	1.14815	1.58489	2.88403	1.18032	2.14783	1.57036	2.85759	0.758578	1.38038
3.25	18.89	Unigene25731_All	gi|157133855|ref|XP_001663042.1|	hypothetical protein AaeL_AAEL012910 [Aedes aegypti] >gi|108870666|gb|EAT34891.1| hypothetical protein AaeL_AAEL012910 [Aedes aegypti]	Aedes aegypti	2	0.963829	0.895365	1.00925	0.937562	1.02802	0.809096	1.07647	0.847227	1.18032	0.772681	1.23595	0.809096	1.21339	0.794328	1.30617	0.855067	1.13763	0.751623	1.43219	0.946237
3.23	26.04	Unigene32948_All	gi|241558628|ref|XP_002400271.1|	DEAD-box protein, putative [Ixodes scapularis] >gi|215499753|gb|EEC09247.1| DEAD-box protein, putative [Ixodes scapularis]	Ixodes scapularis	2	1.03753	0.855067	1.49968	1.22462	0.981748	1.1272	1.41906	1.6293	0.765597	0.903649	1.10662	1.30617	0.731139	0.862979	0.887156	1.04713	0.772681	0.912011	0.672977	0.794328
3.22	10.56	Unigene15087_All	gi|242006450|ref|XP_002424063.1|	Lysosomal Pro-X carboxypeptidase, putative [Pediculus humanus corporis] >gi|212507369|gb|EEB11325.1| Lysosomal Pro-X carboxypeptidase, putative [Pediculus humanus corporis]	Pediculus humanus corporis	4	1.45881	1.15878	1.11686	0.879023	1.33045	1.31826	1.00925	1	1.85353	1.61436	1.41906	1.23595	1.25893	1.09648	1.58489	1.38038	1.38038	1.20226	1.39316	1.21339
3.21	38.38	Unigene2482_All	gi|97180301|sp|Q95JC9.2|PRP_PIG	RecName: Full=Basic proline-rich protein; Contains: RecName: Full=Proline-rich peptide SP-A; Short=PRP-SP-A; Contains: RecName: Full=Proline-rich peptide SP-B; Short=PRP-SP-B; Contains: RecName: Full=Parotid hormone; AltName: Full=PH-Ab; Flags: Precursor	All	2	0.887156	0.672977	1.24738	0.946237	1.03753	0.887156	1.47231	1.25893	1.1695	0.879022	1.65959	1.24738	1.30617	0.981748	1.7378	1.30617	1.11686	0.83946	1.2942	0.981748
3.2	28.7	CL3547.Contig2_All	gi|197209843|ref|NP_001127763.1|	cuticular protein 25 [Acyrthosiphon pisum]	Acyrthosiphon pisum	4	0.972747	0.648634	1.78649	1.21339	0.954993	0.0787046	1.80302	0.125893	0.0809096	0.524808	0.148594	0.981748	0.0855067	0.539511	0.11272	0.801678	0.0751623	0.549541	0.903649	5.86138
3.19	21.2	Unigene605_All	gi|242011002|ref|XP_002426246.1|	conserved hypothetical protein [Pediculus humanus corporis] >gi|212510309|gb|EEB13508.1| conserved hypothetical protein [Pediculus humanus corporis]	Pediculus humanus corporis	6	0.794328	1.22462	0.937562	1.43219	0.887156	0.751623	1.04713	0.879023	0.801678	0.928966	0.937562	1.08643	0.990832	1.15878	0.648634	0.751623	0.887156	1.03753	1.05682	1.22462
3.19	4.44	Unigene12255_All	gi|91094107|ref|XP_967469.1|	PREDICTED: similar to GA14224-PA [Tribolium castaneum]	Tribolium castaneum	2	1.13763	1.25892	0.77983	0.862979	0.580764	0.401791	0.401791	0.285759	0.529663	0.487529	0.369828	0.340408	0.465586	0.420727	0.42462	0.383707	0.912011	0.824138	1.33045	1.20226
3.19	15.83	CL5130.Contig1_All	gi|242023903|ref|XP_002432370.1|	conserved hypothetical protein [Pediculus humanus corporis] >gi|212517793|gb|EEB19632.1| conserved hypothetical protein [Pediculus humanus corporis]	Pediculus humanus corporis	2	1.88799	1.92309	1.35519	1.39316	0.831764	0.519996	0.597035	0.376704	0.816582	0.559758	0.580764	0.405509	0.432514	0.299226	0.420727	0.291072	0.972747	0.679204	1.55597	1.09648
3.17	23.86	Unigene3855_All	gi|91092686|ref|XP_971550.1|	PREDICTED: similar to ATPase inhibitor-like protein [Tribolium castaneum] >gi|270014813|gb|EFA11261.1| hypothetical protein TcasGA2_TC010795 [Tribolium castaneum]	Tribolium castaneum	2	1.40605	1.1695	1.58489	1.31826	0.420727	0.30479	0.483059	0.343558	0.654636	0.229087	0.737904	0.255859	0.461318	0.165959	0.549541	0.199526	1.59956	0.539511	2.1677	0.711214
3.17	5.672	Unigene12008_All	gi|321460466|gb|EFX71508.1|	hypothetical protein DAPPUDRAFT_308833 [Daphnia pulex]	Daphnia pulex	2	0.60256	1.01859	0.83946	1.41906	1.27057	1.08643	1.77011	1.49968	1.25892	1.41906	1.75388	1.97697	2.07014	2.33346	1.22462	1.36773	0.981748	1.10662	1.14815	1.2942
3.16	21.66	Unigene9497_All	gi|66533395|ref|XP_393300.2|	PREDICTED: t-complex protein 1 subunit beta-like isoform 1 [Apis mellifera]	Apis mellifera	4	0.613762	0.474242	0.887156	0.685488	0.772681	0.751623	1.11686	1.08643	0.580764	0.937562	0.83946	1.35519	0.937562	1.52757	1.21339	1.97697	0.744732	1.20226	0.765597	1.24738
3.15	8.368	Unigene12725_All	gi|328717644|ref|XP_001950683.2|	PREDICTED: protein takeout-like [Acyrthosiphon pisum]	Acyrthosiphon pisum	2	0.895365	1.04713	0.731139	0.855067	0.981748	1.21339	0.801678	0.990832	1.2942	1.10662	1.05682	0.903649	1.43219	1.22462	1.22462	1.04713	1.31826	1.11686	1.05682	0.903649
3.13	11.11	Unigene20533_All	gi|383864063|ref|XP_003707499.1|	PREDICTED: 60S ribosomal protein L18-like [Megachile rotundata]	Megachile rotundata	2	2.46604	4.96592	1.1272	1.45881	8.01678	16.5959	4.87528	8.31764	16.4437	5.64937	9.0365	1.44544	8.31764	1.34276	6.48634	0.870964	2.208	0.293765	1.05682	0.143219
3.13	12.27	CL3384.Contig1_All	gi|58190220|emb|CAI46902.1|	flightin [Lethocerus indicus] >gi|81294725|emb|CAH17702.1| flightin [Lethocerus indicus]	Lethocerus indicus	2	0.765597	0.409261	0.691831	0.343558	0.963829	0.534564	0.870964	0.47863	0.185353	0.92045	0.155597	0.831764	0.212814	1.18032	0.515229	2.42103	0.185353	0.946237	0.301995	1.65959
3.11	10.11	Unigene21895_All	gi|380012367|ref|XP_003690256.1|	PREDICTED: uncharacterized protein LOC100865644 [Apis florea]	Apis florea	2	1.20226	1.40605	0.816582	0.954993	0.77983	1.05682	0.529663	0.717794	0.887156	0.685488	0.60256	0.465586	0.731139	0.564937	0.625173	0.483059	1.1272	0.870964	0.831764	0.642688
3.1	11.83	Unigene15714_All	gi|242019712|ref|XP_002430303.1|	tripsin, putative [Pediculus humanus corporis] >gi|212515418|gb|EEB17565.1| tripsin, putative [Pediculus humanus corporis]	Pediculus humanus corporis	3	0.981748	0.816582	1.48594	1.23595	0.717794	0.60256	1.08643	0.912011	0.847227	0.772681	1.28233	1.1695	0.855067	0.77983	1.02802	0.946237	1.1695	1.0666	1.39316	1.28233
3.09	28.17	Unigene18166_All	gi|158292797|ref|XP_314119.4|	AGAP005218-PA [Anopheles gambiae str. PEST] >gi|157017162|gb|EAA09409.4| AGAP005218-PA [Anopheles gambiae str. PEST]	Anopheles gambiae str. PEST	3	0.580764	0.440555	1.43219	1.08643	0.366438	0.831764	0.903649	2.05116	0.549541	0.724436	1.35519	1.78649	0.937562	1.23595	1.23595	1.6293	1.49968	1.97697	0.654636	0.862979
3.09	5.294	Unigene8377_All	gi|157105708|ref|XP_001648990.1|	alpha-glucosidase [Aedes aegypti] >gi|108880021|gb|EAT44246.1| alpha-glucosidase [Aedes aegypti]	Aedes aegypti	3	1.01859	1.10662	1.19124	1.2942	0.963829	0.772681	1.1272	0.903649	0.831764	1.21339	0.963829	1.41906	0.801678	1.1695	0.737904	1.07647	0.847227	1.23595	1.05682	1.5417
3.09	4.564	Unigene21290_All	gi|383865002|ref|XP_003707966.1|	PREDICTED: vanin-like protein 1-like [Megachile rotundata]	Megachile rotundata	2	0.903649	0.954993	0.83946	0.879023	0.809096	1.04713	0.744732	0.972747	0.990832	1.09648	0.912011	1.00925	1.07647	1.20226	1.02802	1.13763	1.21339	1.34276	0.928966	1.02802
3.09	10.36	Unigene22910_All	gi|270004133|gb|EFA00581.1|	hypothetical protein TcasGA2_TC003451 [Tribolium castaneum]	Tribolium castaneum	2	1.2942	1.24738	1.19124	1.13763	0.432514	0.0591562	0.380189	0.0539511	0.214783	0.405508	0.188799	0.37325	0.165959	0.310456	0.17378	0.322107	0.461318	0.954993	3.43558	5.7544
3.06	10.48	Unigene9274_All	gi|357610384|gb|EHJ66953.1|	proteasome beta-subunit [Danaus plexippus]	Danaus plexippus	2	3.22107	2.07014	0.887156	0.549541	3.80189	4.57088	1.13763	1.31826	3.7325	4.61318	1.04713	1.25893	1.18032	1.40605	1.87068	2.18776	0.903649	1.0666	0.787046	0.92045
3.04	4.494	CL6376.Contig2_All	gi|270005267|gb|EFA01715.1|	hypothetical protein TcasGA2_TC007295 [Tribolium castaneum]	Tribolium castaneum	2	1.18032	1.11686	1.35519	1.28233	0.870964	1.21339	1.00925	1.39316	1	0.731139	1.14815	0.83946	0.83946	0.613762	0.887156	0.648634	1.13763	0.824138	0.816582	0.597035
3.03	7.048	Unigene3538_All	gi|242008287|ref|XP_002424938.1|	E1b-55kD-associated protein, putative [Pediculus humanus corporis] >gi|212508552|gb|EEB12200.1| E1b-55kD-associated protein, putative [Pediculus humanus corporis]	Pediculus humanus corporis	2	1.47231	0.862979	0.981748	0.597035	0.972747	0.691831	0.636796	0.469894	0.383707	1.18032	0.270396	0.758578	0.272898	0.765597	0.444631	1.35519	0.409261	1.19124	0.539511	1.6293
3.01	34.13	CL3778.Contig1_All	gi|118387725|ref|XP_001026965.1|	hypothetical protein TTHERM_00688630 [Tetrahymena thermophila] >gi|89308735|gb|EAS06723.1| hypothetical protein TTHERM_00688630 [Tetrahymena thermophila SB210]	Tetrahymena thermophila	7	1.33045	1.09648	1.44544	1.20226	0.313329	0.205116	0.353183	0.222844	0.291072	0.187068	0.328095	0.20893	0.231206	0.151356	0.288403	0.17378	0.972747	0.559758	1.65959	0.895365
3.01	6.325	CL207.Contig2_All	gi|242022033|ref|XP_002431446.1|	KH-domain protein, putative [Pediculus humanus corporis] >gi|212516734|gb|EEB18708.1| KH-domain protein, putative [Pediculus humanus corporis]	Pediculus humanus corporis	2	0.448745	0.744732	0.824138	1.27057	0.128233	0.879022	0.210863	1.61436	0.346737	0.246604	0.591562	0.383707	0.737904	0.505825	0.448745	0.301995	2.12814	1.75388	0.363078	0.242103
2.95	7.755	Unigene20284_All	gi|91080511|ref|XP_975872.1|	PREDICTED: similar to putative vacuolar ATP synthase subunit D isoform 2 [Tribolium castaneum] >gi|270005793|gb|EFA02241.1| hypothetical protein TcasGA2_TC007903 [Tribolium castaneum]	Tribolium castaneum	2	1.13763	1.08643	1.24738	1.19124	1.09648	1.25892	1.20226	1.38038	1.09648	1.01859	1.20226	1.11686	0.963829	0.895365	1	0.928966	0.990832	0.92045	0.862979	0.801678
2.94	8.117	Unigene12010_All	gi|270013391|gb|EFA09839.1|	hypothetical protein TcasGA2_TC011986 [Tribolium castaneum]	Tribolium castaneum	2	0.954993	1.01859	1.15878	1.23595	1.1272	0.928966	1.36773	1.1272	1.36773	1.0666	1.65959	1.2942	1.41906	1.10662	1.33045	1.03753	1.20226	0.937562	1.45881	1.13763
2.94	23.81	Unigene18101_All	gi|242025305|ref|XP_002433066.1|	arginine/serine-rich splicing factor, putative [Pediculus humanus corporis] >gi|212518582|gb|EEB20328.1| arginine/serine-rich splicing factor, putative [Pediculus humanus corporis]	Pediculus humanus corporis	2	0.855067	0.903649	0.544503	0.570164	0.60256	0.461318	0.387258	0.299226	0.469894	0.280543	0.301995	0.170608	0.539511	0.325087	0.515229	0.296483	0.77983	0.409261	1	0.519996
2.92	9.247	Unigene9634_All	gi|91084063|ref|XP_967668.1|	PREDICTED: similar to luciferin-regenerating enzyme [Tribolium castaneum] >gi|270006690|gb|EFA03138.1| hypothetical protein TcasGA2_TC013050 [Tribolium castaneum]	Tribolium castaneum	2	0.954993	0.679204	1.87068	1.34276	0.369828	0.0613762	0.711214	0.0946237	0.316228	0.711214	0.608135	1.38038	0.325087	0.737904	0.461318	1.02802	0.855067	1.92309	5.01187	9.37562
2.91	47.69	Unigene45228_All	gi|270007259|gb|EFA03707.1|	hypothetical protein TcasGA2_TC013812 [Tribolium castaneum]	Tribolium castaneum	20	1.49969	1.75388	1.99526	2.33346	0.554626	0.870964	0.744732	1.19124	1.04713	0.337287	1.31826	0.487529	0.619441	0.244343	0.554626	0.210863	1.7378	0.672977	1.14815	0.42462
2.88	12.82	CL2809.Contig2_All	gi|350537189|ref|NP_001233092.1|	uncharacterized protein LOC100164577 [Acyrthosiphon pisum] >gi|239790499|dbj|BAH71807.1| ACYPI005577 [Acyrthosiphon pisum]	Acyrthosiphon pisum	2	0.963829	0.855067	1.0666	0.946237	1.15878	1.1272	1.28233	1.24738	1.21339	1.35519	1.34276	1.51356	1.25893	1.40605	1.41906	1.58489	1.03753	1.15878	1.0666	1.19124
2.87	25.71	Unigene22592_All	gi|118786908|ref|XP_315732.3|	AGAP005717-PA [Anopheles gambiae str. PEST] >gi|62911114|gb|AAY21238.1| lysozyme c-6 [Anopheles gambiae] >gi|116126548|gb|EAA11630.3| AGAP005717-PA [Anopheles gambiae str. PEST]	Anopheles gambiae str. PEST	2	0.937562	0.887156	0.83946	0.794328	1.43219	1.38038	1.28233	1.23595	1.87068	0.765597	1.65959	0.685488	1.95884	0.801678	2.0893	0.855067	1.28233	0.529663	1.34276	0.549541
2.86	25.64	Unigene3148_All	gi|242017482|ref|XP_002429217.1|	myotrophin, putative [Pediculus humanus corporis] >gi|212514106|gb|EEB16479.1| myotrophin, putative [Pediculus humanus corporis]	Pediculus humanus corporis	4	0.636796	0.654636	0.801678	0.824138	0.698232	0.483059	0.879023	0.608135	0.586138	0.685488	0.744732	0.862979	0.92045	1.0666	0.887156	1.03753	0.83946	0.972747	1.21339	1.40605
2.86	20.11	CL6491.Contig2_All	gi|156552012|ref|XP_001603429.1|	PREDICTED: stress-induced-phosphoprotein 1-like [Nasonia vitripennis]	Nasonia vitripennis	4	0.564937	0.630957	0.737904	0.824138	0.737904	0.946237	0.946237	1.22462	0.751623	0.619441	0.972747	0.801678	1.30617	1.08643	1.18032	0.972747	1.01859	0.83946	0.787046	0.648634
2.85	8.55	Unigene6688_All	gi|322778718|gb|EFZ09134.1|	hypothetical protein SINV_00918 [Solenopsis invicta]	Solenopsis invicta	2	0.912011	0.794328	1.24738	1.09648	1.5417	1.97697	2.12814	2.72898	1.18032	1.44544	1.6293	1.97697	1.28233	1.57036	1.47231	1.78649	0.758578	0.928966	0.591562	0.724436
2.84	11.3	Unigene16942_All	gi|383864532|ref|XP_003707732.1|	PREDICTED: dynactin subunit 5-like [Megachile rotundata]	Megachile rotundata	2	1.10662	1.24738	1.0666	1.20226	1.02802	1.10662	0.990832	1.0666	1.18032	1.0666	1.13763	1.01859	1.05682	0.954993	0.937562	0.83946	1.13763	1.02802	1.05682	0.946237
2.82	93.33	CL968.Contig8_All	gi|195107226|ref|XP_001998216.1|	GI23843 [Drosophila mojavensis] >gi|193914810|gb|EDW13677.1| GI23843 [Drosophila mojavensis]	Drosophila mojavensis	157	0.591562	1.7378	0.380189	1.1272	0.660694	0.0619441	0.452898	0.0387258	0.816582	1.70608	0.539511	1.10662	1.40605	2.83139	0.469894	0.972747	1.19124	2.46604	17.2187	21.8776
2.81	10.11	CL2483.Contig1_All	gi|350398436|ref|XP_003485194.1|	PREDICTED: hypothetical protein LOC100746802 [Bombus impatiens]	Bombus impatiens	2	1.44544	1.07647	1.36773	1.02802	0.554626	0.570164	0.524807	0.539511	0.704693	0.359749	0.672977	0.340408	0.487529	0.246604	0.648634	0.331131	1.27057	0.642688	1.23595	0.625173
2.8	3.365	Unigene2496_All	gi|328702386|ref|XP_001951968.2|	PREDICTED: hypothetical protein LOC100160261 [Acyrthosiphon pisum]	Acyrthosiphon pisum	2	1.15878	1.01859	1.90546	1.59956	0.313329	1.08643	0.47863	1.72187	1.22462	0.165959	1.94089	0.255859	1.0666	0.161436	1.20226	0.18197	3.87258	0.49204	1.1272	0.101859
2.79	34.59	Unigene44433_All	gi|270010491|gb|EFA06939.1|	hypothetical protein TcasGA2_TC009890 [Tribolium castaneum]	Tribolium castaneum	8	1.58489	1.30617	1.39316	1.15878	0.197697	0.0185353	0.17378	0.0177011	0.428549	0.149969	0.376704	0.134276	0.272898	0.0954993	0.322107	0.113763	2.22844	0.765597	6.60693	4.36516
2.79	33.67	Unigene10875_All	gi|340372949|ref|XP_003385006.1|	PREDICTED: mitochondrial intermembrane space import and assembly protein 40-like [Amphimedon queenslandica]	Amphimedon queenslandica	2	1.09648	0.794328	1.19124	0.862979	0.972747	0.544503	1.05682	0.591562	0.666807	0.501187	0.724436	0.544503	0.60256	0.452898	0.831764	0.625173	0.679204	0.510505	1.22462	0.92045
2.79	10.81	Unigene1604_All	gi|242011044|ref|XP_002426267.1|	60S ribosomal protein L17, putative [Pediculus humanus corporis] >gi|212510330|gb|EEB13529.1| 60S ribosomal protein L17, putative [Pediculus humanus corporis]	Pediculus humanus corporis	2	0.564937	0.559758	1.49968	1.48594	0.92045	0.608135	2.44343	1.61436	0.903649	0.524808	2.39883	1.39316	1.58489	0.92045	1.59956	0.928966	0.972747	0.564937	1.47231	0.855067
2.76	13.47	Unigene9147_All	gi|307095100|gb|ADN29856.1|	putative 40S ribosomal protein S6 [Triatoma matogrossensis]	Triatoma matogrossensis	3	0.787046	0.990832	0.946237	1.1695	1.49969	1.2942	1.77011	1.55597	0.887156	1.52757	1.0666	1.78649	1.10662	1.92309	0.895365	1.52757	0.586138	1.01859	0.679204	1.18032
2.75	6.576	CL690.Contig3_All	gi|193659748|ref|XP_001946449.1|	PREDICTED: flavin-containing monooxygenase FMO GS-OX3-like [Acyrthosiphon pisum]	Acyrthosiphon pisum	2	0.990832	1.05682	0.887156	0.954993	0.903649	1.10662	0.809096	1	1.20226	0.816582	1.08643	0.737904	1.21339	0.824138	1.1272	0.765597	1.33045	0.903649	1.07647	0.731139
2.75	7.224	Unigene7741_All	gi|321469193|gb|EFX80174.1|	hypothetical protein DAPPUDRAFT_318851 [Daphnia pulex]	Daphnia pulex	2	0.928966	0.954993	0.990832	1.01859	0.751623	0.963829	0.801678	1.02802	0.887156	0.751623	0.946237	0.801678	0.946237	0.801678	0.92045	0.77983	1.1695	0.990832	0.912011	0.772681
2.74	11.92	CL3456.Contig2_All	gi|322778782|gb|EFZ09198.1|	hypothetical protein SINV_05217 [Solenopsis invicta]	Solenopsis invicta	2	0.816582	1.10662	0.990832	1.34276	0.524808	0.887156	0.630957	1.07647	1.07647	1	1.2942	1.20226	1.30617	1.20226	0.963829	0.887156	2.03236	1.88799	1.20226	1.10662
2.73	17.36	Unigene7125_All	gi|355428304|gb|AER92468.1|	hypothetical protein [Triatoma rubida]	Triatoma rubida	2	0.744732	0.30479	0.731139	0.30479	0.49204	0.195884	0.474242	0.203236	0.226986	0.363078	0.207014	0.356451	0.299226	0.483059	0.636796	1.22462	0.416869	0.731139	1.03753	1.92309
2.73	6.178	Unigene5921_All	gi|156538499|ref|XP_001607023.1|	PREDICTED: mitochondrial enolase superfamily member 1-like [Nasonia vitripennis]	Nasonia vitripennis	2	0.816582	0.855067	0.698232	0.724436	0.77983	1.39316	0.660693	1.19124	1.85353	1.99526	1.58489	1.70608	2.26986	2.42103	2.12814	2.31206	2.31206	2.55859	1.30617	1.40605
2.72	1.765	Unigene16601_All	gi|328785633|ref|XP_003250627.1|	PREDICTED: dosage compensation regulator isoform 1 [Apis mellifera]	Apis mellifera	2	1.09648	1.1272	1.22462	1.25893	1.1695	1.01859	1.30617	1.13763	1.1272	1.10662	1.25893	1.23595	1.01859	1	0.990832	0.972747	0.954993	0.937562	1.09648	1.07647
2.72	8.906	CL5847.Contig3_All	gi|383848465|ref|XP_003699870.1|	PREDICTED: RNA binding protein fox-1 homolog 2-like, partial [Megachile rotundata]	Megachile rotundata	3	1.13763	1.27057	1.1272	1.25893	0.737904	0.505825	0.731139	0.501187	0.648634	0.586138	0.642688	0.580764	0.564937	0.505825	0.505825	0.457088	0.870964	0.787046	1.28233	1.14815
2.72	6.933	Unigene12529_All	gi|328719811|ref|XP_003246866.1|	PREDICTED: serine protease snake-like [Acyrthosiphon pisum]	Acyrthosiphon pisum	2	0.954993	1.01859	0.801678	0.855067	1.22462	1.27057	1.03753	1.07647	1.11686	1.57036	0.946237	1.33045	1.1695	1.65959	1.09648	1.55597	0.903649	1.28233	0.862979	1.22462
2.72	10.34	Unigene8499_All	gi|195381493|ref|XP_002049483.1|	GJ21612 [Drosophila virilis] >gi|194144280|gb|EDW60676.1| GJ21612 [Drosophila virilis]	Drosophila virilis	2	1.13763	0.981748	1.33045	1.13763	0.794328	0.751623	0.928966	0.870964	0.981748	0.937562	1.14815	1.09648	0.855067	0.816582	0.990832	0.946237	1.22462	1.1695	1.2942	1.23595
2.71	13.73	Unigene23097_All	gi|263173507|gb|ACY69957.1|	40S ribosomal protein S16 [Cimex lectularius]	Cimex lectularius	3	0.369828	0.255859	0.608135	0.47863	1.55597	2.46604	3.01995	3.40408	2.42103	1.47231	3.69828	2.44343	6.79204	5.01187	8.16582	5.05825	1.58489	1.05682	1.09648	0.809096
2.71	5.41	Unigene2486_All	gi|242003086|ref|XP_002422606.1|	Xaa-Pro aminopeptidase, putative [Pediculus humanus corporis] >gi|212505407|gb|EEB09868.1| Xaa-Pro aminopeptidase, putative [Pediculus humanus corporis]	Pediculus humanus corporis	3	0.972747	1.83654	0.801678	1.5417	0.809096	1.57036	0.679204	1.2942	1.22462	1.38038	1.01859	1.13763	1.24738	1.40605	0.648634	0.731139	1.48594	1.65959	0.77983	0.879023
2.71	26.89	Unigene11324_All	gi|380013882|ref|XP_003690974.1|	PREDICTED: uncharacterized protein LOC100872118 [Apis florea]	Apis florea	2	2.0893	1.45881	1.20226	0.816582	0.416869	0.10666	0.229087	0.0642688	0.188799	0.515229	0.122462	0.291072	0.0928966	0.248886	0.131826	0.353183	0.42462	1.24738	1.5417	3.98107
2.69	34.38	Unigene18280_All	gi|242014975|ref|XP_002428154.1|	H/ACA ribonucleoprotein complex subunit, putative [Pediculus humanus corporis] >gi|212512697|gb|EEB15416.1| H/ACA ribonucleoprotein complex subunit, putative [Pediculus humanus corporis]	Pediculus humanus corporis	2	0.685488	0.744732	0.824138	0.895365	0.981748	0.496592	1.18032	0.597035	0.608135	0.744732	0.731139	0.895365	0.879023	1.07647	0.809096	0.990832	0.613762	0.751623	1.21339	1.48594
2.69	8.159	Unigene3068_All	gi|156619401|gb|ABU88380.1|	serine carboxypeptidase SCP-2 [Triatoma brasiliensis]	Triatoma brasiliensis	3	0.630957	0.870964	0.57544	0.794328	0.801678	0.787046	0.731139	0.717794	0.879022	0.704693	0.801678	0.642688	1.38038	1.10662	1	0.801678	1.08643	0.870964	1.10662	0.887156
2.68	10.37	Unigene44311_All	gi|242004118|ref|XP_002422980.1|	conserved hypothetical protein [Pediculus humanus corporis] >gi|212505896|gb|EEB10242.1| conserved hypothetical protein [Pediculus humanus corporis]	Pediculus humanus corporis	3	4.74242	1.87068	1.77011	0.685488	0.140605	0.149969	0.0529663	0.0554626	0.110662	0.343558	0.0794328	0.151356	0.0487528	0.0954993	0.0954993	0.235505	0.912011	2.29087	0.990832	2.53513
2.67	10.51	CL4189.Contig1_All	gi|211908973|gb|ACJ12781.1|	70 kDa heat shock protein, partial [Pyrrhocoris apterus]	Pyrrhocoris apterus	4	1.33045	1.23595	1.0666	0.990832	1.30617	1.5417	1.05682	1.24738	1.38038	1.36773	1.10662	1.09648	1.02802	1.01859	1.09648	1.08643	1.03753	1.02802	0.879023	0.870964
2.67	4.119	Unigene14357_All	gi|383856314|ref|XP_003703654.1|	PREDICTED: apoptosis-inducing factor 3-like [Megachile rotundata]	Megachile rotundata	2	1.1272	1.04713	1.1695	1.08643	1.2942	1.24738	1.34276	1.2942	1.69044	1.61436	1.75388	1.67494	1.48594	1.41906	1.59956	1.51356	1.2942	1.23595	1.34276	1.28233
2.66	3.037	Unigene4734_All	gi|91081871|ref|XP_968443.1|	PREDICTED: similar to AGAP007123-PA [Tribolium castaneum] >gi|270006329|gb|EFA02777.1| hypothetical protein TcasGA2_TC008514 [Tribolium castaneum]	Tribolium castaneum	4	1.1695	1.03753	0.946237	0.831764	1.14815	1.22462	0.92045	0.990832	1.61436	1.5417	1.2942	1.23595	1.36773	1.30617	1.5417	1.47231	1.39316	1.33045	1.30617	1.23595
2.66	18.52	Unigene8858_All	gi|70909807|emb|CAJ17390.1|	ribosomal protein L27e [Dascillus cervinus]	Dascillus cervinus	4	0.483059	0.591562	2.1677	3.37287	1.28233	2.10863	5.59758	9.81748	1.67494	1.39316	7.94328	5.86138	3.56451	2.80543	2.72898	2.33346	1.27057	1.08643	0.787046	0.672977
2.65	9.386	Unigene5097_All	gi|307213781|gb|EFN89117.1|	Muscle M-line assembly protein unc-89 [Harpegnathos saltator]	Harpegnathos saltator	2	0.946237	1.40605	0.744732	1.10662	1.55597	1.21339	1.22462	0.954993	1.40605	1.10662	1.10662	0.862979	1.48594	1.15878	0.990832	0.772681	0.903649	0.698232	1.15878	0.895365
2.65	6.618	Unigene22829_All	gi|111379895|gb|ABH09427.1|	ribosomal protein L28 [Triatoma brasiliensis]	Triatoma brasiliensis	1	0.145881	0.270396	0.11272	0.346737	3.22107	6.42688	4.32514	7.94328	5.7544	0.744732	7.37904	0.870964	16.9044	3.87258	12.8233	1.87068	1.75388	0.224905	0.912011	0.122462
2.64	11.76	Unigene16734_All	gi|346465533|gb|AEO32611.1|	hypothetical protein [Amblyomma maculatum]	Amblyomma maculatum	2	1.57036	1.1272	1.52757	1.09648	0.879022	1.05682	0.855067	1.02802	0.847227	0.608135	0.824138	0.591562	0.539511	0.387258	0.744732	0.539511	0.954993	0.685488	0.794328	0.57544
2.63	23.33	Unigene7767_All	gi|328792204|ref|XP_003251694.1|	PREDICTED: probable small nuclear ribonucleoprotein Sm D2-like [Apis mellifera]	Apis mellifera	2	0.704693	0.672977	0.751623	0.704693	1.00925	0.534564	1.0666	0.564937	0.654636	0.744732	0.691831	0.77983	0.92045	1.03753	0.972747	1.09648	0.648634	0.731139	1.22462	1.38038
2.63	18.25	CL5764.Contig2_All	gi|242013102|ref|XP_002427254.1|	succinyl-CoA:3-ketoacid-coenzyme A transferase 1, putative [Pediculus humanus corporis] >gi|212511587|gb|EEB14516.1| succinyl-CoA:3-ketoacid-coenzyme A transferase 1, putative [Pediculus humanus corporis]	Pediculus humanus corporis	2	0.816582	1.04713	0.981748	1.25893	0.990832	1.15878	1.19124	1.39316	1.05682	1.38038	1.27057	1.65959	1.28233	1.67494	0.990832	1.2942	1.05682	1.38038	0.895365	1.1695
2.61	7.143	CL5805.Contig2_All	gi|242022516|ref|XP_002431686.1|	THO complex, putative [Pediculus humanus corporis] >gi|212516994|gb|EEB18948.1| THO complex, putative [Pediculus humanus corporis]	Pediculus humanus corporis	2	0.879022	0.809096	1.0666	0.981748	0.870964	0.570164	1.04713	0.685488	0.691831	1.07647	0.831764	1.30617	0.772681	1.21339	0.83946	1.31826	0.787046	1.22462	1.20226	1.87068
2.59	25	Unigene6327_All	gi|270003026|gb|EEZ99473.1|	hypothetical protein TcasGA2_TC000046 [Tribolium castaneum]	Tribolium castaneum	4	0.903649	0.824138	1.04713	0.954993	0.83946	0.539511	0.972747	0.619441	0.529663	0.586138	0.613762	0.679204	0.580764	0.642688	0.630957	0.704693	0.625173	0.691831	0.972747	1.07647
2.58	11.63	Unigene6109_All	gi|183181578|gb|ACC44844.1|	polygalacturonase [Lygus hesperus]	Lygus hesperus	5	0.903649	1.0666	0.787046	0.937562	0.60256	0.691831	0.529663	0.60256	0.824138	0.60256	0.724436	0.524807	0.903649	0.660693	0.765597	0.554626	1.35519	0.981748	1.18032	0.862979
2.57	4.204	Unigene14321_All	gi|193636647|ref|XP_001949227.1|	PREDICTED: hypothetical protein LOC100164343 [Acyrthosiphon pisum]	Acyrthosiphon pisum	2	1.57036	1.34276	1.59956	1.36773	0.642688	1.92309	0.654636	1.95884	0.946237	0.794328	0.963829	0.809096	0.597035	0.501187	0.698232	0.586138	1.45881	1.22462	0.487529	0.409261
2.57	9.77	Unigene19529_All	gi|380013596|ref|XP_003690838.1|	PREDICTED: dipeptidase 1-like [Apis florea]	Apis florea	3	4.61318	6.98232	1.34276	2.01372	2.14783	1.41906	0.580764	0.487529	4.92039	1.20226	1.52757	0.301995	1.1272	0.263027	0.751623	0.159956	2.58226	0.559758	2.96483	0.559758
2.56	53.45	CL2895.Contig5_All	gi|189236584|ref|XP_001816420.1|	PREDICTED: hypothetical protein [Tribolium castaneum]	Tribolium castaneum	19	1.25892	0.912011	1.90546	1.39316	0.787046	0.487529	1.20226	0.744732	0.515229	0.630957	0.77983	0.963829	0.405509	0.496592	0.559758	0.685488	0.648634	0.794328	1.04713	1.28233
2.56	7.921	Unigene19226_All	gi|332019502|gb|EGI59981.1|	hypothetical protein G5I_11768 [Acromyrmex echinatior]	Acromyrmex echinatior	2	1.08643	1.22462	1.1695	1.33045	1.28233	1.87068	1.39316	2.05116	1.85353	0.544503	1.99526	0.586138	1.69044	0.501187	1.48594	0.440555	1.43219	0.444631	0.972747	0.301995
2.56	7.524	Unigene10299_All	gi|270003072|gb|EEZ99519.1|	hypothetical protein TcasGA2_TC000100 [Tribolium castaneum]	Tribolium castaneum	4	1.1695	0.809096	1.13763	0.787046	0.903649	1.20226	0.879023	1.1695	0.928966	0.981748	0.903649	0.954993	0.787046	0.831764	1.13763	1.20226	1.01859	1.07647	0.765597	0.809096
2.56	28.57	Unigene44908_All	gi|253735765|ref|NP_001156673.1|	cuticle protein precursor [Acyrthosiphon pisum] >gi|239791853|dbj|BAH72338.1| ACYPI001681 [Acyrthosiphon pisum]	Acyrthosiphon pisum	3	2.96483	1.85353	2.05116	1.24738	0.539511	0.465586	0.380189	0.316228	1.05682	0.105682	0.685488	0.0487528	0.337287	0.0390841	0.559758	0.0515229	1.77011	0.161436	2.55859	0.237684
2.55	4.082	Unigene9792_All	gi|332028889|gb|EGI68911.1|	Putative glycogen [starch] synthase [Acromyrmex echinatior]	All	4	1.00925	1.03753	1.00925	1.03753	1.1272	1.55597	1.1272	1.57036	1.6293	1.1272	1.6293	1.1272	1.59956	1.10662	1.55597	1.07647	1.43219	0.990832	1.02802	0.711214
2.55	33.93	Unigene4061_All	gi|149689098|gb|ABR27889.1|	40S ribosomal protein S29 [Triatoma infestans]	Triatoma infestans	2	1.02802	0.751623	1.21339	0.887156	1.99526	2.12814	2.33346	2.53513	1.5417	1.13763	1.83654	1.34276	1.49968	1.09648	2.05116	1.49968	0.765597	0.564937	0.711214	0.524807
2.54	5.955	Unigene644_All	gi|193713938|ref|XP_001946802.1|	PREDICTED: succinyl-CoA ligase [GDP-forming] subunit beta, mitochondrial-like [Acyrthosiphon pisum]	GDP-forming	3	1.09648	1.15878	1.1695	1.23595	1.0666	1.1695	1.13763	1.24738	0.990832	0.954993	1.04713	1.01859	0.887156	0.862979	0.847227	0.816582	0.912011	0.887156	0.831764	0.809096
2.53	13.56	Unigene23165_All	gi|348584182|ref|XP_003477851.1|	PREDICTED: mu-crystallin homolog [Cavia porcellus]	Cavia porcellus	2	0.92045	0.870964	1.48594	1.40605	2.1677	0.816582	3.49945	1.31826	2.58226	1.94089	4.16869	3.13329	2.80543	2.0893	2.93765	2.208	1.18032	0.887156	3.13329	2.35505
2.53	23.77	Unigene1681_All	gi|270014373|gb|EFA10821.1|	hypothetical protein TcasGA2_TC030694 [Tribolium castaneum]	Tribolium castaneum	2	0.731139	0.794328	0.672977	0.731139	0.946237	0.855067	0.870964	0.794328	1.13763	1.40605	1.05682	1.2942	1.5417	1.90546	1.41906	1.7378	1.19124	1.45881	1.31826	1.61436
2.52	1.822	Unigene15388_All	gi|383861809|ref|XP_003706377.1|	PREDICTED: hrp65 protein-like [Megachile rotundata]	Megachile rotundata	1	1.05682	0.928966	1.09648	0.954993	0.744732	0.946237	0.737904	0.981748	0.47863	0.765597	0.483059	0.765597	0.452898	0.698232	0.524807	0.794328	0.608135	1.02802	0.465586	0.787046
2.5	34.44	Unigene22947_All	gi|94421570|gb|ABF18892.1|	nitrilase-like protein [Lygus lineolaris]	Lygus lineolaris	4	1.36773	1.47231	1.1272	1.20226	1.64437	2.22844	1.34276	1.8197	3.34195	3.40408	2.72898	2.77971	2.39883	2.42103	2.24905	2.26986	2.03236	2.05116	1.45881	1.47231
2.49	2.684	Unigene19616_All	gi|157136214|ref|XP_001656777.1|	f-spondin [Aedes aegypti] >gi|108881045|gb|EAT45270.1| f-spondin [Aedes aegypti]	Aedes aegypti	2	0.794328	0.666807	1.23595	1.02802	0.597035	0.380189	0.92045	0.586138	0.570164	0.448745	0.887156	0.691831	0.711214	0.559758	0.847227	0.666807	0.946237	0.744732	1.48594	1.1695
2.49	14.88	CL2704.Contig3_All	gi|161086926|ref|NP_067375.3|	proteoglycan 4 isoform 1 precursor [Mus musculus]	Mus musculus	3	1.14815	0.990832	1.23595	1.05682	0.235505	0.625173	0.270396	0.672977	0.239883	0.340408	0.265461	0.37325	0.203236	0.299226	0.226986	0.349945	1.02802	1.51356	0.310456	0.510505
2.49	15.14	Unigene11994_All	gi|157103769|ref|XP_001648121.1|	hypothetical protein AaeL_AAEL003971 [Aedes aegypti] >gi|108880476|gb|EAT44701.1| conserved hypothetical protein [Aedes aegypti]	Aedes aegypti	3	1.99526	0.937562	1.94089	0.928966	1.01859	2.18776	0.990832	2.12814	3.10456	0.185353	3.0761	0.165959	1.59956	0.102802	3.28095	0.169044	3.01995	0.172187	1.36773	0.0879023
2.49	7.83	CL2264.Contig2_All	gi|242012652|ref|XP_002427043.1|	retiin, putative [Pediculus humanus corporis] >gi|212511291|gb|EEB14305.1| retiin, putative [Pediculus humanus corporis]	Pediculus humanus corporis	2	1.7378	1.92309	0.691831	0.765597	2.208	3.63078	0.879023	1.44544	2.60615	1.90546	1.03753	0.758578	1.48594	1.07647	1.34276	0.981748	1.1695	0.855067	0.711214	0.519996
2.47	6.608	Unigene1404_All	gi|85002763|gb|ABC68516.1|	alpha-amylase [Blattella germanica]	Blattella germanica	2	1.04713	0.77983	1.18032	0.870964	0.648634	0.946237	0.724436	1.05682	0.92045	0.981748	1.02802	1.09648	0.862979	0.92045	1.1695	1.23595	1.40605	1.49968	0.963829	1.02802
2.46	4.835	Unigene5368_All	gi|157121563|ref|XP_001659906.1|	retinoid-inducible serine carboxypeptidase (serine carboxypeptidase [Aedes aegypti] >gi|108874635|gb|EAT38860.1| retinoid-inducible serine carboxypeptidase (serine carboxypeptidase [Aedes aegypti]	Aedes aegypti	2	1.07647	1.19124	0.879023	0.972747	1.04713	1.13763	0.855067	0.928966	1.07647	1.09648	0.879023	0.895365	0.990832	1	0.895365	0.903649	1.01859	1.03753	0.937562	0.954993
2.46	11.54	Unigene15163_All	gi|148298726|ref|NP_001091755.1|	ADP-ribosylation factor [Bombyx mori] >gi|87248075|gb|ABD36090.1| ADP-ribosylation factor [Bombyx mori] >gi|357363768|gb|AET74048.1| ADP-ribosylation factor [Spodoptera exigua]	Bombyx mori	2	0.630957	0.903649	0.794328	1.1695	1.04713	0.30761	1.36773	0.501187	1.07647	2.53513	1.40605	3.25087	1.67494	4.01791	1.19124	2.80543	1.01859	2.37684	3.59749	7.31139
2.46	24.81	Unigene17047_All	gi|350408202|ref|XP_003488336.1|	PREDICTED: zinc finger protein 512B-like isoform 2 [Bombus impatiens]	Bombus impatiens	4	1.25892	0.870964	2.65461	1.83654	0.704693	0.432514	1.49968	0.912011	0.436516	0.432514	0.92045	0.912011	0.343558	0.340408	0.496592	0.49204	0.608135	0.608135	1	0.990832
[truncated: 446 more rows]
