# Supplementary material for: iTRAQ Proteomic Analysis of Interactions Between 20E and Phospholipase C in Apolygus lucorum (Meyer-Dür)
Source: Front Physiol. 2022 Feb 18;13:845087. doi: 10.3389/fphys.2022.845087 (PMC8894726; doi:10.3389/fphys.2022.845087)
Supplement: Supplementary file 4 [file Table_4.XLSX]

## Sheet: Sheet1
Metabolic Pathways
GI Number	Refseq ID	Protein name	Sequence Length	Peptides(95%)	Ratio-20E/control	Ratio-U73122/control	Ratio-(20E+U73122)/control
194757764	XP_001961132.1	probable trans-2-enoyl-CoA reductase, mitochondrial	339	2	0.494442
242013551	XP_002427468.1	4-aminobutyrate aminotransferase, mitochondrial	479	9	0.491415		2.26786
196007278	XP_002113505.1	6-phosphogluconate dehydrogenase, decarboxylating-like	486	7	0.489988
357605510	EHJ64652.1	probable transaldolase	321	10	0.487634
332372528	AEE61406.1	succinate--CoA ligase [ADP-forming] subunit beta, mitochondrial	450	9	0.477436
157121051	XP_001653750.1	enolase	433	23	0.475299		2.01697
332372484	AEE61384.1	aspartate aminotransferase, mitochondrial	424	19	0.472669
91076408	XP_969456.1	aldose reductase-like	317	10	0.466984
156545295	XP_001607477.1	ribulose-phosphate 3-epimerase	224	2	0.465355
332023054	EGI63319.1	probable aspartate aminotransferase, cytoplasmic isoform X2	414	13	0.464957
193709215	XP_001943317.1	maltase 2-like	621	13	0.444187
193702420	XP_001946227.1	V-type proton ATPase subunit C	387	5	0.426693
380018270	XP_003693055.1	non-specific lipid-transfer protein	548	8	0.411677
91091270	XP_969358.1	putative aminopeptidase W07G4.4	515	34	0.406605		2.26786
357617387	EHJ70763.1	isocitrate dehydrogenase [NADP] cytoplasmic	408	13	0.398835	3.02934
187111150	NP_001119676.1	phosphoglycerate mutase 1	254	12	0.38322
170052865	XP_001862416.1	serine hydroxymethyltransferase, cytosolic	467	8	0.377078
195572499	XP_002104233.1	transketolase-like protein 2	626	22	0.366101		2.42473
157132204	XP_001662512.1	nucleoside diphosphate kinase	168	9	0.359858
332375248	AEE62765.1	aldose reductase-like	332	10	0.35453
90819982	ABD98749.1	ATP synthase subunit O, mitochondrial	209	12	0.342592
91083623	XP_970124.1	probable citrate synthase 2, mitochondrial	466	6	0.311774
350410469	XP_003489050.1	carbonyl reductase [NADPH] 1-like	276	17	0.308527
345482285	XP_003424562.1	V-type proton ATPase subunit E	226	9	0.292851
195354226	XP_002043600.1	ornithine aminotransferase, mitochondrial	431	6		2.86987
307195718	EFN77558.1	pyruvate dehydrogenase E1 component subunit beta, mitochondrial-like	359	6		2.37195
307179408	EFN67738.1	hydroxyacylglutathione hydrolase, mitochondrial isoform X1	302	8		2.2179
239791826	BAH72327.1	V-type proton ATPase subunit G	121	2		2.14792
383854896	XP_003702956.1	alkaline phosphatase-like	721	5		2.05754
284813561	NP_001165386.1	isocitrate dehydrogenase [NAD] subunit gamma, mitochondrial-like	388	5		2.04478
289724804	ADD18346.1	C-1-tetrahydrofolate synthase, cytoplasmic isoform X1	693	4		2.03077
340720454	XP_003398652.1	glucose-6-phosphate 1-epimerase	278	4		0.494567
83755202	ABC46449.1	glutathione S-transferase 1-like	216	3		0.483797
170054999	XP_001863384.1	endochitinase	583	5		0.449092
270010782	EFA07230.1	dihydrolipoyllysine-residue succinyltransferase component of 2-oxoglutarate dehydrogenase complex, mitochondrial	423	15		0.427559
46561746	AAT01078.1	fructose-bisphosphate aldolase isoform X1	364	10		0.402598
322781559	EFZ10237.1	chitooligosaccharidolytic beta-N-acetylglucosaminidase	598	3		0.379786
183181578	ACC44844.1	glycoside hydrolase family 28 protein	349	31		0.379735
350426562	XP_003494475.1	alpha-amylase 2-like	492	5		0.352907
332021481	EGI61846.1	protein split ends isoform X1	1335	8		0.273716	0.170678
91084063	XP_967668.1	regucalcin isoform X2	309	2		0.232226
242021421	XP_002431143.1	dihydropyrimidinase isoform X1	613	2		0.127002	0.127531
345495717	XP_001606306.2	retinitis pigmentosa 1-like 1 protein isoform X2	853	4		0.118382	0.185971
193580190	XP_001943698.1	isocitrate dehydrogenase [NADP] cytoplasmic-like	448	8			6.14972
156540073	XP_001600219.1	pyruvate carboxylase, mitochondrial isoform X1	1196	18			4.59499
328698278	XP_001950238.2	adenylosuccinate synthetase	431	7			3.72958
94421570	ABF18892.1	omega-amidase NIT2	225	4			3.06083
91083819	XP_973530.1	trifunctional enzyme subunit alpha, mitochondrial	761	6			3.05737
383848028	XP_003699654.1	cytoplasmic aconitate hydratase	891	6			2.93877
350405161	XP_003487345.1	NADP-dependent malic enzyme isoform X2	606	7			2.72944
291866	AAA35578.1	V-type proton ATPase catalytic subunit A	615	32			2.5613
345479258	XP_003423914.1	fatty acid synthase	2398	23			2.46097
165935046	ABY74768.1	cytochrome c oxidase subunit II (mitochondrion)	226	4			2.37475
154707830	AAU84716.2	triosephosphate isomerase	248	18			2.14919
357610086	EHJ66818.1	phosphoglycerate kinase	415	21			2.07145
156145614	ABU53620.1	sorbitol dehydrogenase-like	350	23			2.02407
307171865	EFN63520.1	mucin-19-like isoform X1	2281	52			0.407812
328711604	XP_001945470.2	mucin-19 isoform X3	1623	3			0.403765
153791739	NP_001093279.1	ATP synthase subunit d, mitochondrial	179	9			0.340956
149689144	ABR27922.1	cytochrome c oxidase subunit 5B, mitochondrial-like	118	19			0.320896
145098373	ABD63920.1	glycoside hydrolase family 28 protein	356	7			0.312073
193688233	XP_001945136.1	NADH dehydrogenase [ubiquinone] iron-sulfur protein 6, mitochondrial	123	4			0.303147
357631274	EHJ78864.1	cytochrome c oxidase subunit 6B1	82	5			0.268073
Ribosome
GI Number	Refseq ID	Protein name	Sequence Length	Peptides(95%)	Ratio-20E/control	Ratio-U73122/control	Ratio-(20E+U73122)/control
21217441	AAM33784.1	40S ribosomal protein S12	139	8	0.490407
307167494	EFN61067.1	60S acidic ribosomal protein P0	318	7	0.479401
263173507	ACY69957.1	40S ribosomal protein S16	153	3	0.424229		2.43223
91093256	XP_970626.1	60S ribosomal protein L30	116	7	0.417997	2.68514
242009369	XP_002425460.1	60S ribosomal protein L12	165	7	0.41539		0.429351
70909551	CAJ17197.1	40S ribosomal protein S3	241	16	0.405663
160947858	ABX54738.1	60S ribosomal protein L10	219	4	0.345202	2.32188
355428300	AER92466.1	40S ribosomal protein S9	193	8	0.323818
54039367	Q962R6.3	40S ribosomal protein S13	151	6	0.323197	2.92376
339283878	AEJ38208.1	60S ribosomal protein L9	193	19	0.262785
70909845	CAJ17409.1	60S ribosomal protein L31	124	3	0.228302	2.74056
264667389	ACY71280.1	40S ribosomal protein S7	190	7	0.166453	2.06118
383864063	XP_003707499.1	60S ribosomal protein L18	218	2		8.16721
149689084	ABR27873.1	60S ribosomal protein L8	258	12		7.4308	7.61185
149898895	ABR27949.1	40S ribosomal protein S20	117	4		6.31094	5.58185
146285351	ABQ18253.1	40S ribosomal protein S4	263	12		4.0496
70909601	CAJ17226.1	60S ribosomal protein L3	410	5		3.375	3.36144
149689098	ABR27889.1	40S ribosomal protein S29	56	2		2.2652
242025351	XP_002433088.1	40S ribosomal protein S23	143	4		2.0617
342905908	AEL79237.1	40S ribosomal protein S21	83	9		0.47364	0.369198
383858571	XP_003704774.1	60S ribosomal protein L4	448	15			5.74911
342356341	AEL28829.1	60S ribosomal protein L7	268	5			3.29488
355428400	AER92516.1	60S ribosomal protein L22-like	273	2			0.393723
307170578	EFN62772.1	60S ribosomal protein L23	140	29			0.340407
307095098	ADN29855.1	60S acidic ribosomal protein P2	114	11			0.148364
Lysosome
GI Number	Refseq ID	Protein name	Sequence Length	peptides	Ratio-20E/control	Ratio-U73122/control	Ratio-(20E+U73122)/control
343978787	AAH44517.1	cathepsin B-like	330	5		0.180036	0.22361
91079945	AAT48984.1	cathepsin B	331	16		0.326619	0.124427
322781559	ACF48469.1	cathepsin L1	330	15		0.0564066	0.0799335
49036806	AEM76722.1	cathepsin L1	330	2		0.487529	0.401816
321469736	EFX80715.1	legumain	474	3		0.321596
48138800	EFZ10237.1	chitooligosaccharidolytic beta-N-acetylglucosaminidase	598	3		0.379786
260837471	XP_002613727.1	cathepsin D	392	2		0.259487
158300275	XP_003691169.1	cathepsin L	345	14		0.166409	0.166865
27882093	XP_320240.4	N(4)-(Beta-N-acetylglucosaminyl)-L-asparaginase-like	361	11		0.242235	0.386026
380014284	XP_396933.1	plancitoxin-1	375	12		0.284232	0.270455
194320502	XP_968596.1	lysosomal alpha-mannosidase-like	996	22		0.478022
161408101	BAF94154.1	putative cysteine proteinase CG12163	803	15			0.214221
242003070	XP_002422600.1	clathrin light chain isoform X2	207	2			0.492791
94421564	ABF18889.1	cathepsin L1	314	30	0.236878
phagosome
GI Number	Refseq ID	Protein name	Sequence Length	peptides	Ratio-20E/control	Ratio-U73122/control	Ratio-(20E+U73122)/control
291866	AAA35578.1	V-type proton ATPase catalytic subunit A	615	32			2.5613
242017283	XP_002429121.1	tubulin alpha-1 chain	450	41			2.20815
328709074	XP_003243865.1	tubulin alpha-1A chain	450	4		0.468574	0.494153
343978787	AEM76722.1	cathepsin L1	330	2		0.487529	0.401816
380014284	XP_003691169.1	cathepsin L	345	14		0.166409	0.166865
194320502	ACF48469.1	cathepsin L	330	15		0.0564066	0.0799335
239791826	BAH72327.1	V-type proton ATPase subunit G	121	2		2.14792
94421564	ABF18889.1	cathepsin L1	314	5	0.236878
149898803	ABR27863.1	protein transport protein Sec61 subunit beta	96	3	2.90399
193702420	XP_001946227.1	V-type proton ATPase subunit C	387	5	0.426693
345482285	XP_003424562.1	V-type proton ATPase subunit E	226	9	0.292851
endocytosis
GI Number	Refseq ID	Protein name	Sequence Length	peptides	Ratio-20E/control	Ratio-U73122/control	Ratio-(20E+U73122)/control
269859258	ACZ52196.1	heat shock protein 68-like	652	23		2.50355	2.35545
91094107	XP_967469.1	epidermal growth factor receptor substrate 15-like 1 isoform X1	926	2		0.433262	0.435036
242003070	XP_002422600.1	clathrin light chain isoform X2	207	2			0.492791
289743755	ADD20625.1	lipid storage droplets surface-binding protein 2 isoform X2	300	6			0.405663
332017463	EGI58186.1	kinesin heavy chain isoform X2	969	3		0.378523	0.1907
apoptosis
GI Number	Refseq ID	Protein name	Sequence Length	Peptides(95%)	Ratio-20E/control	Ratio-U73122/control	Ratio-(20E+U73122)/control
242019111	XP_002430009.1	spectrin alpha chain isoform X1	2414	7			3.03842
242017283	XP_002429121.1	tubulin alpha-1 chain	450	41			2.20815
328709074	XP_003243865.1	tubulin alpha-1A chain	450	4		0.468574	0.494153
343978787	AEM76722.1	cathepsin L1	330	2		0.487529	0.401816
90820024	ABD98769.1	cytochrome c	108	17			0.370699
307212573	EFN88288.1	transcription factor BTF3 homolog 4	186	22			0.279651
27882093	AAH44517.1	cathepsin B-like	330	5		0.180036	0.22361
161408101	BAF94154.1	putative cysteine proteinase CG12163	803	15			0.214221
380014284	XP_003691169.1	cathepsin L	345	14		0.166409	0.166865
49036806	AAT48984.1	cathepsin B	331	16		0.326619	0.124427
194320502	ACF48469.1	cathepsin L1	330	15		0.0564066
260837471	XP_002613727.1	cathepsin D	392	2		0.259487
94421564	ABF18889.1	cathepsin L1	314	5	0.236878
156544736	XP_001605883.1	lamin Dm0 isoform X1	603	23	0.427869
Ras-MAPK signaling pathway
GI Number	Refseq ID	Protein name	Sequence Length	Peptides(95%)	Ratio-20E/control	Ratio-U73122/control	Ratio-(20E+U73122)/control
242010242	XP_002425879.1	Ras-related protein 1(Rap1)	184	2		9.20605	8.96732
119888032	ABM05967.1	guanine nucleotide-binding protein G(I)/G(S)/G(T) subunit beta-1	340	10			3.77487
269859258	ACZ52196.1	heat shock protein 68-like	652	23		2.50355	2.35545
91083957	XP_975021.1	myosin-9 isoform X1	352	5		0.316427	0.268951
263173438	ACY69942.1	14-3-3 protein zeta isoform X1	247	8	0.402404
282165794	NP_001164136.1	profilin	126	15	0.366453
PI3K-AKT signaling pathway
GI Number	Refseq ID	Protein name	Sequence Length	Peptides(95%)	Ratio-20E/control	Ratio-U73122/control	Ratio-(20E+U73122)/control
119888032	ABM05967.1	guanine nucleotide-binding protein G(I)/G(S)/G(T) subunit beta-1	340	10			3.77487
170030896	XP_001843323.1	laminin subunit gamma-1	1625	2			3.12266
241997148	ACS75351.1	endoplasmin	790	12			2.0893
340716833	XP_003396897.1	heat shock protein 83	725	12		2.59786
328712197	XP_001944912.2	collagen alpha-2(IV) chain isoform X8	1650	7		0.388264
263173438	ACY69942.1	14-3-3 protein zeta isoform X1	247	8	0.402404
